# Supplementary material for: Cotton pedigree genome reveals restriction of cultivar-driven strategy in cotton breeding
Source: Genome Biol. 2023 Dec 8;24:282. doi: 10.1186/s13059-023-03124-3 (PMC10704732; doi:10.1186/s13059-023-03124-3)
Supplement: Supplementary file 1 — Additional file 1: Table S1. Summary Statistics about Nanopore Sequencing Reads. Table S2. Statistic About Illumina Short Reads for Genome assembly. Table S3. Statistic for Hi-C Reads from 2 Replicates. Table S4. Syntenic Ratios Compared with CRI12. Table S5. Phenotype data of CRI12 pedigree members. Table S6. The summary statistics about Nanopore long reads of 20 CRI12 pedigree members. Table S7. Genomic annotation for pedigree structural variations. Table S8. Transposon Annotation for each SV. Table S9. Basic information about 3 cohorts. Table S10. SRR accession number of 169 samples in Wang_2017 cohort. Table S11. SRR accession number of 145 samples in He_2021 cohort. Table S12. Statistic about functional PAVs. Table S13. Genomic annotation for functional PAVs. Table S14. Functional annotation for genes directly influenced by functional PAVs. Table S15. Transcription abundance of VW-related genes between resistant and susceptible accessions. Table S16. SV-Gene expression-Phenotype triplets underlying non-coding SVs. Table S17. 6 genes in fatty acid elongation pathways. Table S18. Allelic SVs in CRI12 pedigree. Table S19. Regulation networks formed by a pair of allelic deletions. Table S20. Category information about 70 Fusarium wilt resistance segments. Table S21. Category information about fiber-quality segments. Table S22. Chisquare test for fiber-quality segments. Table S23. Source of 195 samples in Wang_2017 cohort. Table S24. Sub-groups in Fusarium wilt resistance-related segments. Table S25. Chisquare test for 4 categories in 2 sub-groups divided from 70 FR segments. Table S26. Distribution of segments in CRI12 pedigree and population with 733 samples. Table S27. Sub-groups in Fiber-quality related segments. Table S28. Genomic annotation about fiber-quality related segments. Table S29. Fingerprint score of 13138 segments. Table S30. Genomic annotation for fingerprint segments in CRI12 pedigree. Table S31. t-test about fiber length of 5 sub-populations in Wa [file 13059_2023_3124_MOESM1_ESM.xlsx]

## Sheet: Table S1
Supplementary Table 1. Summary Statistics about Nanopore Sequencing Reads
Active channels:	2802
Mean read length(bp)	15616
Mean read quality	7.6
Median read length(bp)	15394
Median read quality:	8.1
Number of reads	17992320
Read length N50(bp)	22169
Total bases(bp)	280978654762

## Sheet: Table S2
Supplementary Table 2. Statistic About Illumina Short Reads for Genome assembly
Raw paired reads	463168138
Raw base(bp)	138950441400
Effective rates	99.89
Error rates	0.04
Q20	0.9693
Q30	0.9165
CG rate	0.3512

## Sheet: Table S3
Supplementary Table 3. Statistic for Hi-C Reads from 2 Replicates
	Replicate1	Replicate2
Total Read pairs	5186184	5344302
Tructed read pairs	2443000	2215475
Valid pairs	1925146	1943008

## Sheet: Table S4
Supplementary Table 4. Syntenic Ratios Compared with CRI12
Genomes	Ratio
NDM8	0.985
ZM24	0.935
TM-1	0.938
Note: above 3 genomes were from articles listed below:
TM-1	https://doi.org/10.1038/s41588-018-0282-x
ZM24	https://doi.org/10.1038/s41467-019-10820-x
NDM8	https://doi.org/10.1038/s41588-021-00910-2

## Sheet: Table S5
Supplementary Table 5. Phenotype data of CRI12 pedigree members
Cultivar	LP (%)	FL (mm)	FS (cN/tex-1)	LU (%)	E (%)	FUS(Disease Index)	VW(Disease Index)	membership
CRI35	40.2372	28.4069	29.1644	84.6997	6.2389	1.7	48.5	progeny
Ekang10	41.894	26.8885	27.0037	83.4321	6.31385	4.1	70.9	progeny
Xinluzhong7	39.1168	28.9288	29.5107	84.1875	6.9384	5.1	38.7	progeny
Ekang8	42.5732	29.7408	29.8326	84.6085	6.57866	10.7	58.9	progeny
Lumianyan16	41.8236	28.2487	28.9839	84.843	6.68359	85.2	57.8	progeny
Yumian11	40.8767	28.9974	29.1156	84.5955	6.59365	4	55.4	progeny
Yumian8	40.3267	28.7827	29.5636	84.723	6.18316	0.5	60.7	progeny
CRI12	48.9037	27.9429	27.2719	83.8966	5.92413	32.1	38.8	backbone
Zhongzhi866	41.2076	27.4526	26.8915	84.2569	6.49872	1.5	57.5	progeny
Xingtai6871	39.3095	29.087	27.9645	83.9748	6.36381	55.3	63.6	parent
Yumian21	43.792	26.7514	28.1499	84.5261	6.46874	4.1	33	progeny
Jinmian20	40.7056	29.1608	29.2717	84.2222	6.15396	1.6	52.3	progeny
Yu668	42.904	27.0203	28.862	84.1918	6.42877	2.4	24	progeny
Chuanmian45	42.4589	28.6758	28.901	84.3351	6.62363	82.6	75.3	progeny
Qinyuan4	40.5939	27.3841	26.5061	83.5927	6.40878	1.5	35.3	progeny
Wanmian6	38.7423	27.4526	28.4084	83.2845	6.58366	3.8	31.2	progeny
Jinmian33	40.2035	28.8603	28.1206	84.3915	6.7985	3.4	66.3	progeny
Handan284	40.4861	27.0519	29.101	83.6926	6.31385	1.9	44	progeny
Emian21	40.0424	29.0501	30.3058	84.4175	6.54369	14.8	57.9	progeny
Uganda4	38.6983	28.4912	28.1645	83.9748	6.72356	86.7	62.4	parent
Sumian9	42.3856	28.3489	26.75	83.9834	6.86845	6.5	48	progeny

## Sheet: Table S6
Supplementary Table 6. The summary statistics about Nanopore long reads of 20 CRI12 pedigree members
Sample	Mean read length	Mean read quality	Median read length	Median read quality	Number of reads	Read length N50	Total bases
chuanmian45	24193	8.8	18639	8.8	1801043	35240	43574267213
ekangmian8	24118	8.8	17937	8.7	1170690	34129	28234866247
ekangmian10	17936	9.1	15055	9.1	2829490	21569	50751837091
emian21	17554	9.8	15713	9.8	2699629	20353	47390944286
handan284	9889	9	8114	9	7838172	11556	77514268581
jinmian20	21664	10	21121	10	1846297	24959	39998833255
jinmian33	19475	8.8	16639	8.8	2042377	25432	39775399530
lumianyan16	22723	8.8	18802	8.8	3048435	28155	69270738197
qinyuan4	20982	9.9	20757	10	1335923	24299	28031174989
sumian9	17087	8.6	14363	8.5	2006314	19617	34282230240
wanmian6	34042	10.1	30622	10.2	1425143	48289	48516003930
uganda4	26156	9.7	24111	9.7	1628419	33482	42592951688
xingtai6871	26933	9.8	25029	9.9	1523817	33624	41042066170
xinluzhong7	24614	9.8	23276	9.8	1735809	30784	42726508639
yu668	23922	9.9	21491	9.9	1838497	30039	43980524418
yumian8	27315	10	25889	10	1649220	33541	45048576331
yumian11	13714	9	11724	9	3794336	14746	52038215689
yumian21	16710	9.4	14234	9.4	3075068	18608	51387019072
CRI35	22440	8.8	17954	8.7	1786740	31086	40094514685
zhongzhi86-6	21828	9.9	21326	9.9	2211572	24761	48274451930

## Sheet: Table S7
Supplementary Table 7. Genomic annotation for pedigree structural variations
Chromosome	Svstart	Svend	SV Name	Chromosome	Gene Start	Gene End	Gena	Annotation
A01	589705	589736	xingtai_cuteSV.DEL.9	A01	589692	589857	CRI12_A01G0077	exon
A01	911077	911077	jinmian33_cuteSV.INS.5	A01	910609	911191	CRI12_A01G0124	exon
A01	1745168	1745188	xingtai_cuteSV.DEL.20	A01	1744896	1745379	CRI12_A01G0190	exon
A01	1745152	1745182	lumianyan16_cuteSV.DEL.23	A01	1744896	1745379	CRI12_A01G0190	exon
A01	4291424	4323964	xingtai_cuteSV.DEL.48	A01	4297448	4297673	CRI12_A01G0394	exon
A01	4291424	4323964	xingtai_cuteSV.DEL.48	A01	4298899	4299143	CRI12_A01G0394	exon
A01	4291424	4323964	xingtai_cuteSV.DEL.48	A01	4307087	4307314	CRI12_A01G0395	exon
A01	4291424	4323964	xingtai_cuteSV.DEL.48	A01	4307398	4307477	CRI12_A01G0395	exon
A01	4291424	4323964	xingtai_cuteSV.DEL.48	A01	4296419	4296727	CRI12_A01G0392	exon
A01	4291424	4323964	xingtai_cuteSV.DEL.48	A01	4296780	4297445	CRI12_A01G0393	exon
A01	4291424	4323964	xingtai_cuteSV.DEL.48	A01	4295501	4296235	CRI12_A01G0391	exon
A01	4291424	4323964	xingtai_cuteSV.DEL.48	A01	4323348	4323389	CRI12_A01G0397	exon
A01	4291424	4323964	xingtai_cuteSV.DEL.48	A01	4323461	4323522	CRI12_A01G0397	exon
A01	4291424	4323964	xingtai_cuteSV.DEL.48	A01	4323611	4323677	CRI12_A01G0397	exon
A01	4291424	4323964	xingtai_cuteSV.DEL.48	A01	4323706	4323822	CRI12_A01G0397	exon
A01	4291424	4323964	xingtai_cuteSV.DEL.48	A01	4309677	4311443	CRI12_A01G0395	exon
A01	4291424	4323964	xingtai_cuteSV.DEL.48	A01	4311505	4311874	CRI12_A01G0396	exon
A01	4291424	4323964	xingtai_cuteSV.DEL.48	A01	4312589	4313544	CRI12_A01G0396	exon
A01	5061507	5062148	ekangmian8_cuteSV.DEL.24	A01	5061518	5061531	CRI12_A01G0439	exon
A01	16085989	16090604	chuanmian45_cuteSV.DEL.62	A01	16090570	16091230	CRI12_A01G0948	exon
A01	101720467	101720493	wuganda_cuteSV.DEL.208	A01	101719892	101721558	CRI12_A01G1806	exon
A01	101720476	101720522	yumian8_cuteSV.DEL.231	A01	101719892	101721558	CRI12_A01G1806	exon
A01	101969435	101973892	wuganda_cuteSV.DEL.213	A01	101969601	101969750	CRI12_A01G1815	exon
A01	108164814	108168035	xingtai_cuteSV.DEL.211	A01	108165705	108165944	CRI12_A01G2011	exon
A01	108164814	108168035	xingtai_cuteSV.DEL.211	A01	108167460	108167477	CRI12_A01G2012	exon
A01	114172457	114172457	wuganda_cuteSV.INS.465	A01	114172281	114173164	CRI12_A01G2327	exon
A01	115254329	115254329	wuganda_cuteSV.INS.475	A01	115253638	115254348	CRI12_A01G2437	exon
A01	125976	126042	ekangmian10_cuteSV.DEL.0	A01	125763	126322	CRI12_A01G0017	exon
A01	106562899	106568041	jinmian20_cuteSV.DEL.213	A01	106564883	106564986	CRI12_A01G1931	exon
A01	106562899	106568041	jinmian20_cuteSV.DEL.213	A01	106565127	106565200	CRI12_A01G1931	exon
A01	106562899	106568041	jinmian20_cuteSV.DEL.213	A01	106565784	106565915	CRI12_A01G1931	exon
A01	106562899	106568041	jinmian20_cuteSV.DEL.213	A01	106566010	106566156	CRI12_A01G1931	exon
A01	106562899	106568041	jinmian20_cuteSV.DEL.213	A01	106566651	106566778	CRI12_A01G1931	exon
A01	11407220	11411471	yumian11_cuteSV.DEL.54	A01	11407094	11407225	CRI12_A01G0743	exon
A01	11407220	11411471	yumian11_cuteSV.DEL.54	A01	11407385	11407657	CRI12_A01G0743	exon
A01	11407220	11411471	yumian11_cuteSV.DEL.54	A01	11407833	11407925	CRI12_A01G0743	exon
A01	114432221	114432221	jinmian33_cuteSV.INS.378	A01	114432035	114432397	CRI12_A01G2350	exon
A01	101720467	101720493	wuganda_cuteSV.DEL.208	A01	101719892	101721558	CRI12_A01G1806	exon
A01	101720476	101720522	yumian8_cuteSV.DEL.231	A01	101719892	101721558	CRI12_A01G1806	exon
A01	6474614	6474789	jinmian20_cuteSV.DEL.38	A01	6474678	6475161	CRI12_A01G0500	exon
A01	107555619	107556984	xinluzhong7_cuteSV.DEL.218	A01	107555242	107555811	CRI12_A01G1989	exon
A01	107555619	107556984	xinluzhong7_cuteSV.DEL.218	A01	107556176	107556745	CRI12_A01G1989	exon
A01	1745168	1745188	xingtai_cuteSV.DEL.20	A01	1744896	1745379	CRI12_A01G0190	exon
A01	1745152	1745182	lumianyan16_cuteSV.DEL.23	A01	1744896	1745379	CRI12_A01G0190	exon
A01	1745168	1745188	xingtai_cuteSV.DEL.20	A01	1744896	1745379	CRI12_A01G0190	exon
A01	1745152	1745182	lumianyan16_cuteSV.DEL.23	A01	1744896	1745379	CRI12_A01G0190	exon
A01	101969435	101973892	wuganda_cuteSV.DEL.213	A01	101969601	101969750	CRI12_A01G1815	exon
A01	101720467	101720493	wuganda_cuteSV.DEL.208	A01	101719892	101721558	CRI12_A01G1806	exon
A01	101720476	101720522	yumian8_cuteSV.DEL.231	A01	101719892	101721558	CRI12_A01G1806	exon
A02	191323	191352	chuanmian45_cuteSV.DEL.156	A02	190997	191336	CRI12_A02G0020	exon
A02	4568658	4568692	handan284_cuteSV.DEL.236	A02	4568359	4568742	CRI12_A02G0364	exon
A02	98570998	98570998	wuganda_cuteSV.INS.809	A02	98570819	98571407	CRI12_A02G1519	exon
A02	99527102	99527102	jinmian33_cuteSV.INS.658	A02	99526786	99527315	CRI12_A02G1581	exon
A02	100475801	100476394	wuganda_cuteSV.DEL.380	A02	100476170	100476202	CRI12_A02G1633	exon
A02	100475801	100476394	wuganda_cuteSV.DEL.380	A02	100476062	100476129	CRI12_A02G1633	exon
A02	101207975	101208007	xingtai_cuteSV.DEL.321	A02	101207962	101208128	CRI12_A02G1680	exon
A02	102375326	102377565	xingtai_cuteSV.DEL.325	A02	102376559	102376668	CRI12_A02G1784	exon
A02	102377725	102378273	xingtai_cuteSV.DEL.326	A02	102378173	102378356	CRI12_A02G1784	exon
A02	103671757	103671757	xingtai_cuteSV.INS.819	A02	103671649	103672401	CRI12_A02G1876	exon
A02	104130502	104130502	yumian11_cuteSV.INS.719	A02	104130187	104131420	CRI12_A02G1909	exon
A02	105356940	105356973	wuganda_cuteSV.DEL.418	A02	105356341	105357141	CRI12_A02G2008	exon
A02	105374222	105374271	wuganda_cuteSV.DEL.419	A02	105373480	105374885	CRI12_A02G2013	exon
A02	62428984	62429577	wuganda_cuteSV.DEL.335	A02	62429343	62429725	CRI12_A02G0940	exon
A02	104885249	104885457	ekangmian10_cuteSV.DEL.340	A02	104885079	104885340	CRI12_A02G1960	exon
A02	104129162	104129162	yumian11_cuteSV.INS.718	A02	104128507	104129577	CRI12_A02G1909	exon
A02	94536232	94536232	wuganda_cuteSV.INS.795	A02	94535204	94536306	CRI12_A02G1330	exon
A03	46719	51740	yumian11_cuteSV.DEL.425	A03	47437	48003	CRI12_A03G0010	exon
A03	46719	51740	yumian11_cuteSV.DEL.425	A03	46922	47368	CRI12_A03G0010	exon
A03	81363	81447	xingtai_cuteSV.DEL.355	A03	81360	84660	CRI12_A03G0015	exon
A03	1508561	1508765	wuganda_cuteSV.DEL.434	A03	1508038	1508785	CRI12_A03G0162	exon
A03	1865799	1868808	wuganda_cuteSV.DEL.442	A03	1868756	1869193	CRI12_A03G0218	exon
A03	2353217	2353217	lumianyan16_cuteSV.INS.1107	A03	2352777	2353848	CRI12_A03G0289	exon
A03	2435306	2435348	wuganda_cuteSV.DEL.464	A03	2434961	2436284	CRI12_A03G0307	exon
A03	2440208	2445124	wuganda_cuteSV.DEL.466	A03	2441633	2441950	CRI12_A03G0309	exon
A03	2549651	2550269	wuganda_cuteSV.DEL.467	A03	2550075	2550314	CRI12_A03G0321	exon
A03	4164613	4164613	wuganda_cuteSV.INS.922	A03	4164459	4165005	CRI12_A03G0503	exon
A03	4327708	4327708	wanmian6_cuteSV.INS.1157	A03	4327217	4327905	CRI12_A03G0528	exon
A03	6145222	6148703	jinmian33_cuteSV.DEL.447	A03	6147693	6147776	CRI12_A03G0653	exon
A03	6145222	6148703	jinmian33_cuteSV.DEL.447	A03	6147516	6147554	CRI12_A03G0653	exon
A03	6145222	6148703	jinmian33_cuteSV.DEL.447	A03	6147114	6147257	CRI12_A03G0653	exon
A03	6145222	6148703	jinmian33_cuteSV.DEL.447	A03	6146880	6147027	CRI12_A03G0653	exon
A03	6145222	6148703	jinmian33_cuteSV.DEL.447	A03	6146103	6146335	CRI12_A03G0653	exon
A03	7997510	7997558	ekangmian10_cuteSV.DEL.421	A03	7997317	7997518	CRI12_A03G0760	exon
A03	11492684	11492760	ekangmian8_cuteSV.DEL.237	A03	11492419	11493468	CRI12_A03G0910	exon
A03	21023507	21027345	lumianyan16_cuteSV.DEL.604	A03	21026824	21026835	CRI12_A03G1143	exon
A03	21023507	21027345	lumianyan16_cuteSV.DEL.604	A03	21026548	21026679	CRI12_A03G1143	exon
A03	21023507	21027345	lumianyan16_cuteSV.DEL.604	A03	21025729	21025803	CRI12_A03G1143	exon
A03	21023507	21027345	lumianyan16_cuteSV.DEL.604	A03	21024784	21024848	CRI12_A03G1143	exon
A03	21023507	21027345	lumianyan16_cuteSV.DEL.604	A03	21024517	21024724	CRI12_A03G1143	exon
A03	107287484	107289861	zhongmiansuo35_cuteSV.DEL.526	A03	107289811	107290029	CRI12_A03G2383	exon
A03	111967476	111996087	yumian21_cuteSV.DEL.586	A03	111984099	111984153	CRI12_A03G2732	exon
A03	111967476	111996087	yumian21_cuteSV.DEL.586	A03	111982968	111983010	CRI12_A03G2732	exon
A03	111967476	111996087	yumian21_cuteSV.DEL.586	A03	111982597	111982877	CRI12_A03G2732	exon
A03	111967476	111996087	yumian21_cuteSV.DEL.586	A03	111982266	111982343	CRI12_A03G2732	exon
A03	111967476	111996087	yumian21_cuteSV.DEL.586	A03	111982038	111982163	CRI12_A03G2732	exon
A03	111967476	111996087	yumian21_cuteSV.DEL.586	A03	111981821	111981925	CRI12_A03G2732	exon
A03	111967476	111996087	yumian21_cuteSV.DEL.586	A03	111979397	111979698	CRI12_A03G2731	exon
A03	111967476	111996087	yumian21_cuteSV.DEL.586	A03	111977907	111978184	CRI12_A03G2731	exon
A03	111967476	111996087	yumian21_cuteSV.DEL.586	A03	111976395	111977301	CRI12_A03G2731	exon
A03	111967476	111996087	yumian21_cuteSV.DEL.586	A03	111976036	111976292	CRI12_A03G2731	exon
A03	111967476	111996087	yumian21_cuteSV.DEL.586	A03	111986268	111986501	CRI12_A03G2732	exon
A03	111967476	111996087	yumian21_cuteSV.DEL.586	A03	111985746	111985862	CRI12_A03G2732	exon
A03	111967476	111996087	yumian21_cuteSV.DEL.586	A03	111985586	111985645	CRI12_A03G2732	exon
A03	111967476	111996087	yumian21_cuteSV.DEL.586	A03	111985417	111985494	CRI12_A03G2732	exon
A03	111967476	111996087	yumian21_cuteSV.DEL.586	A03	111985165	111985254	CRI12_A03G2732	exon
A03	111967476	111996087	yumian21_cuteSV.DEL.586	A03	111985011	111985070	CRI12_A03G2732	exon
A03	111967476	111996087	yumian21_cuteSV.DEL.586	A03	111984743	111984912	CRI12_A03G2732	exon
A03	111967476	111996087	yumian21_cuteSV.DEL.586	A03	111995848	111996477	CRI12_A03G2734	exon
A03	111967476	111996087	yumian21_cuteSV.DEL.586	A03	111995230	111995474	CRI12_A03G2734	exon
A03	111967476	111996087	yumian21_cuteSV.DEL.586	A03	111994363	111995144	CRI12_A03G2734	exon
A03	111967476	111996087	yumian21_cuteSV.DEL.586	A03	111989937	111990054	CRI12_A03G2733	exon
A03	111967476	111996087	yumian21_cuteSV.DEL.586	A03	111990182	111990602	CRI12_A03G2733	exon
A03	111967476	111996087	yumian21_cuteSV.DEL.586	A03	111991407	111991526	CRI12_A03G2733	exon
A03	111967476	111996087	yumian21_cuteSV.DEL.586	A03	111991719	111991939	CRI12_A03G2733	exon
A03	111967476	111996087	yumian21_cuteSV.DEL.586	A03	111992025	111992154	CRI12_A03G2733	exon
A03	111967476	111996087	yumian21_cuteSV.DEL.586	A03	111992251	111992313	CRI12_A03G2733	exon
A03	111967476	111996087	yumian21_cuteSV.DEL.586	A03	111992383	111992460	CRI12_A03G2733	exon
A03	111967476	111996087	yumian21_cuteSV.DEL.586	A03	111992813	111992904	CRI12_A03G2733	exon
A03	111967476	111996087	yumian21_cuteSV.DEL.586	A03	111992996	111993058	CRI12_A03G2733	exon
A03	111967476	111996087	yumian21_cuteSV.DEL.586	A03	111993141	111993327	CRI12_A03G2733	exon
A03	111967476	111996087	yumian21_cuteSV.DEL.586	A03	111993614	111993712	CRI12_A03G2733	exon
A03	112025945	112032086	chuanmian45_cuteSV.DEL.480	A03	112028308	112028622	CRI12_A03G2740	exon
A03	112025945	112032086	chuanmian45_cuteSV.DEL.480	A03	112029063	112029277	CRI12_A03G2740	exon
A03	112025945	112032086	chuanmian45_cuteSV.DEL.480	A03	112029342	112029765	CRI12_A03G2740	exon
A03	112025945	112032086	chuanmian45_cuteSV.DEL.480	A03	112030036	112031430	CRI12_A03G2740	exon
A03	273046	273257	lumianyan16_cuteSV.DEL.520	A03	272576	273483	CRI12_A03G0021	exon
A03	27561621	27561773	xinluzhong7_cuteSV.DEL.553	A03	27560973	27563490	CRI12_A03G1276	exon
A03	108450332	108454513	jinmian33_cuteSV.DEL.531	A03	108452476	108452493	CRI12_A03G2465	exon
A03	108450332	108454513	jinmian33_cuteSV.DEL.531	A03	108452651	108452822	CRI12_A03G2465	exon
A03	108450332	108454513	jinmian33_cuteSV.DEL.531	A03	108452997	108453274	CRI12_A03G2465	exon
A03	108450332	108454513	jinmian33_cuteSV.DEL.531	A03	108450830	108451003	CRI12_A03G2464	exon
A03	108450332	108454513	jinmian33_cuteSV.DEL.531	A03	108451221	108451275	CRI12_A03G2464	exon
A03	108450332	108454513	jinmian33_cuteSV.DEL.531	A03	108451366	108452351	CRI12_A03G2464	exon
A03	110194711	110195283	zhongmiansuo35_cuteSV.DEL.652	A03	110195277	110195336	CRI12_A03G2584	exon
A03	1848120	1848155	wuganda_cuteSV.DEL.440	A03	1848024	1848845	CRI12_A03G0216	exon
A03	110437978	110437978	emian21_cuteSV.INS.1254	A03	110437957	110439002	CRI12_A03G2602	exon
A03	2937413	2937450	lumianyan16_cuteSV.DEL.557	A03	2937316	2937966	CRI12_A03G0377	exon
A03	105594149	105594198	wuganda_cuteSV.DEL.579	A03	105594091	105594291	CRI12_A03G2291	exon
A03	107713776	107713848	zhongmiansuo35_cuteSV.DEL.555	A03	107713751	107714137	CRI12_A03G2407	exon
A03	109866195	109866195	zhongmiansuo35_cuteSV.INS.1106	A03	109866153	109866446	CRI12_A03G2564	exon
A03	107860956	107861102	zhongmiansuo35_cuteSV.DEL.559	A03	107860532	107861042	CRI12_A03G2419	exon
A03	11216108	11217010	wuganda_cuteSV.DEL.504	A03	11216901	11217666	CRI12_A03G0900	exon
A03	27543429	27543429	xinluzhong7_cuteSV.INS.1041	A03	27543089	27543433	CRI12_A03G1275	exon
A03	29745238	29745238	xinluzhong7_cuteSV.INS.1052	A03	29745185	29745364	CRI12_A03G1296	exon
A04	6922093	6924247	ekangmian10_cuteSV.DEL.599	A04	6922320	6925037	CRI12_A04G0298	exon
A04	7156437	7236688	ekangmian10_cuteSV.DEL.600	A04	7234211	7234281	CRI12_A04G0307	exon
A04	7156437	7236688	ekangmian10_cuteSV.DEL.600	A04	7234023	7234134	CRI12_A04G0307	exon
A04	76772953	76772984	wuganda_cuteSV.DEL.702	A04	76771984	76773078	CRI12_A04G1102	exon
A04	82402530	82402574	lumianyan16_cuteSV.DEL.807	A04	82400369	82403388	CRI12_A04G1330	exon
A04	83955371	83958804	handan284_cuteSV.DEL.656	A04	83956029	83956078	CRI12_A04G1436	exon
A04	83955371	83958804	handan284_cuteSV.DEL.656	A04	83956723	83956768	CRI12_A04G1436	exon
A04	83955371	83958804	handan284_cuteSV.DEL.656	A04	83956868	83956900	CRI12_A04G1436	exon
A04	83955371	83958804	handan284_cuteSV.DEL.656	A04	83957372	83957390	CRI12_A04G1436	exon
A04	83955371	83958804	handan284_cuteSV.DEL.656	A04	83957651	83957727	CRI12_A04G1436	exon
A04	83955371	83958804	handan284_cuteSV.DEL.656	A04	83957792	83957956	CRI12_A04G1436	exon
A04	83969031	83969070	jinmian33_cuteSV.DEL.638	A04	83968898	83969463	CRI12_A04G1440	exon
A04	86226032	86226032	wuganda_cuteSV.INS.1634	A04	86225461	86226926	CRI12_A04G1676	exon
A04	86226348	86226398	wuganda_cuteSV.DEL.727	A04	86225461	86226926	CRI12_A04G1676	exon
A04	86322442	86322501	xingtai_cuteSV.DEL.656	A04	86322342	86322646	CRI12_A04G1692	exon
A04	82302053	82303572	xingtai_cuteSV.DEL.608	A04	82303367	82304645	CRI12_A04G1324	exon
A04	9376019	9376049	xingtai_cuteSV.DEL.545	A04	9375968	9377027	CRI12_A04G0366	exon
A04	4645093	4645176	xingtai_cuteSV.DEL.532	A04	4645175	4645870	CRI12_A04G0217	exon
A04	81585276	81585276	xingtai_cuteSV.INS.1555	A04	81584984	81585361	CRI12_A04G1274	exon
A04	7156437	7236688	ekangmian10_cuteSV.DEL.600	A04	7234211	7234281	CRI12_A04G0307	exon
A04	7156437	7236688	ekangmian10_cuteSV.DEL.600	A04	7234023	7234134	CRI12_A04G0307	exon
A05	424222	424222	xinluzhong7_cuteSV.INS.1706	A05	423688	424334	CRI12_A05G0055	exon
A05	518086	518086	wuganda_cuteSV.INS.1643	A05	518070	518130	CRI12_A05G0060	exon
A05	3426467	3426467	jinmian33_cuteSV.INS.1306	A05	3426418	3426548	CRI12_A05G0434	exon
A05	7960671	7960671	wuganda_cuteSV.INS.1734	A05	7960378	7961524	CRI12_A05G0975	exon
A05	8746229	8763131	yumian11_cuteSV.DEL.771	A05	8757972	8758099	CRI12_A05G1075	exon
A05	8746229	8763131	yumian11_cuteSV.DEL.771	A05	8756751	8757186	CRI12_A05G1075	exon
A05	8746229	8763131	yumian11_cuteSV.DEL.771	A05	8762159	8762286	CRI12_A05G1076	exon
A05	8746229	8763131	yumian11_cuteSV.DEL.771	A05	8761627	8761757	CRI12_A05G1076	exon
A05	8746229	8763131	yumian11_cuteSV.DEL.771	A05	8758108	8758409	CRI12_A05G1076	exon
A05	8746229	8763131	yumian11_cuteSV.DEL.771	A05	8753240	8754373	CRI12_A05G1074	exon
A05	11446610	11446610	ekangmian10_cuteSV.INS.1712	A05	11446421	11446656	CRI12_A05G1401	exon
A05	11549047	11549178	wuganda_cuteSV.DEL.820	A05	11548590	11549198	CRI12_A05G1411	exon
A05	11674621	11677383	lumianyan16_cuteSV.DEL.972	A05	11677157	11678135	CRI12_A05G1429	exon
A05	12646478	12648356	handan284_cuteSV.DEL.845	A05	12646640	12646729	CRI12_A05G1526	exon
A05	15456248	15456248	jinmian33_cuteSV.INS.1405	A05	15455878	15456476	CRI12_A05G1861	exon
A05	17471219	17471678	handan284_cuteSV.DEL.884	A05	17471182	17471256	CRI12_A05G2059	exon
A05	17494666	17494706	yumian11_cuteSV.DEL.814	A05	17493350	17494722	CRI12_A05G2061	exon
A05	17970921	17970921	lumianyan16_cuteSV.INS.2299	A05	17970911	17970998	CRI12_A05G2133	exon
A05	18898267	18898267	jinmian33_cuteSV.INS.1429	A05	18898248	18898474	CRI12_A05G2228	exon
A05	22113603	22114163	ekangmian8_cuteSV.DEL.452	A05	22114030	22114662	CRI12_A05G2549	exon
A05	25100373	25100373	yumian11_cuteSV.INS.1527	A05	25097201	25103574	CRI12_A05G2754	exon
A05	25754414	25754414	qinyuan4_cuteSV.INS.860	A05	25754211	25754687	CRI12_A05G2787	exon
A05	26838233	26838290	wuganda_cuteSV.DEL.923	A05	26837548	26838353	CRI12_A05G2888	exon
A05	27111389	27116000	yumian11_cuteSV.DEL.850	A05	27112277	27112311	CRI12_A05G2908	exon
A05	27111389	27116000	yumian11_cuteSV.DEL.850	A05	27115970	27116417	CRI12_A05G2908	exon
A05	35513152	35513613	wuganda_cuteSV.DEL.1010	A05	35512291	35513194	CRI12_A05G3360	exon
A05	96923060	96927202	xingtai_cuteSV.DEL.1056	A05	96923776	96923846	CRI12_A05G4154	exon
A05	96923060	96927202	xingtai_cuteSV.DEL.1056	A05	96923872	96923995	CRI12_A05G4154	exon
A05	96923060	96927202	xingtai_cuteSV.DEL.1056	A05	96924456	96924533	CRI12_A05G4154	exon
A05	96923060	96927202	xingtai_cuteSV.DEL.1056	A05	96925681	96925810	CRI12_A05G4155	exon
A05	96923060	96927202	xingtai_cuteSV.DEL.1056	A05	96925904	96925986	CRI12_A05G4155	exon
A05	104034767	104038441	wuganda_cuteSV.DEL.1105	A05	104036022	104036026	CRI12_A05G4448	exon
A05	104034767	104038441	wuganda_cuteSV.DEL.1105	A05	104035852	104035937	CRI12_A05G4448	exon
A05	104034767	104038441	wuganda_cuteSV.DEL.1105	A05	104035303	104035628	CRI12_A05G4448	exon
A05	104035337	104035337	xingtai_cuteSV.INS.2200	A05	104035303	104035628	CRI12_A05G4448	exon
A05	104034767	104038441	wuganda_cuteSV.DEL.1105	A05	104036022	104036026	CRI12_A05G4448	exon
A05	104034767	104038441	wuganda_cuteSV.DEL.1105	A05	104035852	104035937	CRI12_A05G4448	exon
A05	104034767	104038441	wuganda_cuteSV.DEL.1105	A05	104035303	104035628	CRI12_A05G4448	exon
A05	105306505	105306505	jinmian33_cuteSV.INS.1697	A05	105306332	105306516	CRI12_A05G4525	exon
A05	4363503	4363658	xinluzhong7_cuteSV.DEL.845	A05	4363627	4365283	CRI12_A05G0546	exon
A05	4582940	4582940	emian21_cuteSV.INS.1666	A05	4582824	4583309	CRI12_A05G0573	exon
A05	25787819	25787860	xingtai_cuteSV.DEL.852	A05	25786918	25787896	CRI12_A05G2791	exon
A05	31847567	31848144	wuganda_cuteSV.DEL.995	A05	31848105	31848182	CRI12_A05G3207	exon
A05	95555524	95555580	wuganda_cuteSV.DEL.1079	A05	95555343	95555805	CRI12_A05G4089	exon
A05	3096679	3097253	jinmian33_cuteSV.DEL.700	A05	3096507	3097624	CRI12_A05G0392	exon
A05	10330831	10331103	jinmian33_cuteSV.DEL.733	A05	10330572	10331132	CRI12_A05G1263	exon
A05	12719060	12719060	lumianyan16_cuteSV.INS.2226	A05	12719059	12719668	CRI12_A05G1541	exon
A05	12699732	12723816	lumianyan16_cuteSV.DEL.986	A05	12709082	12709288	CRI12_A05G1537	exon
A05	12699732	12723816	lumianyan16_cuteSV.DEL.986	A05	12709437	12709448	CRI12_A05G1537	exon
A05	12699732	12723816	lumianyan16_cuteSV.DEL.986	A05	12709481	12710379	CRI12_A05G1538	exon
A05	12699732	12723816	lumianyan16_cuteSV.DEL.986	A05	12710985	12711849	CRI12_A05G1538	exon
A05	12699732	12723816	lumianyan16_cuteSV.DEL.986	A05	12713345	12713378	CRI12_A05G1539	exon
A05	12699732	12723816	lumianyan16_cuteSV.DEL.986	A05	12712642	12713210	CRI12_A05G1539	exon
A05	12699732	12723816	lumianyan16_cuteSV.DEL.986	A05	12712223	12712504	CRI12_A05G1539	exon
A05	12699732	12723816	lumianyan16_cuteSV.DEL.986	A05	12699995	12700074	CRI12_A05G1536	exon
A05	12699732	12723816	lumianyan16_cuteSV.DEL.986	A05	12700521	12700634	CRI12_A05G1536	exon
A05	12699732	12723816	lumianyan16_cuteSV.DEL.986	A05	12701096	12701273	CRI12_A05G1536	exon
A05	12699732	12723816	lumianyan16_cuteSV.DEL.986	A05	12701359	12701482	CRI12_A05G1536	exon
A05	12699732	12723816	lumianyan16_cuteSV.DEL.986	A05	12701621	12701730	CRI12_A05G1536	exon
A05	12699732	12723816	lumianyan16_cuteSV.DEL.986	A05	12701859	12702024	CRI12_A05G1536	exon
A05	12699732	12723816	lumianyan16_cuteSV.DEL.986	A05	12702148	12702257	CRI12_A05G1536	exon
A05	12699732	12723816	lumianyan16_cuteSV.DEL.986	A05	12702334	12702403	CRI12_A05G1536	exon
A05	12699732	12723816	lumianyan16_cuteSV.DEL.986	A05	12702513	12702586	CRI12_A05G1536	exon
A05	12699732	12723816	lumianyan16_cuteSV.DEL.986	A05	12702683	12702778	CRI12_A05G1536	exon
A05	12699732	12723816	lumianyan16_cuteSV.DEL.986	A05	12702861	12702956	CRI12_A05G1536	exon
A05	12699732	12723816	lumianyan16_cuteSV.DEL.986	A05	12703072	12703199	CRI12_A05G1536	exon
A05	12699732	12723816	lumianyan16_cuteSV.DEL.986	A05	12703328	12703562	CRI12_A05G1536	exon
A05	12699732	12723816	lumianyan16_cuteSV.DEL.986	A05	12703643	12703801	CRI12_A05G1536	exon
A05	12699732	12723816	lumianyan16_cuteSV.DEL.986	A05	12703900	12703998	CRI12_A05G1536	exon
A05	12699732	12723816	lumianyan16_cuteSV.DEL.986	A05	12704177	12704323	CRI12_A05G1536	exon
A05	12699732	12723816	lumianyan16_cuteSV.DEL.986	A05	12704752	12704862	CRI12_A05G1536	exon
A05	12699732	12723816	lumianyan16_cuteSV.DEL.986	A05	12704956	12705135	CRI12_A05G1536	exon
A05	12699732	12723816	lumianyan16_cuteSV.DEL.986	A05	12705279	12705407	CRI12_A05G1536	exon
A05	12699732	12723816	lumianyan16_cuteSV.DEL.986	A05	12705493	12705588	CRI12_A05G1536	exon
A05	12699732	12723816	lumianyan16_cuteSV.DEL.986	A05	12705735	12705923	CRI12_A05G1536	exon
A05	12699732	12723816	lumianyan16_cuteSV.DEL.986	A05	12706003	12706169	CRI12_A05G1536	exon
A05	12699732	12723816	lumianyan16_cuteSV.DEL.986	A05	12706571	12706781	CRI12_A05G1536	exon
A05	12699732	12723816	lumianyan16_cuteSV.DEL.986	A05	12722285	12722859	CRI12_A05G1541	exon
A05	12699732	12723816	lumianyan16_cuteSV.DEL.986	A05	12721780	12722159	CRI12_A05G1541	exon
A05	12699732	12723816	lumianyan16_cuteSV.DEL.986	A05	12721315	12721401	CRI12_A05G1541	exon
A05	12699732	12723816	lumianyan16_cuteSV.DEL.986	A05	12720898	12721228	CRI12_A05G1541	exon
A05	12699732	12723816	lumianyan16_cuteSV.DEL.986	A05	12720108	12720518	CRI12_A05G1541	exon
A05	12699732	12723816	lumianyan16_cuteSV.DEL.986	A05	12719794	12719853	CRI12_A05G1541	exon
A05	12699732	12723816	lumianyan16_cuteSV.DEL.986	A05	12719059	12719668	CRI12_A05G1541	exon
A05	12699732	12723816	lumianyan16_cuteSV.DEL.986	A05	12715213	12717023	CRI12_A05G1540	exon
A05	4707897	4713068	jinmian20_cuteSV.DEL.725	A05	4708331	4709378	CRI12_A05G0599	exon
A05	4707897	4713068	jinmian20_cuteSV.DEL.725	A05	4709867	4710168	CRI12_A05G0599	exon
A05	4707897	4713068	jinmian20_cuteSV.DEL.725	A05	4710630	4710711	CRI12_A05G0599	exon
A05	4707897	4713068	jinmian20_cuteSV.DEL.725	A05	4710833	4710916	CRI12_A05G0599	exon
A05	15341024	15344210	xingtai_cuteSV.DEL.781	A05	15343703	15343826	CRI12_A05G1853	exon
A05	15341024	15344210	xingtai_cuteSV.DEL.781	A05	15343365	15343549	CRI12_A05G1853	exon
A05	15341024	15344210	xingtai_cuteSV.DEL.781	A05	15342046	15343280	CRI12_A05G1853	exon
A05	31851494	31851494	wuganda_cuteSV.INS.1934	A05	31850545	31855153	CRI12_A05G3208	exon
A05	31851494	31851494	wuganda_cuteSV.INS.1934	A05	31851015	31854095	CRI12_A05G3209	exon
A05	108546052	108546052	xingtai_cuteSV.INS.2225	A05	108544465	108546510	CRI12_A05G4720	exon
A05	108924109	108924166	ekangmian10_cuteSV.DEL.1078	A05	108924015	108924200	CRI12_A05G4753	exon
A05	5399198	5399726	ekangmian10_cuteSV.DEL.781	A05	5399361	5399765	CRI12_A05G0699	exon
A05	31514382	31518927	xingtai_cuteSV.DEL.951	A05	31515168	31515217	CRI12_A05G3196	exon
A05	31514382	31518927	xingtai_cuteSV.DEL.951	A05	31515547	31515643	CRI12_A05G3196	exon
A05	31514382	31518927	xingtai_cuteSV.DEL.951	A05	31516325	31516384	CRI12_A05G3196	exon
A05	31514382	31518927	xingtai_cuteSV.DEL.951	A05	31516663	31516836	CRI12_A05G3196	exon
A05	108166612	108166681	jinmian33_cuteSV.DEL.960	A05	108166011	108167399	CRI12_A05G4690	exon
A05	96475828	96477204	xingtai_cuteSV.DEL.1052	A05	96476304	96476654	CRI12_A05G4122	exon
A05	96475828	96477204	xingtai_cuteSV.DEL.1052	A05	96476023	96476211	CRI12_A05G4122	exon
A05	12719060	12719060	lumianyan16_cuteSV.INS.2226	A05	12719059	12719668	CRI12_A05G1541	exon
A05	12699732	12723816	lumianyan16_cuteSV.DEL.986	A05	12709082	12709288	CRI12_A05G1537	exon
A05	12699732	12723816	lumianyan16_cuteSV.DEL.986	A05	12709437	12709448	CRI12_A05G1537	exon
A05	12699732	12723816	lumianyan16_cuteSV.DEL.986	A05	12709481	12710379	CRI12_A05G1538	exon
A05	12699732	12723816	lumianyan16_cuteSV.DEL.986	A05	12710985	12711849	CRI12_A05G1538	exon
A05	12699732	12723816	lumianyan16_cuteSV.DEL.986	A05	12713345	12713378	CRI12_A05G1539	exon
A05	12699732	12723816	lumianyan16_cuteSV.DEL.986	A05	12712642	12713210	CRI12_A05G1539	exon
A05	12699732	12723816	lumianyan16_cuteSV.DEL.986	A05	12712223	12712504	CRI12_A05G1539	exon
A05	12699732	12723816	lumianyan16_cuteSV.DEL.986	A05	12699995	12700074	CRI12_A05G1536	exon
A05	12699732	12723816	lumianyan16_cuteSV.DEL.986	A05	12700521	12700634	CRI12_A05G1536	exon
A05	12699732	12723816	lumianyan16_cuteSV.DEL.986	A05	12701096	12701273	CRI12_A05G1536	exon
A05	12699732	12723816	lumianyan16_cuteSV.DEL.986	A05	12701359	12701482	CRI12_A05G1536	exon
A05	12699732	12723816	lumianyan16_cuteSV.DEL.986	A05	12701621	12701730	CRI12_A05G1536	exon
A05	12699732	12723816	lumianyan16_cuteSV.DEL.986	A05	12701859	12702024	CRI12_A05G1536	exon
A05	12699732	12723816	lumianyan16_cuteSV.DEL.986	A05	12702148	12702257	CRI12_A05G1536	exon
A05	12699732	12723816	lumianyan16_cuteSV.DEL.986	A05	12702334	12702403	CRI12_A05G1536	exon
A05	12699732	12723816	lumianyan16_cuteSV.DEL.986	A05	12702513	12702586	CRI12_A05G1536	exon
A05	12699732	12723816	lumianyan16_cuteSV.DEL.986	A05	12702683	12702778	CRI12_A05G1536	exon
A05	12699732	12723816	lumianyan16_cuteSV.DEL.986	A05	12702861	12702956	CRI12_A05G1536	exon
A05	12699732	12723816	lumianyan16_cuteSV.DEL.986	A05	12703072	12703199	CRI12_A05G1536	exon
A05	12699732	12723816	lumianyan16_cuteSV.DEL.986	A05	12703328	12703562	CRI12_A05G1536	exon
A05	12699732	12723816	lumianyan16_cuteSV.DEL.986	A05	12703643	12703801	CRI12_A05G1536	exon
A05	12699732	12723816	lumianyan16_cuteSV.DEL.986	A05	12703900	12703998	CRI12_A05G1536	exon
A05	12699732	12723816	lumianyan16_cuteSV.DEL.986	A05	12704177	12704323	CRI12_A05G1536	exon
A05	12699732	12723816	lumianyan16_cuteSV.DEL.986	A05	12704752	12704862	CRI12_A05G1536	exon
A05	12699732	12723816	lumianyan16_cuteSV.DEL.986	A05	12704956	12705135	CRI12_A05G1536	exon
A05	12699732	12723816	lumianyan16_cuteSV.DEL.986	A05	12705279	12705407	CRI12_A05G1536	exon
A05	12699732	12723816	lumianyan16_cuteSV.DEL.986	A05	12705493	12705588	CRI12_A05G1536	exon
A05	12699732	12723816	lumianyan16_cuteSV.DEL.986	A05	12705735	12705923	CRI12_A05G1536	exon
A05	12699732	12723816	lumianyan16_cuteSV.DEL.986	A05	12706003	12706169	CRI12_A05G1536	exon
A05	12699732	12723816	lumianyan16_cuteSV.DEL.986	A05	12706571	12706781	CRI12_A05G1536	exon
A05	12699732	12723816	lumianyan16_cuteSV.DEL.986	A05	12722285	12722859	CRI12_A05G1541	exon
A05	12699732	12723816	lumianyan16_cuteSV.DEL.986	A05	12721780	12722159	CRI12_A05G1541	exon
A05	12699732	12723816	lumianyan16_cuteSV.DEL.986	A05	12721315	12721401	CRI12_A05G1541	exon
A05	12699732	12723816	lumianyan16_cuteSV.DEL.986	A05	12720898	12721228	CRI12_A05G1541	exon
A05	12699732	12723816	lumianyan16_cuteSV.DEL.986	A05	12720108	12720518	CRI12_A05G1541	exon
A05	12699732	12723816	lumianyan16_cuteSV.DEL.986	A05	12719794	12719853	CRI12_A05G1541	exon
A05	12699732	12723816	lumianyan16_cuteSV.DEL.986	A05	12719059	12719668	CRI12_A05G1541	exon
A05	12699732	12723816	lumianyan16_cuteSV.DEL.986	A05	12715213	12717023	CRI12_A05G1540	exon
A05	22074802	22082511	jinmian20_cuteSV.DEL.817	A05	22078850	22078953	CRI12_A05G2545	exon
A05	22074802	22082511	jinmian20_cuteSV.DEL.817	A05	22077876	22078158	CRI12_A05G2545	exon
A05	22074802	22082511	jinmian20_cuteSV.DEL.817	A05	22081945	22082554	CRI12_A05G2546	exon
A05	12719060	12719060	lumianyan16_cuteSV.INS.2226	A05	12719059	12719668	CRI12_A05G1541	exon
A05	12699732	12723816	lumianyan16_cuteSV.DEL.986	A05	12709082	12709288	CRI12_A05G1537	exon
A05	12699732	12723816	lumianyan16_cuteSV.DEL.986	A05	12709437	12709448	CRI12_A05G1537	exon
A05	12699732	12723816	lumianyan16_cuteSV.DEL.986	A05	12709481	12710379	CRI12_A05G1538	exon
A05	12699732	12723816	lumianyan16_cuteSV.DEL.986	A05	12710985	12711849	CRI12_A05G1538	exon
A05	12699732	12723816	lumianyan16_cuteSV.DEL.986	A05	12713345	12713378	CRI12_A05G1539	exon
A05	12699732	12723816	lumianyan16_cuteSV.DEL.986	A05	12712642	12713210	CRI12_A05G1539	exon
A05	12699732	12723816	lumianyan16_cuteSV.DEL.986	A05	12712223	12712504	CRI12_A05G1539	exon
A05	12699732	12723816	lumianyan16_cuteSV.DEL.986	A05	12699995	12700074	CRI12_A05G1536	exon
A05	12699732	12723816	lumianyan16_cuteSV.DEL.986	A05	12700521	12700634	CRI12_A05G1536	exon
A05	12699732	12723816	lumianyan16_cuteSV.DEL.986	A05	12701096	12701273	CRI12_A05G1536	exon
A05	12699732	12723816	lumianyan16_cuteSV.DEL.986	A05	12701359	12701482	CRI12_A05G1536	exon
A05	12699732	12723816	lumianyan16_cuteSV.DEL.986	A05	12701621	12701730	CRI12_A05G1536	exon
A05	12699732	12723816	lumianyan16_cuteSV.DEL.986	A05	12701859	12702024	CRI12_A05G1536	exon
A05	12699732	12723816	lumianyan16_cuteSV.DEL.986	A05	12702148	12702257	CRI12_A05G1536	exon
A05	12699732	12723816	lumianyan16_cuteSV.DEL.986	A05	12702334	12702403	CRI12_A05G1536	exon
A05	12699732	12723816	lumianyan16_cuteSV.DEL.986	A05	12702513	12702586	CRI12_A05G1536	exon
A05	12699732	12723816	lumianyan16_cuteSV.DEL.986	A05	12702683	12702778	CRI12_A05G1536	exon
A05	12699732	12723816	lumianyan16_cuteSV.DEL.986	A05	12702861	12702956	CRI12_A05G1536	exon
A05	12699732	12723816	lumianyan16_cuteSV.DEL.986	A05	12703072	12703199	CRI12_A05G1536	exon
A05	12699732	12723816	lumianyan16_cuteSV.DEL.986	A05	12703328	12703562	CRI12_A05G1536	exon
A05	12699732	12723816	lumianyan16_cuteSV.DEL.986	A05	12703643	12703801	CRI12_A05G1536	exon
A05	12699732	12723816	lumianyan16_cuteSV.DEL.986	A05	12703900	12703998	CRI12_A05G1536	exon
A05	12699732	12723816	lumianyan16_cuteSV.DEL.986	A05	12704177	12704323	CRI12_A05G1536	exon
A05	12699732	12723816	lumianyan16_cuteSV.DEL.986	A05	12704752	12704862	CRI12_A05G1536	exon
A05	12699732	12723816	lumianyan16_cuteSV.DEL.986	A05	12704956	12705135	CRI12_A05G1536	exon
A05	12699732	12723816	lumianyan16_cuteSV.DEL.986	A05	12705279	12705407	CRI12_A05G1536	exon
A05	12699732	12723816	lumianyan16_cuteSV.DEL.986	A05	12705493	12705588	CRI12_A05G1536	exon
A05	12699732	12723816	lumianyan16_cuteSV.DEL.986	A05	12705735	12705923	CRI12_A05G1536	exon
A05	12699732	12723816	lumianyan16_cuteSV.DEL.986	A05	12706003	12706169	CRI12_A05G1536	exon
A05	12699732	12723816	lumianyan16_cuteSV.DEL.986	A05	12706571	12706781	CRI12_A05G1536	exon
A05	12699732	12723816	lumianyan16_cuteSV.DEL.986	A05	12722285	12722859	CRI12_A05G1541	exon
A05	12699732	12723816	lumianyan16_cuteSV.DEL.986	A05	12721780	12722159	CRI12_A05G1541	exon
A05	12699732	12723816	lumianyan16_cuteSV.DEL.986	A05	12721315	12721401	CRI12_A05G1541	exon
A05	12699732	12723816	lumianyan16_cuteSV.DEL.986	A05	12720898	12721228	CRI12_A05G1541	exon
A05	12699732	12723816	lumianyan16_cuteSV.DEL.986	A05	12720108	12720518	CRI12_A05G1541	exon
A05	12699732	12723816	lumianyan16_cuteSV.DEL.986	A05	12719794	12719853	CRI12_A05G1541	exon
A05	12699732	12723816	lumianyan16_cuteSV.DEL.986	A05	12719059	12719668	CRI12_A05G1541	exon
A05	12699732	12723816	lumianyan16_cuteSV.DEL.986	A05	12715213	12717023	CRI12_A05G1540	exon
A06	269532	269567	jinmian33_cuteSV.DEL.1002	A06	269308	269943	CRI12_A06G0024	exon
A06	312859	312904	lumianyan16_cuteSV.DEL.1330	A06	312884	313177	CRI12_A06G0026	exon
A06	326884	326927	wuganda_cuteSV.DEL.1183	A06	326845	326993	CRI12_A06G0029	exon
A06	331749	331749	wuganda_cuteSV.INS.2258	A06	330874	331935	CRI12_A06G0030	exon
A06	359912	359974	wuganda_cuteSV.DEL.1187	A06	359166	360240	CRI12_A06G0032	exon
A06	406485	406612	wuganda_cuteSV.DEL.1199	A06	406343	406942	CRI12_A06G0041	exon
A06	682136	682136	wuganda_cuteSV.INS.2297	A06	681941	682381	CRI12_A06G0077	exon
A06	912187	912614	yumian11_cuteSV.DEL.1069	A06	912085	912192	CRI12_A06G0114	exon
A06	4686562	4726726	yumian21_cuteSV.DEL.1164	A06	4700451	4700467	CRI12_A06G0373	exon
A06	4686562	4726726	yumian21_cuteSV.DEL.1164	A06	4701555	4701699	CRI12_A06G0373	exon
A06	4686562	4726726	yumian21_cuteSV.DEL.1164	A06	4701721	4702074	CRI12_A06G0374	exon
A06	4686562	4726726	yumian21_cuteSV.DEL.1164	A06	4703076	4703747	CRI12_A06G0375	exon
A06	4686562	4726726	yumian21_cuteSV.DEL.1164	A06	4702516	4702998	CRI12_A06G0375	exon
A06	7178149	7178149	jinmian33_cuteSV.INS.1810	A06	7177503	7178619	CRI12_A06G0510	exon
A06	12890304	12890304	jinmian33_cuteSV.INS.1844	A06	12890184	12890381	CRI12_A06G0724	exon
A06	14270659	14272696	jinmian33_cuteSV.DEL.1114	A06	14271237	14271375	CRI12_A06G0746	exon
A06	14270659	14272696	jinmian33_cuteSV.DEL.1114	A06	14270959	14271131	CRI12_A06G0746	exon
A06	29670940	29674059	xinluzhong7_cuteSV.DEL.1500	A06	29673948	29674051	CRI12_A06G0922	exon
A06	29670940	29674059	xinluzhong7_cuteSV.DEL.1500	A06	29673385	29673669	CRI12_A06G0922	exon
A06	29670940	29674059	xinluzhong7_cuteSV.DEL.1500	A06	29672932	29673280	CRI12_A06G0922	exon
A06	29670940	29674059	xinluzhong7_cuteSV.DEL.1500	A06	29672528	29672565	CRI12_A06G0922	exon
A06	29670940	29674059	xinluzhong7_cuteSV.DEL.1500	A06	29672144	29672333	CRI12_A06G0922	exon
A06	41353131	41353131	jinmian33_cuteSV.INS.2012	A06	41352899	41353952	CRI12_A06G1008	exon
A06	108342006	108348764	xinluzhong7_cuteSV.DEL.1749	A06	108343209	108343380	CRI12_A06G1660	exon
A06	108342006	108348764	xinluzhong7_cuteSV.DEL.1749	A06	108343476	108343616	CRI12_A06G1660	exon
A06	108342006	108348764	xinluzhong7_cuteSV.DEL.1749	A06	108343787	108344042	CRI12_A06G1660	exon
A06	108342006	108348764	xinluzhong7_cuteSV.DEL.1749	A06	108344334	108344551	CRI12_A06G1660	exon
A06	108342006	108348764	xinluzhong7_cuteSV.DEL.1749	A06	108344599	108345348	CRI12_A06G1660	exon
A06	108342006	108348764	xinluzhong7_cuteSV.DEL.1749	A06	108345436	108347309	CRI12_A06G1661	exon
A06	117307968	117334312	wuganda_cuteSV.DEL.1300	A06	117325221	117325230	CRI12_A06G1921	exon
A06	117307968	117334312	wuganda_cuteSV.DEL.1300	A06	117323985	117324068	CRI12_A06G1921	exon
A06	117307968	117334312	wuganda_cuteSV.DEL.1300	A06	117317135	117317275	CRI12_A06G1921	exon
A06	117307968	117334312	wuganda_cuteSV.DEL.1300	A06	117316651	117316721	CRI12_A06G1921	exon
A06	117307968	117334312	wuganda_cuteSV.DEL.1300	A06	117316521	117316555	CRI12_A06G1920	exon
A06	117307968	117334312	wuganda_cuteSV.DEL.1300	A06	117315639	117315846	CRI12_A06G1920	exon
A06	117307968	117334312	wuganda_cuteSV.DEL.1300	A06	117333493	117334992	CRI12_A06G1922	exon
A06	123506700	123506700	emian21_cuteSV.INS.2659	A06	123506691	123507417	CRI12_A06G2265	exon
A06	123941980	123941980	xingtai_cuteSV.INS.2705	A06	123940978	123942015	CRI12_A06G2318	exon
A06	123950603	123950791	emian21_cuteSV.DEL.1477	A06	123950054	123950706	CRI12_A06G2321	exon
A06	125348232	125357140	handan284_cuteSV.DEL.1407	A06	125356002	125356157	CRI12_A06G2461	exon
A06	125348232	125357140	handan284_cuteSV.DEL.1407	A06	125356290	125356352	CRI12_A06G2461	exon
A06	125348232	125357140	handan284_cuteSV.DEL.1407	A06	125356593	125356598	CRI12_A06G2461	exon
A06	5058510	5102567	lumianyan16_cuteSV.DEL.1397	A06	5091835	5091917	CRI12_A06G0399	exon
A06	5058510	5102567	lumianyan16_cuteSV.DEL.1397	A06	5091982	5092333	CRI12_A06G0399	exon
A06	5058510	5102567	lumianyan16_cuteSV.DEL.1397	A06	5092538	5093601	CRI12_A06G0399	exon
A06	5058510	5102567	lumianyan16_cuteSV.DEL.1397	A06	5099636	5101180	CRI12_A06G0400	exon
A06	5058510	5102567	lumianyan16_cuteSV.DEL.1397	A06	5101359	5101419	CRI12_A06G0401	exon
A06	5058510	5102567	lumianyan16_cuteSV.DEL.1397	A06	5101555	5101706	CRI12_A06G0401	exon
A06	7918068	7918112	jinmian33_cuteSV.DEL.1058	A06	7917965	7918234	CRI12_A06G0547	exon
A06	59174741	59208643	jinmian33_cuteSV.DEL.1348	A06	59201585	59201590	CRI12_A06G1128	exon
A06	59174741	59208643	jinmian33_cuteSV.DEL.1348	A06	59203356	59203818	CRI12_A06G1128	exon
A06	59174741	59208643	jinmian33_cuteSV.DEL.1348	A06	59204621	59205313	CRI12_A06G1128	exon
A06	59174741	59208643	jinmian33_cuteSV.DEL.1348	A06	59205715	59206168	CRI12_A06G1128	exon
A06	108722110	108724635	lumianyan16_cuteSV.DEL.1474	A06	108724225	108724409	CRI12_A06G1679	exon
A06	101770988	101771260	ekangmian10_cuteSV.DEL.1240	A06	101770763	101771330	CRI12_A06G1526	exon
A06	123310924	123310924	xingtai_cuteSV.INS.2681	A06	123310348	123311914	CRI12_A06G2254	exon
A06	124585341	124585341	zhongzhi866_cuteSV.INS.2796	A06	124585246	124585388	CRI12_A06G2385	exon
A06	123940965	123941253	qinyuan4_cuteSV.DEL.975	A06	123940978	123942015	CRI12_A06G2318	exon
A07	1878	1900	lumianyan16_cuteSV.DEL.1568	A07	1699	1947	CRI12_A07G0001	exon
A07	340780	341535	xinluzhong7_cuteSV.DEL.1858	A07	339781	343569	CRI12_A07G0036	exon
A07	738116	738116	emian21_cuteSV.INS.2735	A07	736591	740389	CRI12_A07G0073	exon
A07	2041434	2041554	lumianyan16_cuteSV.DEL.1616	A07	2041306	2042055	CRI12_A07G0216	exon
A07	2978911	2978911	jinmian33_cuteSV.INS.2323	A07	2978817	2979039	CRI12_A07G0310	exon
A07	3152021	3152256	emian21_cuteSV.DEL.1570	A07	3152059	3152205	CRI12_A07G0336	exon
A07	3161481	3161629	wuganda_cuteSV.DEL.1415	A07	3160994	3161969	CRI12_A07G0338	exon
A07	3161866	3161926	lumianyan16_cuteSV.DEL.1639	A07	3160994	3161969	CRI12_A07G0338	exon
A07	3875454	3880268	lumianyan16_cuteSV.DEL.1670	A07	3875181	3875513	CRI12_A07G0396	exon
A07	4097393	4097393	xingtai_cuteSV.INS.2797	A07	4096779	4097661	CRI12_A07G0420	exon
A07	4108467	4112474	xingtai_cuteSV.DEL.1426	A07	4108975	4109224	CRI12_A07G0422	exon
A07	4108467	4112474	xingtai_cuteSV.DEL.1426	A07	4109532	4109582	CRI12_A07G0422	exon
A07	4108467	4112474	xingtai_cuteSV.DEL.1426	A07	4109794	4109837	CRI12_A07G0422	exon
A07	4108467	4112474	xingtai_cuteSV.DEL.1426	A07	4110047	4110128	CRI12_A07G0422	exon
A07	4108467	4112474	xingtai_cuteSV.DEL.1426	A07	4110311	4110468	CRI12_A07G0422	exon
A07	4114907	4114952	wuganda_cuteSV.DEL.1486	A07	4114847	4114916	CRI12_A07G0423	exon
A07	4118712	4118993	wuganda_cuteSV.DEL.1487	A07	4118655	4118717	CRI12_A07G0423	exon
A07	4118712	4118993	wuganda_cuteSV.DEL.1487	A07	4118990	4119157	CRI12_A07G0423	exon
A07	4451234	4451337	jinmian20_cuteSV.DEL.1418	A07	4451247	4451534	CRI12_A07G0454	exon
A07	4455054	4455296	xingtai_cuteSV.DEL.1492	A07	4455122	4455389	CRI12_A07G0454	exon
A07	4533186	4533219	lumianyan16_cuteSV.DEL.1802	A07	4533028	4533470	CRI12_A07G0464	exon
A07	4628098	4628138	xingtai_cuteSV.DEL.1524	A07	4627841	4629774	CRI12_A07G0468	exon
A07	4719324	4719366	lumianyan16_cuteSV.DEL.1832	A07	4719255	4719389	CRI12_A07G0470	exon
A07	4841701	4841741	wuganda_cuteSV.DEL.1592	A07	4841728	4843080	CRI12_A07G0479	exon
A07	9495728	9495845	ekangmian8_cuteSV.DEL.872	A07	9495796	9495867	CRI12_A07G0831	exon
A07	10594996	10595830	xingtai_cuteSV.DEL.1597	A07	10595754	10595858	CRI12_A07G0904	exon
A07	10594996	10595830	xingtai_cuteSV.DEL.1597	A07	10595174	10595693	CRI12_A07G0904	exon
A07	10642575	10645249	xingtai_cuteSV.DEL.1598	A07	10642148	10642716	CRI12_A07G0910	exon
A07	19145630	19146171	jinmian33_cuteSV.DEL.1686	A07	19146164	19146228	CRI12_A07G1252	exon
A07	33185546	33194237	xinluzhong7_cuteSV.DEL.2209	A07	33186583	33186777	CRI12_A07G1661	exon
A07	33185546	33194237	xinluzhong7_cuteSV.DEL.2209	A07	33193781	33193848	CRI12_A07G1661	exon
A07	33522346	33527392	lumianyan16_cuteSV.DEL.1995	A07	33527362	33527520	CRI12_A07G1672	exon
A07	94272067	94272067	xinluzhong7_cuteSV.INS.3644	A07	94271757	94272074	CRI12_A07G2637	exon
A07	94716170	94721509	wuganda_cuteSV.DEL.1828	A07	94721300	94721378	CRI12_A07G2677	exon
A07	94716170	94721509	wuganda_cuteSV.DEL.1828	A07	94721151	94721209	CRI12_A07G2677	exon
A07	94716170	94721509	wuganda_cuteSV.DEL.1828	A07	94720988	94721062	CRI12_A07G2677	exon
A07	94716170	94721509	wuganda_cuteSV.DEL.1828	A07	94720758	94720886	CRI12_A07G2677	exon
A07	94716170	94721509	wuganda_cuteSV.DEL.1828	A07	94719993	94720053	CRI12_A07G2677	exon
A07	94716170	94721509	wuganda_cuteSV.DEL.1828	A07	94719810	94719917	CRI12_A07G2677	exon
A07	94716170	94721509	wuganda_cuteSV.DEL.1828	A07	94719499	94719729	CRI12_A07G2677	exon
A07	94716170	94721509	wuganda_cuteSV.DEL.1828	A07	94716903	94717594	CRI12_A07G2676	exon
A07	94716170	94721509	wuganda_cuteSV.DEL.1828	A07	94718896	94719073	CRI12_A07G2676	exon
A07	94907663	94907700	yumian21_cuteSV.DEL.1767	A07	94907313	94907745	CRI12_A07G2700	exon
A07	207616	210906	emian21_cuteSV.DEL.1519	A07	208256	208511	CRI12_A07G0024	exon
A07	18607452	18610473	yumian8_cuteSV.DEL.1649	A07	18606268	18608022	CRI12_A07G1236	exon
A07	44272685	44272833	wuganda_cuteSV.DEL.1767	A07	44272752	44272789	CRI12_A07G1826	exon
A07	93550602	93552081	ekangmian10_cuteSV.DEL.1884	A07	93551143	93551337	CRI12_A07G2583	exon
A07	95505396	95506641	xingtai_cuteSV.DEL.1865	A07	95504455	95505540	CRI12_A07G2756	exon
A07	155901	156001	handan284_cuteSV.DEL.1437	A07	154623	155991	CRI12_A07G0021	exon
A07	2976675	2976675	wuganda_cuteSV.INS.2790	A07	2976640	2977355	CRI12_A07G0309	exon
A07	11892720	11893931	wanmian6_cuteSV.DEL.1906	A07	11892629	11893450	CRI12_A07G0961	exon
A07	17958554	17958554	wuganda_cuteSV.INS.2990	A07	17958359	17958567	CRI12_A07G1212	exon
A07	93716331	93718748	handan284_cuteSV.DEL.2009	A07	93717059	93717328	CRI12_A07G2592	exon
A07	3147933	3147933	xingtai_cuteSV.INS.2764	A07	3146666	3150348	CRI12_A07G0335	exon
A07	2998237	2998319	lumianyan16_cuteSV.DEL.1633	A07	2998167	2998313	CRI12_A07G0313	exon
A07	32350283	32361624	lumianyan16_cuteSV.DEL.1947	A07	32361205	32361219	CRI12_A07G1618	exon
A07	32350283	32361624	lumianyan16_cuteSV.DEL.1947	A07	32359308	32359817	CRI12_A07G1618	exon
A07	21581530	21584047	emian21_cuteSV.DEL.1878	A07	21583460	21583691	CRI12_A07G1327	exon
A07	21581530	21584047	emian21_cuteSV.DEL.1878	A07	21583041	21583122	CRI12_A07G1327	exon
A07	21581530	21584047	emian21_cuteSV.DEL.1878	A07	21582733	21582829	CRI12_A07G1327	exon
A07	21581530	21584047	emian21_cuteSV.DEL.1878	A07	21582299	21582463	CRI12_A07G1327	exon
A07	21581530	21584047	emian21_cuteSV.DEL.1878	A07	21582054	21582209	CRI12_A07G1327	exon
A07	80779086	80780171	zhongmiansuo35_cuteSV.DEL.1655	A07	80778486	80779091	CRI12_A07G2110	exon
A07	80779086	80780171	zhongmiansuo35_cuteSV.DEL.1655	A07	80779220	80779446	CRI12_A07G2110	exon
A07	80779086	80780171	zhongmiansuo35_cuteSV.DEL.1655	A07	80779563	80779810	CRI12_A07G2110	exon
A07	80779086	80780171	zhongmiansuo35_cuteSV.DEL.1655	A07	80779880	80780237	CRI12_A07G2110	exon
A07	12859842	12863368	wuganda_cuteSV.DEL.1648	A07	12860867	12860962	CRI12_A07G1006	exon
A07	12859842	12863368	wuganda_cuteSV.DEL.1648	A07	12860717	12860840	CRI12_A07G1006	exon
A07	12859842	12863368	wuganda_cuteSV.DEL.1648	A07	12863023	12863135	CRI12_A07G1006	exon
A07	15473152	15473223	jinmian20_cuteSV.DEL.1533	A07	15473129	15474477	CRI12_A07G1130	exon
A07	95568653	95568653	jinmian33_cuteSV.INS.2726	A07	95566197	95568653	CRI12_A07G2760	exon
A07	2187706	2187738	lumianyan16_cuteSV.DEL.1622	A07	2187723	2187975	CRI12_A07G0227	exon
A07	12197738	12202884	xingtai_cuteSV.DEL.1606	A07	12199520	12199564	CRI12_A07G0972	exon
A07	12197738	12202884	xingtai_cuteSV.DEL.1606	A07	12200693	12200810	CRI12_A07G0972	exon
A07	12197738	12202884	xingtai_cuteSV.DEL.1606	A07	12201480	12201508	CRI12_A07G0972	exon
A07	12197738	12202884	xingtai_cuteSV.DEL.1606	A07	12201583	12201681	CRI12_A07G0972	exon
A07	12197738	12202884	xingtai_cuteSV.DEL.1606	A07	12198153	12198289	CRI12_A07G0971	exon
A07	12197738	12202884	xingtai_cuteSV.DEL.1606	A07	12198353	12198467	CRI12_A07G0971	exon
A07	1143596	1155200	handan284_cuteSV.DEL.1451	A07	1146608	1146632	CRI12_A07G0112	exon
A07	1143596	1155200	handan284_cuteSV.DEL.1451	A07	1146463	1146516	CRI12_A07G0112	exon
A07	1143596	1155200	handan284_cuteSV.DEL.1451	A07	1146308	1146359	CRI12_A07G0112	exon
A07	1143596	1155200	handan284_cuteSV.DEL.1451	A07	1146126	1146199	CRI12_A07G0112	exon
A07	1143596	1155200	handan284_cuteSV.DEL.1451	A07	1145908	1146038	CRI12_A07G0112	exon
A07	1143596	1155200	handan284_cuteSV.DEL.1451	A07	1145172	1145265	CRI12_A07G0112	exon
A07	1143596	1155200	handan284_cuteSV.DEL.1451	A07	1144937	1145028	CRI12_A07G0112	exon
A07	1143596	1155200	handan284_cuteSV.DEL.1451	A07	1144640	1144756	CRI12_A07G0112	exon
A07	1143596	1155200	handan284_cuteSV.DEL.1451	A07	1144440	1144553	CRI12_A07G0112	exon
A07	1143596	1155200	handan284_cuteSV.DEL.1451	A07	1148261	1148375	CRI12_A07G0113	exon
A07	1143596	1155200	handan284_cuteSV.DEL.1451	A07	1147283	1147626	CRI12_A07G0113	exon
A07	20212508	20212508	lumianyan16_cuteSV.INS.3724	A07	20212439	20212670	CRI12_A07G1283	exon
A08	3289937	3289937	wuganda_cuteSV.INS.3368	A08	3289815	3289987	CRI12_A08G0341	exon
A08	5908679	5908775	wuganda_cuteSV.DEL.1947	A08	5908718	5908870	CRI12_A08G0531	exon
A08	6273449	6273449	jinmian33_cuteSV.INS.2766	A08	6273107	6275192	CRI12_A08G0556	exon
A08	9489211	9491062	wuganda_cuteSV.DEL.1977	A08	9490912	9491547	CRI12_A08G0732	exon
A08	9489211	9491062	wuganda_cuteSV.DEL.1977	A08	9490261	9490344	CRI12_A08G0731	exon
A08	29229153	29230626	wanmian6_cuteSV.DEL.2413	A08	29229269	29229331	CRI12_A08G1038	exon
A08	29229153	29230626	wanmian6_cuteSV.DEL.2413	A08	29230551	29230653	CRI12_A08G1038	exon
A08	32829208	32829208	wuganda_cuteSV.INS.3473	A08	32829001	32829447	CRI12_A08G1059	exon
A08	82953994	82954103	wuganda_cuteSV.DEL.2027	A08	82953063	82954154	CRI12_A08G1333	exon
A08	83205884	83209665	wuganda_cuteSV.DEL.2029	A08	83209373	83209440	CRI12_A08G1337	exon
A08	109267359	109267590	wuganda_cuteSV.DEL.2089	A08	109267501	109267922	CRI12_A08G1889	exon
A08	114786291	114802638	jinmian33_cuteSV.DEL.2028	A08	114795488	114795841	CRI12_A08G2163	exon
A08	114786291	114802638	jinmian33_cuteSV.DEL.2028	A08	114787934	114788111	CRI12_A08G2161	exon
A08	114786291	114802638	jinmian33_cuteSV.DEL.2028	A08	114787678	114787731	CRI12_A08G2161	exon
A08	114786291	114802638	jinmian33_cuteSV.DEL.2028	A08	114787334	114787450	CRI12_A08G2161	exon
A08	114786291	114802638	jinmian33_cuteSV.DEL.2028	A08	114787134	114787243	CRI12_A08G2161	exon
A08	114786291	114802638	jinmian33_cuteSV.DEL.2028	A08	114786965	114787054	CRI12_A08G2161	exon
A08	114786291	114802638	jinmian33_cuteSV.DEL.2028	A08	114790058	114790111	CRI12_A08G2162	exon
A08	114786291	114802638	jinmian33_cuteSV.DEL.2028	A08	114789139	114789333	CRI12_A08G2162	exon
A08	114786291	114802638	jinmian33_cuteSV.DEL.2028	A08	114788860	114788946	CRI12_A08G2162	exon
A08	114786291	114802638	jinmian33_cuteSV.DEL.2028	A08	114788123	114788485	CRI12_A08G2162	exon
A08	117958120	118011562	lumianyan16_cuteSV.DEL.2379	A08	117961213	117962747	CRI12_A08G2371	exon
A08	117958120	118011562	lumianyan16_cuteSV.DEL.2379	A08	117959672	117959904	CRI12_A08G2371	exon
A08	117958120	118011562	lumianyan16_cuteSV.DEL.2379	A08	117978950	117979328	CRI12_A08G2373	exon
A08	117958120	118011562	lumianyan16_cuteSV.DEL.2379	A08	117980263	117980441	CRI12_A08G2373	exon
A08	117958120	118011562	lumianyan16_cuteSV.DEL.2379	A08	117980574	117980736	CRI12_A08G2373	exon
A08	117958120	118011562	lumianyan16_cuteSV.DEL.2379	A08	117966809	117967025	CRI12_A08G2372	exon
A08	117958120	118011562	lumianyan16_cuteSV.DEL.2379	A08	117966507	117966722	CRI12_A08G2372	exon
A08	117958120	118011562	lumianyan16_cuteSV.DEL.2379	A08	117966127	117966254	CRI12_A08G2372	exon
A08	117958120	118011562	lumianyan16_cuteSV.DEL.2379	A08	117965641	117965760	CRI12_A08G2372	exon
A08	117958120	118011562	lumianyan16_cuteSV.DEL.2379	A08	117965458	117965547	CRI12_A08G2372	exon
A08	117958120	118011562	lumianyan16_cuteSV.DEL.2379	A08	117964955	117965041	CRI12_A08G2372	exon
A08	117958120	118011562	lumianyan16_cuteSV.DEL.2379	A08	118004053	118004203	CRI12_A08G2375	exon
A08	117958120	118011562	lumianyan16_cuteSV.DEL.2379	A08	118004364	118004661	CRI12_A08G2375	exon
A08	117958120	118011562	lumianyan16_cuteSV.DEL.2379	A08	118004906	118004978	CRI12_A08G2375	exon
A08	117958120	118011562	lumianyan16_cuteSV.DEL.2379	A08	118005073	118005163	CRI12_A08G2375	exon
A08	117958120	118011562	lumianyan16_cuteSV.DEL.2379	A08	118005253	118005332	CRI12_A08G2375	exon
A08	117958120	118011562	lumianyan16_cuteSV.DEL.2379	A08	118005521	118005769	CRI12_A08G2375	exon
A08	117958120	118011562	lumianyan16_cuteSV.DEL.2379	A08	118002771	118002857	CRI12_A08G2374	exon
A08	117958120	118011562	lumianyan16_cuteSV.DEL.2379	A08	118003281	118003682	CRI12_A08G2374	exon
A08	117958120	118011562	lumianyan16_cuteSV.DEL.2379	A08	117981084	117981809	CRI12_A08G2373	exon
A08	117958120	118011562	lumianyan16_cuteSV.DEL.2379	A08	117963902	117964863	CRI12_A08G2372	exon
A08	118012440	118012506	ekangmian10_cuteSV.DEL.2169	A08	118012001	118012551	CRI12_A08G2376	exon
A08	121626535	121658492	yumian21_cuteSV.DEL.1946	A08	121626122	121627045	CRI12_A08G2684	exon
A08	121626535	121658492	yumian21_cuteSV.DEL.1946	A08	121627667	121627830	CRI12_A08G2685	exon
A08	121626535	121658492	yumian21_cuteSV.DEL.1946	A08	121628208	121628415	CRI12_A08G2685	exon
A08	121626535	121658492	yumian21_cuteSV.DEL.1946	A08	121633316	121633364	CRI12_A08G2686	exon
A08	121626535	121658492	yumian21_cuteSV.DEL.1946	A08	121633096	121633232	CRI12_A08G2686	exon
A08	121626535	121658492	yumian21_cuteSV.DEL.1946	A08	121631736	121631773	CRI12_A08G2686	exon
A08	121626535	121658492	yumian21_cuteSV.DEL.1946	A08	121631380	121631525	CRI12_A08G2686	exon
A08	121626535	121658492	yumian21_cuteSV.DEL.1946	A08	121631208	121631342	CRI12_A08G2686	exon
A08	121626535	121658492	yumian21_cuteSV.DEL.1946	A08	121630913	121630995	CRI12_A08G2686	exon
A08	121626535	121658492	yumian21_cuteSV.DEL.1946	A08	121630704	121630810	CRI12_A08G2686	exon
A08	121626535	121658492	yumian21_cuteSV.DEL.1946	A08	121630405	121630528	CRI12_A08G2686	exon
A08	121626535	121658492	yumian21_cuteSV.DEL.1946	A08	121630140	121630301	CRI12_A08G2686	exon
A08	121626535	121658492	yumian21_cuteSV.DEL.1946	A08	121629610	121629726	CRI12_A08G2686	exon
A08	121626535	121658492	yumian21_cuteSV.DEL.1946	A08	121645230	121645441	CRI12_A08G2687	exon
A08	121626535	121658492	yumian21_cuteSV.DEL.1946	A08	121645519	121646009	CRI12_A08G2687	exon
A08	121626535	121658492	yumian21_cuteSV.DEL.1946	A08	121646075	121646151	CRI12_A08G2687	exon
A08	121626535	121658492	yumian21_cuteSV.DEL.1946	A08	121646377	121646556	CRI12_A08G2687	exon
A08	121626535	121658492	yumian21_cuteSV.DEL.1946	A08	121646693	121646950	CRI12_A08G2687	exon
A08	121626535	121658492	yumian21_cuteSV.DEL.1946	A08	121647260	121647394	CRI12_A08G2687	exon
A08	121626535	121658492	yumian21_cuteSV.DEL.1946	A08	121647605	121647892	CRI12_A08G2687	exon
A08	121626535	121658492	yumian21_cuteSV.DEL.1946	A08	121648469	121648603	CRI12_A08G2687	exon
A08	121626535	121658492	yumian21_cuteSV.DEL.1946	A08	121648892	121649197	CRI12_A08G2687	exon
A08	121626535	121658492	yumian21_cuteSV.DEL.1946	A08	121658080	121658345	CRI12_A08G2689	exon
A08	121626535	121658492	yumian21_cuteSV.DEL.1946	A08	121657130	121657185	CRI12_A08G2689	exon
A08	121626535	121658492	yumian21_cuteSV.DEL.1946	A08	121655560	121655651	CRI12_A08G2689	exon
A08	121626535	121658492	yumian21_cuteSV.DEL.1946	A08	121654530	121654632	CRI12_A08G2689	exon
A08	121626535	121658492	yumian21_cuteSV.DEL.1946	A08	121654296	121654433	CRI12_A08G2689	exon
A08	121626535	121658492	yumian21_cuteSV.DEL.1946	A08	121653666	121653916	CRI12_A08G2689	exon
A08	121626535	121658492	yumian21_cuteSV.DEL.1946	A08	121650075	121652691	CRI12_A08G2688	exon
A08	121984568	121984623	xingtai_cuteSV.DEL.2028	A08	121984554	121984673	CRI12_A08G2723	exon
A08	122458285	122463399	yumian8_cuteSV.DEL.2097	A08	122463396	122463461	CRI12_A08G2781	exon
A08	122702533	122702533	lumianyan16_cuteSV.INS.4722	A08	122701670	122702537	CRI12_A08G2814	exon
A08	122723921	122723951	wuganda_cuteSV.DEL.2166	A08	122723007	122724118	CRI12_A08G2817	exon
A08	122736500	122736577	xingtai_cuteSV.DEL.2036	A08	122736576	122737241	CRI12_A08G2821	exon
A08	1600673	1604756	wuganda_cuteSV.DEL.1937	A08	1603290	1603313	CRI12_A08G0170	exon
A08	1600673	1604756	wuganda_cuteSV.DEL.1937	A08	1601978	1602002	CRI12_A08G0170	exon
A08	1600673	1604756	wuganda_cuteSV.DEL.1937	A08	1601144	1601217	CRI12_A08G0170	exon
A08	1600673	1604756	wuganda_cuteSV.DEL.1937	A08	1600843	1601058	CRI12_A08G0170	exon
A08	92455600	92459032	xinluzhong7_cuteSV.DEL.2608	A08	92458716	92458818	CRI12_A08G1457	exon
A08	102978692	102979161	wuganda_cuteSV.DEL.2072	A08	102979106	102979142	CRI12_A08G1677	exon
A08	102978692	102979161	wuganda_cuteSV.DEL.2072	A08	102978379	102978708	CRI12_A08G1676	exon
A08	112320081	112320081	jinmian33_cuteSV.INS.3019	A08	112319322	112320411	CRI12_A08G2048	exon
A08	122556020	122560054	yumian8_cuteSV.DEL.2099	A08	122558051	122558065	CRI12_A08G2791	exon
A08	122556020	122560054	yumian8_cuteSV.DEL.2099	A08	122558132	122558431	CRI12_A08G2791	exon
A08	122556020	122560054	yumian8_cuteSV.DEL.2099	A08	122559663	122560904	CRI12_A08G2791	exon
A08	122755010	122755048	jinmian20_cuteSV.DEL.2011	A08	122755012	122755152	CRI12_A08G2822	exon
A08	122778082	122778137	xingtai_cuteSV.DEL.2045	A08	122777754	122779088	CRI12_A08G2825	exon
A08	6490626	6492662	handan284_cuteSV.DEL.2220	A08	6490989	6491388	CRI12_A08G0577	exon
A08	6570952	6572884	jinmian33_cuteSV.DEL.1929	A08	6572450	6572455	CRI12_A08G0583	exon
A08	6570952	6572884	jinmian33_cuteSV.DEL.1929	A08	6572581	6572706	CRI12_A08G0583	exon
A08	114294960	114295192	jinmian33_cuteSV.DEL.2025	A08	114294193	114294981	CRI12_A08G2132	exon
A08	121581898	121581898	xingtai_cuteSV.INS.3695	A08	121581481	121582571	CRI12_A08G2677	exon
A08	121626535	121658492	yumian21_cuteSV.DEL.1946	A08	121626122	121627045	CRI12_A08G2684	exon
A08	121626535	121658492	yumian21_cuteSV.DEL.1946	A08	121627667	121627830	CRI12_A08G2685	exon
A08	121626535	121658492	yumian21_cuteSV.DEL.1946	A08	121628208	121628415	CRI12_A08G2685	exon
A08	121626535	121658492	yumian21_cuteSV.DEL.1946	A08	121633316	121633364	CRI12_A08G2686	exon
A08	121626535	121658492	yumian21_cuteSV.DEL.1946	A08	121633096	121633232	CRI12_A08G2686	exon
A08	121626535	121658492	yumian21_cuteSV.DEL.1946	A08	121631736	121631773	CRI12_A08G2686	exon
A08	121626535	121658492	yumian21_cuteSV.DEL.1946	A08	121631380	121631525	CRI12_A08G2686	exon
A08	121626535	121658492	yumian21_cuteSV.DEL.1946	A08	121631208	121631342	CRI12_A08G2686	exon
A08	121626535	121658492	yumian21_cuteSV.DEL.1946	A08	121630913	121630995	CRI12_A08G2686	exon
A08	121626535	121658492	yumian21_cuteSV.DEL.1946	A08	121630704	121630810	CRI12_A08G2686	exon
A08	121626535	121658492	yumian21_cuteSV.DEL.1946	A08	121630405	121630528	CRI12_A08G2686	exon
A08	121626535	121658492	yumian21_cuteSV.DEL.1946	A08	121630140	121630301	CRI12_A08G2686	exon
A08	121626535	121658492	yumian21_cuteSV.DEL.1946	A08	121629610	121629726	CRI12_A08G2686	exon
A08	121626535	121658492	yumian21_cuteSV.DEL.1946	A08	121645230	121645441	CRI12_A08G2687	exon
A08	121626535	121658492	yumian21_cuteSV.DEL.1946	A08	121645519	121646009	CRI12_A08G2687	exon
A08	121626535	121658492	yumian21_cuteSV.DEL.1946	A08	121646075	121646151	CRI12_A08G2687	exon
A08	121626535	121658492	yumian21_cuteSV.DEL.1946	A08	121646377	121646556	CRI12_A08G2687	exon
A08	121626535	121658492	yumian21_cuteSV.DEL.1946	A08	121646693	121646950	CRI12_A08G2687	exon
A08	121626535	121658492	yumian21_cuteSV.DEL.1946	A08	121647260	121647394	CRI12_A08G2687	exon
A08	121626535	121658492	yumian21_cuteSV.DEL.1946	A08	121647605	121647892	CRI12_A08G2687	exon
A08	121626535	121658492	yumian21_cuteSV.DEL.1946	A08	121648469	121648603	CRI12_A08G2687	exon
A08	121626535	121658492	yumian21_cuteSV.DEL.1946	A08	121648892	121649197	CRI12_A08G2687	exon
A08	121626535	121658492	yumian21_cuteSV.DEL.1946	A08	121658080	121658345	CRI12_A08G2689	exon
A08	121626535	121658492	yumian21_cuteSV.DEL.1946	A08	121657130	121657185	CRI12_A08G2689	exon
A08	121626535	121658492	yumian21_cuteSV.DEL.1946	A08	121655560	121655651	CRI12_A08G2689	exon
A08	121626535	121658492	yumian21_cuteSV.DEL.1946	A08	121654530	121654632	CRI12_A08G2689	exon
A08	121626535	121658492	yumian21_cuteSV.DEL.1946	A08	121654296	121654433	CRI12_A08G2689	exon
A08	121626535	121658492	yumian21_cuteSV.DEL.1946	A08	121653666	121653916	CRI12_A08G2689	exon
A08	121626535	121658492	yumian21_cuteSV.DEL.1946	A08	121650075	121652691	CRI12_A08G2688	exon
A08	195737	195737	wuganda_cuteSV.INS.3354	A08	194419	195778	CRI12_A08G0026	exon
A08	61873385	61873416	emian21_cuteSV.DEL.2733	A08	61873343	61873470	CRI12_A08G1200	exon
A08	110321681	110325162	ekangmian10_cuteSV.DEL.2118	A08	110323088	110323168	CRI12_A08G1953	exon
A08	110321681	110325162	ekangmian10_cuteSV.DEL.2118	A08	110323405	110323528	CRI12_A08G1953	exon
A08	110321681	110325162	ekangmian10_cuteSV.DEL.2118	A08	110323623	110323735	CRI12_A08G1953	exon
A08	123838868	123843422	wanmian6_cuteSV.DEL.3424	A08	123840713	123840808	CRI12_A08G2958	exon
A08	123838868	123843422	wanmian6_cuteSV.DEL.3424	A08	123840881	123840923	CRI12_A08G2958	exon
A08	123838868	123843422	wanmian6_cuteSV.DEL.3424	A08	123841215	123841266	CRI12_A08G2958	exon
A08	123838868	123843422	wanmian6_cuteSV.DEL.3424	A08	123841989	123842001	CRI12_A08G2958	exon
A08	123838868	123843422	wanmian6_cuteSV.DEL.3424	A08	123842026	123842058	CRI12_A08G2958	exon
A08	66154400	66154400	emian21_cuteSV.INS.3984	A08	66153448	66154501	CRI12_A08G1239	exon
A08	1357059	1361529	ekangmian10_cuteSV.DEL.2039	A08	1359608	1359656	CRI12_A08G0147	exon
A08	1357059	1361529	ekangmian10_cuteSV.DEL.2039	A08	1359267	1359403	CRI12_A08G0147	exon
A08	1357059	1361529	ekangmian10_cuteSV.DEL.2039	A08	1358998	1359088	CRI12_A08G0147	exon
A08	1357059	1361529	ekangmian10_cuteSV.DEL.2039	A08	1358761	1358894	CRI12_A08G0147	exon
A08	1357059	1361529	ekangmian10_cuteSV.DEL.2039	A08	1358451	1358668	CRI12_A08G0147	exon
A08	109319044	109322345	ekangmian10_cuteSV.DEL.2106	A08	109321573	109321881	CRI12_A08G1891	exon
A08	117958120	118011562	lumianyan16_cuteSV.DEL.2379	A08	117961213	117962747	CRI12_A08G2371	exon
A08	117958120	118011562	lumianyan16_cuteSV.DEL.2379	A08	117959672	117959904	CRI12_A08G2371	exon
A08	117958120	118011562	lumianyan16_cuteSV.DEL.2379	A08	117978950	117979328	CRI12_A08G2373	exon
A08	117958120	118011562	lumianyan16_cuteSV.DEL.2379	A08	117980263	117980441	CRI12_A08G2373	exon
A08	117958120	118011562	lumianyan16_cuteSV.DEL.2379	A08	117980574	117980736	CRI12_A08G2373	exon
A08	117958120	118011562	lumianyan16_cuteSV.DEL.2379	A08	117966809	117967025	CRI12_A08G2372	exon
A08	117958120	118011562	lumianyan16_cuteSV.DEL.2379	A08	117966507	117966722	CRI12_A08G2372	exon
A08	117958120	118011562	lumianyan16_cuteSV.DEL.2379	A08	117966127	117966254	CRI12_A08G2372	exon
A08	117958120	118011562	lumianyan16_cuteSV.DEL.2379	A08	117965641	117965760	CRI12_A08G2372	exon
A08	117958120	118011562	lumianyan16_cuteSV.DEL.2379	A08	117965458	117965547	CRI12_A08G2372	exon
A08	117958120	118011562	lumianyan16_cuteSV.DEL.2379	A08	117964955	117965041	CRI12_A08G2372	exon
A08	117958120	118011562	lumianyan16_cuteSV.DEL.2379	A08	118004053	118004203	CRI12_A08G2375	exon
A08	117958120	118011562	lumianyan16_cuteSV.DEL.2379	A08	118004364	118004661	CRI12_A08G2375	exon
A08	117958120	118011562	lumianyan16_cuteSV.DEL.2379	A08	118004906	118004978	CRI12_A08G2375	exon
A08	117958120	118011562	lumianyan16_cuteSV.DEL.2379	A08	118005073	118005163	CRI12_A08G2375	exon
A08	117958120	118011562	lumianyan16_cuteSV.DEL.2379	A08	118005253	118005332	CRI12_A08G2375	exon
A08	117958120	118011562	lumianyan16_cuteSV.DEL.2379	A08	118005521	118005769	CRI12_A08G2375	exon
A08	117958120	118011562	lumianyan16_cuteSV.DEL.2379	A08	118002771	118002857	CRI12_A08G2374	exon
A08	117958120	118011562	lumianyan16_cuteSV.DEL.2379	A08	118003281	118003682	CRI12_A08G2374	exon
A08	117958120	118011562	lumianyan16_cuteSV.DEL.2379	A08	117981084	117981809	CRI12_A08G2373	exon
A08	117958120	118011562	lumianyan16_cuteSV.DEL.2379	A08	117963902	117964863	CRI12_A08G2372	exon
A08	116376852	116376852	wuganda_cuteSV.INS.3780	A08	116376604	116376942	CRI12_A08G2259	exon
A08	88870108	88870108	emian21_cuteSV.INS.4195	A08	88870088	88870294	CRI12_A08G1403	exon
A09	1658305	1658414	ekangmian10_cuteSV.DEL.2285	A09	1658316	1658684	CRI12_A09G0231	exon
A09	2344757	2347578	wuganda_cuteSV.DEL.2247	A09	2346715	2346869	CRI12_A09G0317	exon
A09	2344757	2347578	wuganda_cuteSV.DEL.2247	A09	2346436	2346548	CRI12_A09G0317	exon
A09	2344757	2347578	wuganda_cuteSV.DEL.2247	A09	2346200	2346223	CRI12_A09G0317	exon
A09	2344757	2347578	wuganda_cuteSV.DEL.2247	A09	2345695	2345936	CRI12_A09G0317	exon
A09	3630347	3630347	yumian11_cuteSV.INS.3210	A09	3629329	3630390	CRI12_A09G0466	exon
A09	3916452	3916508	wuganda_cuteSV.DEL.2252	A09	3916381	3916502	CRI12_A09G0503	exon
A09	7426553	7426587	wuganda_cuteSV.DEL.2269	A09	7426536	7427046	CRI12_A09G0858	exon
A09	8177890	8178014	zhongzhi866_cuteSV.DEL.2289	A09	8177849	8177945	CRI12_A09G0935	exon
A09	8416782	8417242	jinmian33_cuteSV.DEL.2171	A09	8417218	8417380	CRI12_A09G0963	exon
A09	8416782	8417242	jinmian33_cuteSV.DEL.2171	A09	8416698	8416807	CRI12_A09G0963	exon
A09	15235958	15239937	xinluzhong7_cuteSV.DEL.2850	A09	15238381	15238557	CRI12_A09G1494	exon
A09	15235958	15239937	xinluzhong7_cuteSV.DEL.2850	A09	15237975	15238076	CRI12_A09G1494	exon
A09	15235958	15239937	xinluzhong7_cuteSV.DEL.2850	A09	15237297	15237492	CRI12_A09G1493	exon
A09	15235958	15239937	xinluzhong7_cuteSV.DEL.2850	A09	15237116	15237219	CRI12_A09G1493	exon
A09	19877776	19877807	wuganda_cuteSV.DEL.2306	A09	19877801	19878418	CRI12_A09G1736	exon
A09	73293369	73302842	ekangmian10_cuteSV.DEL.2464	A09	73300520	73300651	CRI12_A09G2494	exon
A09	73293369	73302842	ekangmian10_cuteSV.DEL.2464	A09	73300350	73300431	CRI12_A09G2494	exon
A09	73293369	73302842	ekangmian10_cuteSV.DEL.2464	A09	73299825	73299897	CRI12_A09G2494	exon
A09	73293369	73302842	ekangmian10_cuteSV.DEL.2464	A09	73299074	73299242	CRI12_A09G2494	exon
A09	73293369	73302842	ekangmian10_cuteSV.DEL.2464	A09	73298797	73298927	CRI12_A09G2494	exon
A09	73293369	73302842	ekangmian10_cuteSV.DEL.2464	A09	73298627	73298718	CRI12_A09G2494	exon
A09	73293369	73302842	ekangmian10_cuteSV.DEL.2464	A09	73298186	73298277	CRI12_A09G2494	exon
A09	73293369	73302842	ekangmian10_cuteSV.DEL.2464	A09	73297892	73298107	CRI12_A09G2494	exon
A09	73293369	73302842	ekangmian10_cuteSV.DEL.2464	A09	73297712	73297789	CRI12_A09G2494	exon
A09	73293369	73302842	ekangmian10_cuteSV.DEL.2464	A09	73297376	73297558	CRI12_A09G2494	exon
A09	73293369	73302842	ekangmian10_cuteSV.DEL.2464	A09	73295646	73296545	CRI12_A09G2494	exon
A09	73293369	73302842	ekangmian10_cuteSV.DEL.2464	A09	73295259	73295555	CRI12_A09G2494	exon
A09	73293369	73302842	ekangmian10_cuteSV.DEL.2464	A09	73294942	73294968	CRI12_A09G2494	exon
A09	73293369	73302842	ekangmian10_cuteSV.DEL.2464	A09	73294319	73294867	CRI12_A09G2493	exon
A09	73293369	73302842	ekangmian10_cuteSV.DEL.2464	A09	73294084	73294234	CRI12_A09G2493	exon
A09	73293369	73302842	ekangmian10_cuteSV.DEL.2464	A09	73293836	73293954	CRI12_A09G2493	exon
A09	9220132	9238051	jinmian33_cuteSV.DEL.2174	A09	9234388	9234518	CRI12_A09G1064	exon
A09	9220132	9238051	jinmian33_cuteSV.DEL.2174	A09	9232985	9233117	CRI12_A09G1064	exon
A09	9220132	9238051	jinmian33_cuteSV.DEL.2174	A09	9232212	9232412	CRI12_A09G1064	exon
A09	9220132	9238051	jinmian33_cuteSV.DEL.2174	A09	9236671	9236778	CRI12_A09G1065	exon
A09	9220132	9238051	jinmian33_cuteSV.DEL.2174	A09	9236875	9236925	CRI12_A09G1065	exon
A09	9220132	9238051	jinmian33_cuteSV.DEL.2174	A09	9237026	9237071	CRI12_A09G1065	exon
A09	9220132	9238051	jinmian33_cuteSV.DEL.2174	A09	9237249	9237334	CRI12_A09G1065	exon
A09	9220132	9238051	jinmian33_cuteSV.DEL.2174	A09	9237527	9237802	CRI12_A09G1065	exon
A09	23625311	23626098	wuganda_cuteSV.DEL.2317	A09	23625928	23626003	CRI12_A09G1941	exon
A09	75234317	75234742	yu668_cuteSV.DEL.2303	A09	75234671	75234887	CRI12_A09G2557	exon
A09	77726956	77734068	wuganda_cuteSV.DEL.2411	A09	77730701	77730782	CRI12_A09G2619	exon
A09	77726956	77734068	wuganda_cuteSV.DEL.2411	A09	77731472	77731848	CRI12_A09G2619	exon
A09	77676930	77745352	wuganda_cuteSV.DEL.2410	A09	77730701	77730782	CRI12_A09G2619	exon
A09	77676930	77745352	wuganda_cuteSV.DEL.2410	A09	77731472	77731848	CRI12_A09G2619	exon
A09	28480383	28486126	xingtai_cuteSV.DEL.2178	A09	28481296	28481325	CRI12_A09G2110	exon
A09	28480383	28486126	xingtai_cuteSV.DEL.2178	A09	28481471	28481511	CRI12_A09G2110	exon
A09	28480383	28486126	xingtai_cuteSV.DEL.2178	A09	28481645	28481946	CRI12_A09G2110	exon
A09	28480383	28486126	xingtai_cuteSV.DEL.2178	A09	28484010	28484390	CRI12_A09G2110	exon
A09	28480383	28486126	xingtai_cuteSV.DEL.2178	A09	28484493	28484552	CRI12_A09G2110	exon
A09	28480383	28486126	xingtai_cuteSV.DEL.2178	A09	28484634	28484695	CRI12_A09G2110	exon
A09	1668394	1668394	wuganda_cuteSV.INS.3916	A09	1668121	1669006	CRI12_A09G0232	exon
A09	17943354	17943354	chuanmian45_cuteSV.INS.3818	A09	17942605	17943778	CRI12_A09G1660	exon
A09	726258	726258	ekangmian10_cuteSV.INS.3845	A09	726187	726599	CRI12_A09G0106	exon
A09	27772295	27772329	ekangmian10_cuteSV.DEL.2371	A09	27772267	27772556	CRI12_A09G2073	exon
A09	76854002	76854051	zhongzhi866_cuteSV.DEL.2385	A09	76854046	76855738	CRI12_A09G2597	exon
A09	77726956	77734068	wuganda_cuteSV.DEL.2411	A09	77730701	77730782	CRI12_A09G2619	exon
A09	77726956	77734068	wuganda_cuteSV.DEL.2411	A09	77731472	77731848	CRI12_A09G2619	exon
A09	77676930	77745352	wuganda_cuteSV.DEL.2410	A09	77730701	77730782	CRI12_A09G2619	exon
A09	77676930	77745352	wuganda_cuteSV.DEL.2410	A09	77731472	77731848	CRI12_A09G2619	exon
A09	19877776	19877807	wuganda_cuteSV.DEL.2306	A09	19877801	19878418	CRI12_A09G1736	exon
A09	1844266	1844756	wanmian6_cuteSV.DEL.3445	A09	1844419	1845249	CRI12_A09G0259	exon
A09	4474388	4514022	lumianyan16_cuteSV.DEL.2508	A09	4475383	4475467	CRI12_A09G0553	exon
A09	4474388	4514022	lumianyan16_cuteSV.DEL.2508	A09	4475817	4476010	CRI12_A09G0553	exon
A09	4474388	4514022	lumianyan16_cuteSV.DEL.2508	A09	4511935	4512079	CRI12_A09G0555	exon
A09	4474388	4514022	lumianyan16_cuteSV.DEL.2508	A09	4509648	4510041	CRI12_A09G0554	exon
A09	4474388	4514022	lumianyan16_cuteSV.DEL.2508	A09	4510927	4511123	CRI12_A09G0554	exon
A09	19877776	19877807	wuganda_cuteSV.DEL.2306	A09	19877801	19878418	CRI12_A09G1736	exon
A10	398527	398527	lumianyan16_cuteSV.INS.5273	A10	398450	398533	CRI12_A10G0054	exon
A10	429435	429486	xingtai_cuteSV.DEL.2285	A10	429147	429665	CRI12_A10G0058	exon
A10	1338313	1338397	yumian11_cuteSV.DEL.2184	A10	1338244	1338328	CRI12_A10G0168	exon
A10	1418808	1449912	lumianyan16_cuteSV.DEL.2744	A10	1433677	1433823	CRI12_A10G0180	exon
A10	1418808	1449912	lumianyan16_cuteSV.DEL.2744	A10	1434647	1434919	CRI12_A10G0180	exon
A10	1418808	1449912	lumianyan16_cuteSV.DEL.2744	A10	1435134	1435203	CRI12_A10G0181	exon
A10	1418808	1449912	lumianyan16_cuteSV.DEL.2744	A10	1435590	1435684	CRI12_A10G0181	exon
A10	1418808	1449912	lumianyan16_cuteSV.DEL.2744	A10	1435756	1435868	CRI12_A10G0181	exon
A10	1418808	1449912	lumianyan16_cuteSV.DEL.2744	A10	1435954	1436122	CRI12_A10G0181	exon
A10	1418808	1449912	lumianyan16_cuteSV.DEL.2744	A10	1436217	1436330	CRI12_A10G0181	exon
A10	1418808	1449912	lumianyan16_cuteSV.DEL.2744	A10	1436381	1436446	CRI12_A10G0181	exon
A10	1418808	1449912	lumianyan16_cuteSV.DEL.2744	A10	1436693	1436806	CRI12_A10G0181	exon
A10	1418808	1449912	lumianyan16_cuteSV.DEL.2744	A10	1436891	1436955	CRI12_A10G0181	exon
A10	1418808	1449912	lumianyan16_cuteSV.DEL.2744	A10	1437057	1437144	CRI12_A10G0181	exon
A10	1418808	1449912	lumianyan16_cuteSV.DEL.2744	A10	1437303	1437422	CRI12_A10G0181	exon
A10	1418808	1449912	lumianyan16_cuteSV.DEL.2744	A10	1437513	1437601	CRI12_A10G0181	exon
A10	1418808	1449912	lumianyan16_cuteSV.DEL.2744	A10	1437695	1438431	CRI12_A10G0181	exon
A10	1418808	1449912	lumianyan16_cuteSV.DEL.2744	A10	1446642	1447106	CRI12_A10G0183	exon
A10	1418808	1449912	lumianyan16_cuteSV.DEL.2744	A10	1444875	1445579	CRI12_A10G0183	exon
A10	1418808	1449912	lumianyan16_cuteSV.DEL.2744	A10	1441610	1442812	CRI12_A10G0182	exon
A10	2414974	2415038	wuganda_cuteSV.DEL.2468	A10	2414249	2415096	CRI12_A10G0278	exon
A10	3887730	3888187	lumianyan16_cuteSV.DEL.2754	A10	3887632	3887831	CRI12_A10G0450	exon
A10	4042520	4042560	lumianyan16_cuteSV.DEL.2761	A10	4042456	4042594	CRI12_A10G0474	exon
A10	4042520	4042560	lumianyan16_cuteSV.DEL.2761	A10	4042432	4042980	CRI12_A10G0475	exon
A10	10706112	10706112	wuganda_cuteSV.INS.4372	A10	10706034	10706120	CRI12_A10G0791	exon
A10	10706108	10706108	jinmian20_cuteSV.INS.3764	A10	10706034	10706120	CRI12_A10G0791	exon
A10	11424336	11424392	emian21_cuteSV.DEL.3492	A10	11424234	11424350	CRI12_A10G0827	exon
A10	18823634	18839092	emian21_cuteSV.DEL.3499	A10	18824877	18824984	CRI12_A10G1082	exon
A10	18823634	18839092	emian21_cuteSV.DEL.3499	A10	18823343	18823696	CRI12_A10G1080	exon
A10	18823634	18839092	emian21_cuteSV.DEL.3499	A10	18823909	18824313	CRI12_A10G1081	exon
A10	18823634	18839092	emian21_cuteSV.DEL.3499	A10	18825723	18826058	CRI12_A10G1083	exon
A10	18823634	18839092	emian21_cuteSV.DEL.3499	A10	18826136	18826447	CRI12_A10G1083	exon
A10	18823634	18839092	emian21_cuteSV.DEL.3499	A10	18830395	18830502	CRI12_A10G1087	exon
A10	18823634	18839092	emian21_cuteSV.DEL.3499	A10	18830589	18830756	CRI12_A10G1087	exon
A10	18823634	18839092	emian21_cuteSV.DEL.3499	A10	18827900	18828829	CRI12_A10G1085	exon
A10	18823634	18839092	emian21_cuteSV.DEL.3499	A10	18825504	18825634	CRI12_A10G1082	exon
A10	18823634	18839092	emian21_cuteSV.DEL.3499	A10	18826525	18827109	CRI12_A10G1084	exon
A10	18823634	18839092	emian21_cuteSV.DEL.3499	A10	18829353	18830126	CRI12_A10G1086	exon
A10	18823634	18839092	emian21_cuteSV.DEL.3499	A10	18828880	18828981	CRI12_A10G1086	exon
A10	18823634	18839092	emian21_cuteSV.DEL.3499	A10	18830862	18832170	CRI12_A10G1088	exon
A10	18823634	18839092	emian21_cuteSV.DEL.3499	A10	18836372	18838622	CRI12_A10G1088	exon
A10	18823634	18839092	emian21_cuteSV.DEL.3499	A10	18825053	18825230	CRI12_A10G1082	exon
A10	20342518	20342858	zhongmiansuo35_cuteSV.DEL.2254	A10	20342341	20342784	CRI12_A10G1139	exon
A10	70917847	70917847	yumian11_cuteSV.INS.3806	A10	70917800	70918681	CRI12_A10G1488	exon
A10	87646630	87646630	wuganda_cuteSV.INS.4600	A10	87646629	87646880	CRI12_A10G1816	exon
A10	101477593	101477593	yumian11_cuteSV.INS.3878	A10	101477291	101477932	CRI12_A10G2114	exon
A10	110259786	110259817	wuganda_cuteSV.DEL.2614	A10	110259159	110259843	CRI12_A10G2423	exon
A10	111337033	111337431	xingtai_cuteSV.DEL.2454	A10	111337390	111337704	CRI12_A10G2496	exon
A10	112736529	112736591	lumianyan16_cuteSV.DEL.2976	A10	112736578	112736679	CRI12_A10G2551	exon
A10	112941189	112941228	lumianyan16_cuteSV.DEL.2980	A10	112941130	112941299	CRI12_A10G2569	exon
A10	114004584	114074605	emian21_cuteSV.DEL.3605	A10	114021620	114021895	CRI12_A10G2640	exon
A10	114004584	114074605	emian21_cuteSV.DEL.3605	A10	114021448	114021525	CRI12_A10G2640	exon
A10	114004584	114074605	emian21_cuteSV.DEL.3605	A10	114021039	114021113	CRI12_A10G2640	exon
A10	114004584	114074605	emian21_cuteSV.DEL.3605	A10	114019772	114019902	CRI12_A10G2640	exon
A10	114004584	114074605	emian21_cuteSV.DEL.3605	A10	114019541	114019595	CRI12_A10G2640	exon
A10	114004584	114074605	emian21_cuteSV.DEL.3605	A10	114019203	114019313	CRI12_A10G2640	exon
A10	114004584	114074605	emian21_cuteSV.DEL.3605	A10	114018859	114018927	CRI12_A10G2640	exon
A10	114004584	114074605	emian21_cuteSV.DEL.3605	A10	114018684	114018791	CRI12_A10G2640	exon
A10	114004584	114074605	emian21_cuteSV.DEL.3605	A10	114018509	114018577	CRI12_A10G2640	exon
A10	114004584	114074605	emian21_cuteSV.DEL.3605	A10	114018305	114018359	CRI12_A10G2640	exon
A10	114004584	114074605	emian21_cuteSV.DEL.3605	A10	114017376	114017763	CRI12_A10G2640	exon
A10	114004584	114074605	emian21_cuteSV.DEL.3605	A10	114023401	114025880	CRI12_A10G2641	exon
A10	114004584	114074605	emian21_cuteSV.DEL.3605	A10	114069986	114070551	CRI12_A10G2642	exon
A10	114876461	114915071	wuganda_cuteSV.DEL.2638	A10	114893227	114893350	CRI12_A10G2662	exon
A10	114876461	114915071	wuganda_cuteSV.DEL.2638	A10	114891095	114892134	CRI12_A10G2662	exon
A10	114876461	114915071	wuganda_cuteSV.DEL.2638	A10	114890480	114891006	CRI12_A10G2662	exon
A10	114876461	114915071	wuganda_cuteSV.DEL.2638	A10	114896668	114896970	CRI12_A10G2663	exon
A10	114876461	114915071	wuganda_cuteSV.DEL.2638	A10	114897006	114898088	CRI12_A10G2664	exon
A10	114876461	114915071	wuganda_cuteSV.DEL.2638	A10	114911951	114912313	CRI12_A10G2665	exon
A10	114876461	114915071	wuganda_cuteSV.DEL.2638	A10	114911782	114911850	CRI12_A10G2665	exon
A10	114876461	114915071	wuganda_cuteSV.DEL.2638	A10	114910718	114910816	CRI12_A10G2665	exon
A10	114876461	114915071	wuganda_cuteSV.DEL.2638	A10	114910238	114910630	CRI12_A10G2665	exon
A10	114876461	114915071	wuganda_cuteSV.DEL.2638	A10	114909574	114910154	CRI12_A10G2665	exon
A10	114876461	114915071	wuganda_cuteSV.DEL.2638	A10	114914304	114914777	CRI12_A10G2666	exon
A10	114876461	114915071	wuganda_cuteSV.DEL.2638	A10	114884347	114884680	CRI12_A10G2661	exon
A10	114914972	114950563	wuganda_cuteSV.DEL.2644	A10	114928696	114928821	CRI12_A10G2668	exon
A10	114914972	114950563	wuganda_cuteSV.DEL.2644	A10	114926568	114927607	CRI12_A10G2668	exon
A10	114914972	114950563	wuganda_cuteSV.DEL.2644	A10	114925973	114926479	CRI12_A10G2668	exon
A10	114914972	114950563	wuganda_cuteSV.DEL.2644	A10	114920405	114920775	CRI12_A10G2667	exon
A10	114914972	114950563	wuganda_cuteSV.DEL.2644	A10	114920014	114920312	CRI12_A10G2667	exon
A10	114914972	114950563	wuganda_cuteSV.DEL.2644	A10	114919793	114919933	CRI12_A10G2667	exon
A10	114914972	114950563	wuganda_cuteSV.DEL.2644	A10	114918818	114919704	CRI12_A10G2667	exon
A10	114914972	114950563	wuganda_cuteSV.DEL.2644	A10	114932169	114933663	CRI12_A10G2669	exon
A10	114914972	114950563	wuganda_cuteSV.DEL.2644	A10	114947453	114947813	CRI12_A10G2670	exon
A10	114914972	114950563	wuganda_cuteSV.DEL.2644	A10	114947284	114947352	CRI12_A10G2670	exon
A10	114914972	114950563	wuganda_cuteSV.DEL.2644	A10	114946234	114946332	CRI12_A10G2670	exon
A10	114914972	114950563	wuganda_cuteSV.DEL.2644	A10	114945751	114946143	CRI12_A10G2670	exon
A10	114914972	114950563	wuganda_cuteSV.DEL.2644	A10	114945102	114945667	CRI12_A10G2670	exon
A10	114914972	114950563	wuganda_cuteSV.DEL.2644	A10	114950540	114950790	CRI12_A10G2671	exon
A10	114914972	114950563	wuganda_cuteSV.DEL.2644	A10	114949894	114950305	CRI12_A10G2671	exon
A10	1418808	1449912	lumianyan16_cuteSV.DEL.2744	A10	1433677	1433823	CRI12_A10G0180	exon
A10	1418808	1449912	lumianyan16_cuteSV.DEL.2744	A10	1434647	1434919	CRI12_A10G0180	exon
A10	1418808	1449912	lumianyan16_cuteSV.DEL.2744	A10	1435134	1435203	CRI12_A10G0181	exon
A10	1418808	1449912	lumianyan16_cuteSV.DEL.2744	A10	1435590	1435684	CRI12_A10G0181	exon
A10	1418808	1449912	lumianyan16_cuteSV.DEL.2744	A10	1435756	1435868	CRI12_A10G0181	exon
A10	1418808	1449912	lumianyan16_cuteSV.DEL.2744	A10	1435954	1436122	CRI12_A10G0181	exon
A10	1418808	1449912	lumianyan16_cuteSV.DEL.2744	A10	1436217	1436330	CRI12_A10G0181	exon
A10	1418808	1449912	lumianyan16_cuteSV.DEL.2744	A10	1436381	1436446	CRI12_A10G0181	exon
A10	1418808	1449912	lumianyan16_cuteSV.DEL.2744	A10	1436693	1436806	CRI12_A10G0181	exon
A10	1418808	1449912	lumianyan16_cuteSV.DEL.2744	A10	1436891	1436955	CRI12_A10G0181	exon
A10	1418808	1449912	lumianyan16_cuteSV.DEL.2744	A10	1437057	1437144	CRI12_A10G0181	exon
A10	1418808	1449912	lumianyan16_cuteSV.DEL.2744	A10	1437303	1437422	CRI12_A10G0181	exon
A10	1418808	1449912	lumianyan16_cuteSV.DEL.2744	A10	1437513	1437601	CRI12_A10G0181	exon
A10	1418808	1449912	lumianyan16_cuteSV.DEL.2744	A10	1437695	1438431	CRI12_A10G0181	exon
A10	1418808	1449912	lumianyan16_cuteSV.DEL.2744	A10	1446642	1447106	CRI12_A10G0183	exon
A10	1418808	1449912	lumianyan16_cuteSV.DEL.2744	A10	1444875	1445579	CRI12_A10G0183	exon
A10	1418808	1449912	lumianyan16_cuteSV.DEL.2744	A10	1441610	1442812	CRI12_A10G0182	exon
A10	25722248	25725677	yumian21_cuteSV.DEL.2319	A10	25722390	25722511	CRI12_A10G1262	exon
A10	25722248	25725677	yumian21_cuteSV.DEL.2319	A10	25725487	25728070	CRI12_A10G1262	exon
A10	101798305	101798305	ekangmian8_cuteSV.INS.2358	A10	101794576	101799676	CRI12_A10G2131	exon
A10	106967343	106967798	xingtai_cuteSV.DEL.2425	A10	106967371	106967588	CRI12_A10G2295	exon
A10	106968628	106968706	xingtai_cuteSV.DEL.2426	A10	106968540	106968678	CRI12_A10G2295	exon
A10	110067193	110067732	xingtai_cuteSV.DEL.2444	A10	110067729	110067872	CRI12_A10G2416	exon
A10	112156437	112160188	zhongmiansuo35_cuteSV.DEL.2421	A10	112158264	112158504	CRI12_A10G2520	exon
A10	112156437	112160188	zhongmiansuo35_cuteSV.DEL.2421	A10	112157777	112158194	CRI12_A10G2520	exon
A10	112156437	112160188	zhongmiansuo35_cuteSV.DEL.2421	A10	112157288	112157695	CRI12_A10G2520	exon
A10	114876461	114915071	wuganda_cuteSV.DEL.2638	A10	114893227	114893350	CRI12_A10G2662	exon
A10	114876461	114915071	wuganda_cuteSV.DEL.2638	A10	114891095	114892134	CRI12_A10G2662	exon
A10	114876461	114915071	wuganda_cuteSV.DEL.2638	A10	114890480	114891006	CRI12_A10G2662	exon
A10	114876461	114915071	wuganda_cuteSV.DEL.2638	A10	114896668	114896970	CRI12_A10G2663	exon
A10	114876461	114915071	wuganda_cuteSV.DEL.2638	A10	114897006	114898088	CRI12_A10G2664	exon
A10	114876461	114915071	wuganda_cuteSV.DEL.2638	A10	114911951	114912313	CRI12_A10G2665	exon
A10	114876461	114915071	wuganda_cuteSV.DEL.2638	A10	114911782	114911850	CRI12_A10G2665	exon
A10	114876461	114915071	wuganda_cuteSV.DEL.2638	A10	114910718	114910816	CRI12_A10G2665	exon
A10	114876461	114915071	wuganda_cuteSV.DEL.2638	A10	114910238	114910630	CRI12_A10G2665	exon
A10	114876461	114915071	wuganda_cuteSV.DEL.2638	A10	114909574	114910154	CRI12_A10G2665	exon
A10	114876461	114915071	wuganda_cuteSV.DEL.2638	A10	114914304	114914777	CRI12_A10G2666	exon
A10	114876461	114915071	wuganda_cuteSV.DEL.2638	A10	114884347	114884680	CRI12_A10G2661	exon
A10	114914972	114950563	wuganda_cuteSV.DEL.2644	A10	114928696	114928821	CRI12_A10G2668	exon
A10	114914972	114950563	wuganda_cuteSV.DEL.2644	A10	114926568	114927607	CRI12_A10G2668	exon
A10	114914972	114950563	wuganda_cuteSV.DEL.2644	A10	114925973	114926479	CRI12_A10G2668	exon
A10	114914972	114950563	wuganda_cuteSV.DEL.2644	A10	114920405	114920775	CRI12_A10G2667	exon
A10	114914972	114950563	wuganda_cuteSV.DEL.2644	A10	114920014	114920312	CRI12_A10G2667	exon
A10	114914972	114950563	wuganda_cuteSV.DEL.2644	A10	114919793	114919933	CRI12_A10G2667	exon
A10	114914972	114950563	wuganda_cuteSV.DEL.2644	A10	114918818	114919704	CRI12_A10G2667	exon
A10	114914972	114950563	wuganda_cuteSV.DEL.2644	A10	114932169	114933663	CRI12_A10G2669	exon
A10	114914972	114950563	wuganda_cuteSV.DEL.2644	A10	114947453	114947813	CRI12_A10G2670	exon
A10	114914972	114950563	wuganda_cuteSV.DEL.2644	A10	114947284	114947352	CRI12_A10G2670	exon
A10	114914972	114950563	wuganda_cuteSV.DEL.2644	A10	114946234	114946332	CRI12_A10G2670	exon
A10	114914972	114950563	wuganda_cuteSV.DEL.2644	A10	114945751	114946143	CRI12_A10G2670	exon
A10	114914972	114950563	wuganda_cuteSV.DEL.2644	A10	114945102	114945667	CRI12_A10G2670	exon
A10	114914972	114950563	wuganda_cuteSV.DEL.2644	A10	114950540	114950790	CRI12_A10G2671	exon
A10	114914972	114950563	wuganda_cuteSV.DEL.2644	A10	114949894	114950305	CRI12_A10G2671	exon
A10	114876461	114915071	wuganda_cuteSV.DEL.2638	A10	114893227	114893350	CRI12_A10G2662	exon
A10	114876461	114915071	wuganda_cuteSV.DEL.2638	A10	114891095	114892134	CRI12_A10G2662	exon
A10	114876461	114915071	wuganda_cuteSV.DEL.2638	A10	114890480	114891006	CRI12_A10G2662	exon
A10	114876461	114915071	wuganda_cuteSV.DEL.2638	A10	114896668	114896970	CRI12_A10G2663	exon
A10	114876461	114915071	wuganda_cuteSV.DEL.2638	A10	114897006	114898088	CRI12_A10G2664	exon
A10	114876461	114915071	wuganda_cuteSV.DEL.2638	A10	114911951	114912313	CRI12_A10G2665	exon
A10	114876461	114915071	wuganda_cuteSV.DEL.2638	A10	114911782	114911850	CRI12_A10G2665	exon
A10	114876461	114915071	wuganda_cuteSV.DEL.2638	A10	114910718	114910816	CRI12_A10G2665	exon
A10	114876461	114915071	wuganda_cuteSV.DEL.2638	A10	114910238	114910630	CRI12_A10G2665	exon
A10	114876461	114915071	wuganda_cuteSV.DEL.2638	A10	114909574	114910154	CRI12_A10G2665	exon
A10	114876461	114915071	wuganda_cuteSV.DEL.2638	A10	114914304	114914777	CRI12_A10G2666	exon
A10	114876461	114915071	wuganda_cuteSV.DEL.2638	A10	114884347	114884680	CRI12_A10G2661	exon
A10	114914972	114950563	wuganda_cuteSV.DEL.2644	A10	114928696	114928821	CRI12_A10G2668	exon
A10	114914972	114950563	wuganda_cuteSV.DEL.2644	A10	114926568	114927607	CRI12_A10G2668	exon
A10	114914972	114950563	wuganda_cuteSV.DEL.2644	A10	114925973	114926479	CRI12_A10G2668	exon
A10	114914972	114950563	wuganda_cuteSV.DEL.2644	A10	114920405	114920775	CRI12_A10G2667	exon
A10	114914972	114950563	wuganda_cuteSV.DEL.2644	A10	114920014	114920312	CRI12_A10G2667	exon
A10	114914972	114950563	wuganda_cuteSV.DEL.2644	A10	114919793	114919933	CRI12_A10G2667	exon
A10	114914972	114950563	wuganda_cuteSV.DEL.2644	A10	114918818	114919704	CRI12_A10G2667	exon
A10	114914972	114950563	wuganda_cuteSV.DEL.2644	A10	114932169	114933663	CRI12_A10G2669	exon
A10	114914972	114950563	wuganda_cuteSV.DEL.2644	A10	114947453	114947813	CRI12_A10G2670	exon
A10	114914972	114950563	wuganda_cuteSV.DEL.2644	A10	114947284	114947352	CRI12_A10G2670	exon
A10	114914972	114950563	wuganda_cuteSV.DEL.2644	A10	114946234	114946332	CRI12_A10G2670	exon
A10	114914972	114950563	wuganda_cuteSV.DEL.2644	A10	114945751	114946143	CRI12_A10G2670	exon
A10	114914972	114950563	wuganda_cuteSV.DEL.2644	A10	114945102	114945667	CRI12_A10G2670	exon
A10	114914972	114950563	wuganda_cuteSV.DEL.2644	A10	114950540	114950790	CRI12_A10G2671	exon
A10	114914972	114950563	wuganda_cuteSV.DEL.2644	A10	114949894	114950305	CRI12_A10G2671	exon
A10	374211	374211	wuganda_cuteSV.INS.4274	A10	373083	374216	CRI12_A10G0048	exon
A10	374189	374189	ekangmian10_cuteSV.INS.4266	A10	373083	374216	CRI12_A10G0048	exon
A10	81158501	81158671	wuganda_cuteSV.DEL.2550	A10	81158537	81158567	CRI12_A10G1725	exon
A10	1418808	1449912	lumianyan16_cuteSV.DEL.2744	A10	1433677	1433823	CRI12_A10G0180	exon
A10	1418808	1449912	lumianyan16_cuteSV.DEL.2744	A10	1434647	1434919	CRI12_A10G0180	exon
A10	1418808	1449912	lumianyan16_cuteSV.DEL.2744	A10	1435134	1435203	CRI12_A10G0181	exon
A10	1418808	1449912	lumianyan16_cuteSV.DEL.2744	A10	1435590	1435684	CRI12_A10G0181	exon
A10	1418808	1449912	lumianyan16_cuteSV.DEL.2744	A10	1435756	1435868	CRI12_A10G0181	exon
A10	1418808	1449912	lumianyan16_cuteSV.DEL.2744	A10	1435954	1436122	CRI12_A10G0181	exon
A10	1418808	1449912	lumianyan16_cuteSV.DEL.2744	A10	1436217	1436330	CRI12_A10G0181	exon
A10	1418808	1449912	lumianyan16_cuteSV.DEL.2744	A10	1436381	1436446	CRI12_A10G0181	exon
A10	1418808	1449912	lumianyan16_cuteSV.DEL.2744	A10	1436693	1436806	CRI12_A10G0181	exon
A10	1418808	1449912	lumianyan16_cuteSV.DEL.2744	A10	1436891	1436955	CRI12_A10G0181	exon
A10	1418808	1449912	lumianyan16_cuteSV.DEL.2744	A10	1437057	1437144	CRI12_A10G0181	exon
A10	1418808	1449912	lumianyan16_cuteSV.DEL.2744	A10	1437303	1437422	CRI12_A10G0181	exon
A10	1418808	1449912	lumianyan16_cuteSV.DEL.2744	A10	1437513	1437601	CRI12_A10G0181	exon
A10	1418808	1449912	lumianyan16_cuteSV.DEL.2744	A10	1437695	1438431	CRI12_A10G0181	exon
A10	1418808	1449912	lumianyan16_cuteSV.DEL.2744	A10	1446642	1447106	CRI12_A10G0183	exon
A10	1418808	1449912	lumianyan16_cuteSV.DEL.2744	A10	1444875	1445579	CRI12_A10G0183	exon
A10	1418808	1449912	lumianyan16_cuteSV.DEL.2744	A10	1441610	1442812	CRI12_A10G0182	exon
A10	115379859	115382122	lumianyan16_cuteSV.DEL.3034	A10	115381797	115381842	CRI12_A10G2713	exon
A10	115379859	115382122	lumianyan16_cuteSV.DEL.3034	A10	115380589	115381311	CRI12_A10G2713	exon
A10	1418808	1449912	lumianyan16_cuteSV.DEL.2744	A10	1433677	1433823	CRI12_A10G0180	exon
A10	1418808	1449912	lumianyan16_cuteSV.DEL.2744	A10	1434647	1434919	CRI12_A10G0180	exon
A10	1418808	1449912	lumianyan16_cuteSV.DEL.2744	A10	1435134	1435203	CRI12_A10G0181	exon
A10	1418808	1449912	lumianyan16_cuteSV.DEL.2744	A10	1435590	1435684	CRI12_A10G0181	exon
A10	1418808	1449912	lumianyan16_cuteSV.DEL.2744	A10	1435756	1435868	CRI12_A10G0181	exon
A10	1418808	1449912	lumianyan16_cuteSV.DEL.2744	A10	1435954	1436122	CRI12_A10G0181	exon
A10	1418808	1449912	lumianyan16_cuteSV.DEL.2744	A10	1436217	1436330	CRI12_A10G0181	exon
A10	1418808	1449912	lumianyan16_cuteSV.DEL.2744	A10	1436381	1436446	CRI12_A10G0181	exon
A10	1418808	1449912	lumianyan16_cuteSV.DEL.2744	A10	1436693	1436806	CRI12_A10G0181	exon
A10	1418808	1449912	lumianyan16_cuteSV.DEL.2744	A10	1436891	1436955	CRI12_A10G0181	exon
A10	1418808	1449912	lumianyan16_cuteSV.DEL.2744	A10	1437057	1437144	CRI12_A10G0181	exon
A10	1418808	1449912	lumianyan16_cuteSV.DEL.2744	A10	1437303	1437422	CRI12_A10G0181	exon
A10	1418808	1449912	lumianyan16_cuteSV.DEL.2744	A10	1437513	1437601	CRI12_A10G0181	exon
A10	1418808	1449912	lumianyan16_cuteSV.DEL.2744	A10	1437695	1438431	CRI12_A10G0181	exon
A10	1418808	1449912	lumianyan16_cuteSV.DEL.2744	A10	1446642	1447106	CRI12_A10G0183	exon
A10	1418808	1449912	lumianyan16_cuteSV.DEL.2744	A10	1444875	1445579	CRI12_A10G0183	exon
A10	1418808	1449912	lumianyan16_cuteSV.DEL.2744	A10	1441610	1442812	CRI12_A10G0182	exon
A10	70933215	70945686	yumian21_cuteSV.DEL.2378	A10	70938720	70938767	CRI12_A10G1490	exon
A10	70933215	70945686	yumian21_cuteSV.DEL.2378	A10	70939115	70939267	CRI12_A10G1490	exon
A10	111004845	111004845	xingtai_cuteSV.INS.4487	A10	111004525	111004872	CRI12_A10G2471	exon
A10	1418808	1449912	lumianyan16_cuteSV.DEL.2744	A10	1433677	1433823	CRI12_A10G0180	exon
A10	1418808	1449912	lumianyan16_cuteSV.DEL.2744	A10	1434647	1434919	CRI12_A10G0180	exon
A10	1418808	1449912	lumianyan16_cuteSV.DEL.2744	A10	1435134	1435203	CRI12_A10G0181	exon
A10	1418808	1449912	lumianyan16_cuteSV.DEL.2744	A10	1435590	1435684	CRI12_A10G0181	exon
A10	1418808	1449912	lumianyan16_cuteSV.DEL.2744	A10	1435756	1435868	CRI12_A10G0181	exon
A10	1418808	1449912	lumianyan16_cuteSV.DEL.2744	A10	1435954	1436122	CRI12_A10G0181	exon
A10	1418808	1449912	lumianyan16_cuteSV.DEL.2744	A10	1436217	1436330	CRI12_A10G0181	exon
A10	1418808	1449912	lumianyan16_cuteSV.DEL.2744	A10	1436381	1436446	CRI12_A10G0181	exon
A10	1418808	1449912	lumianyan16_cuteSV.DEL.2744	A10	1436693	1436806	CRI12_A10G0181	exon
A10	1418808	1449912	lumianyan16_cuteSV.DEL.2744	A10	1436891	1436955	CRI12_A10G0181	exon
A10	1418808	1449912	lumianyan16_cuteSV.DEL.2744	A10	1437057	1437144	CRI12_A10G0181	exon
A10	1418808	1449912	lumianyan16_cuteSV.DEL.2744	A10	1437303	1437422	CRI12_A10G0181	exon
A10	1418808	1449912	lumianyan16_cuteSV.DEL.2744	A10	1437513	1437601	CRI12_A10G0181	exon
A10	1418808	1449912	lumianyan16_cuteSV.DEL.2744	A10	1437695	1438431	CRI12_A10G0181	exon
A10	1418808	1449912	lumianyan16_cuteSV.DEL.2744	A10	1446642	1447106	CRI12_A10G0183	exon
A10	1418808	1449912	lumianyan16_cuteSV.DEL.2744	A10	1444875	1445579	CRI12_A10G0183	exon
A10	1418808	1449912	lumianyan16_cuteSV.DEL.2744	A10	1441610	1442812	CRI12_A10G0182	exon
A10	114876461	114915071	wuganda_cuteSV.DEL.2638	A10	114893227	114893350	CRI12_A10G2662	exon
A10	114876461	114915071	wuganda_cuteSV.DEL.2638	A10	114891095	114892134	CRI12_A10G2662	exon
A10	114876461	114915071	wuganda_cuteSV.DEL.2638	A10	114890480	114891006	CRI12_A10G2662	exon
A10	114876461	114915071	wuganda_cuteSV.DEL.2638	A10	114896668	114896970	CRI12_A10G2663	exon
A10	114876461	114915071	wuganda_cuteSV.DEL.2638	A10	114897006	114898088	CRI12_A10G2664	exon
A10	114876461	114915071	wuganda_cuteSV.DEL.2638	A10	114911951	114912313	CRI12_A10G2665	exon
A10	114876461	114915071	wuganda_cuteSV.DEL.2638	A10	114911782	114911850	CRI12_A10G2665	exon
A10	114876461	114915071	wuganda_cuteSV.DEL.2638	A10	114910718	114910816	CRI12_A10G2665	exon
A10	114876461	114915071	wuganda_cuteSV.DEL.2638	A10	114910238	114910630	CRI12_A10G2665	exon
A10	114876461	114915071	wuganda_cuteSV.DEL.2638	A10	114909574	114910154	CRI12_A10G2665	exon
A10	114876461	114915071	wuganda_cuteSV.DEL.2638	A10	114914304	114914777	CRI12_A10G2666	exon
A10	114876461	114915071	wuganda_cuteSV.DEL.2638	A10	114884347	114884680	CRI12_A10G2661	exon
A10	6413959	6414014	wanmian6_cuteSV.DEL.3649	A10	6412641	6415999	CRI12_A10G0649	exon
A10	66272240	66272240	wuganda_cuteSV.INS.4531	A10	66271765	66272646	CRI12_A10G1449	exon
A10	251043	251043	wuganda_cuteSV.INS.4253	A10	249273	251075	CRI12_A10G0031	exon
A10	374211	374211	wuganda_cuteSV.INS.4274	A10	373083	374216	CRI12_A10G0048	exon
A10	374189	374189	ekangmian10_cuteSV.INS.4266	A10	373083	374216	CRI12_A10G0048	exon
A10	2689820	2689820	emian21_cuteSV.INS.4878	A10	2689719	2689884	CRI12_A10G0306	exon
A10	114876461	114915071	wuganda_cuteSV.DEL.2638	A10	114893227	114893350	CRI12_A10G2662	exon
A10	114876461	114915071	wuganda_cuteSV.DEL.2638	A10	114891095	114892134	CRI12_A10G2662	exon
A10	114876461	114915071	wuganda_cuteSV.DEL.2638	A10	114890480	114891006	CRI12_A10G2662	exon
A10	114876461	114915071	wuganda_cuteSV.DEL.2638	A10	114896668	114896970	CRI12_A10G2663	exon
A10	114876461	114915071	wuganda_cuteSV.DEL.2638	A10	114897006	114898088	CRI12_A10G2664	exon
A10	114876461	114915071	wuganda_cuteSV.DEL.2638	A10	114911951	114912313	CRI12_A10G2665	exon
A10	114876461	114915071	wuganda_cuteSV.DEL.2638	A10	114911782	114911850	CRI12_A10G2665	exon
A10	114876461	114915071	wuganda_cuteSV.DEL.2638	A10	114910718	114910816	CRI12_A10G2665	exon
A10	114876461	114915071	wuganda_cuteSV.DEL.2638	A10	114910238	114910630	CRI12_A10G2665	exon
A10	114876461	114915071	wuganda_cuteSV.DEL.2638	A10	114909574	114910154	CRI12_A10G2665	exon
A10	114876461	114915071	wuganda_cuteSV.DEL.2638	A10	114914304	114914777	CRI12_A10G2666	exon
A10	114876461	114915071	wuganda_cuteSV.DEL.2638	A10	114884347	114884680	CRI12_A10G2661	exon
A10	114914972	114950563	wuganda_cuteSV.DEL.2644	A10	114928696	114928821	CRI12_A10G2668	exon
A10	114914972	114950563	wuganda_cuteSV.DEL.2644	A10	114926568	114927607	CRI12_A10G2668	exon
A10	114914972	114950563	wuganda_cuteSV.DEL.2644	A10	114925973	114926479	CRI12_A10G2668	exon
A10	114914972	114950563	wuganda_cuteSV.DEL.2644	A10	114920405	114920775	CRI12_A10G2667	exon
A10	114914972	114950563	wuganda_cuteSV.DEL.2644	A10	114920014	114920312	CRI12_A10G2667	exon
A10	114914972	114950563	wuganda_cuteSV.DEL.2644	A10	114919793	114919933	CRI12_A10G2667	exon
A10	114914972	114950563	wuganda_cuteSV.DEL.2644	A10	114918818	114919704	CRI12_A10G2667	exon
A10	114914972	114950563	wuganda_cuteSV.DEL.2644	A10	114932169	114933663	CRI12_A10G2669	exon
A10	114914972	114950563	wuganda_cuteSV.DEL.2644	A10	114947453	114947813	CRI12_A10G2670	exon
A10	114914972	114950563	wuganda_cuteSV.DEL.2644	A10	114947284	114947352	CRI12_A10G2670	exon
A10	114914972	114950563	wuganda_cuteSV.DEL.2644	A10	114946234	114946332	CRI12_A10G2670	exon
A10	114914972	114950563	wuganda_cuteSV.DEL.2644	A10	114945751	114946143	CRI12_A10G2670	exon
A10	114914972	114950563	wuganda_cuteSV.DEL.2644	A10	114945102	114945667	CRI12_A10G2670	exon
A10	114914972	114950563	wuganda_cuteSV.DEL.2644	A10	114950540	114950790	CRI12_A10G2671	exon
A10	114914972	114950563	wuganda_cuteSV.DEL.2644	A10	114949894	114950305	CRI12_A10G2671	exon
A10	10706112	10706112	wuganda_cuteSV.INS.4372	A10	10706034	10706120	CRI12_A10G0791	exon
A10	10706108	10706108	jinmian20_cuteSV.INS.3764	A10	10706034	10706120	CRI12_A10G0791	exon
A10	1418808	1449912	lumianyan16_cuteSV.DEL.2744	A10	1433677	1433823	CRI12_A10G0180	exon
A10	1418808	1449912	lumianyan16_cuteSV.DEL.2744	A10	1434647	1434919	CRI12_A10G0180	exon
A10	1418808	1449912	lumianyan16_cuteSV.DEL.2744	A10	1435134	1435203	CRI12_A10G0181	exon
A10	1418808	1449912	lumianyan16_cuteSV.DEL.2744	A10	1435590	1435684	CRI12_A10G0181	exon
A10	1418808	1449912	lumianyan16_cuteSV.DEL.2744	A10	1435756	1435868	CRI12_A10G0181	exon
A10	1418808	1449912	lumianyan16_cuteSV.DEL.2744	A10	1435954	1436122	CRI12_A10G0181	exon
A10	1418808	1449912	lumianyan16_cuteSV.DEL.2744	A10	1436217	1436330	CRI12_A10G0181	exon
A10	1418808	1449912	lumianyan16_cuteSV.DEL.2744	A10	1436381	1436446	CRI12_A10G0181	exon
A10	1418808	1449912	lumianyan16_cuteSV.DEL.2744	A10	1436693	1436806	CRI12_A10G0181	exon
A10	1418808	1449912	lumianyan16_cuteSV.DEL.2744	A10	1436891	1436955	CRI12_A10G0181	exon
A10	1418808	1449912	lumianyan16_cuteSV.DEL.2744	A10	1437057	1437144	CRI12_A10G0181	exon
A10	1418808	1449912	lumianyan16_cuteSV.DEL.2744	A10	1437303	1437422	CRI12_A10G0181	exon
A10	1418808	1449912	lumianyan16_cuteSV.DEL.2744	A10	1437513	1437601	CRI12_A10G0181	exon
A10	1418808	1449912	lumianyan16_cuteSV.DEL.2744	A10	1437695	1438431	CRI12_A10G0181	exon
A10	1418808	1449912	lumianyan16_cuteSV.DEL.2744	A10	1446642	1447106	CRI12_A10G0183	exon
A10	1418808	1449912	lumianyan16_cuteSV.DEL.2744	A10	1444875	1445579	CRI12_A10G0183	exon
A10	1418808	1449912	lumianyan16_cuteSV.DEL.2744	A10	1441610	1442812	CRI12_A10G0182	exon
A11	1636087	1640768	handan284_cuteSV.DEL.3014	A11	1636030	1636165	CRI12_A11G0107	exon
A11	3720301	3720301	jinmian20_cuteSV.INS.4129	A11	3719228	3721483	CRI12_A11G0233	exon
A11	6192520	6192572	xinluzhong7_cuteSV.DEL.3277	A11	6192522	6193329	CRI12_A11G0353	exon
A11	9696347	9701544	jinmian33_cuteSV.DEL.2484	A11	9699527	9699589	CRI12_A11G0510	exon
A11	9696347	9701544	jinmian33_cuteSV.DEL.2484	A11	9699683	9699804	CRI12_A11G0510	exon
A11	9696347	9701544	jinmian33_cuteSV.DEL.2484	A11	9700341	9700371	CRI12_A11G0510	exon
A11	10022167	10022199	wuganda_cuteSV.DEL.2722	A11	10021830	10022179	CRI12_A11G0525	exon
A11	11079477	11080764	wuganda_cuteSV.DEL.2729	A11	11079723	11079918	CRI12_A11G0613	exon
A11	11079477	11080764	wuganda_cuteSV.DEL.2729	A11	11080553	11081379	CRI12_A11G0613	exon
A11	11099468	11105450	wuganda_cuteSV.DEL.2730	A11	11103705	11103788	CRI12_A11G0615	exon
A11	15109880	15109880	handan284_cuteSV.INS.5023	A11	15109773	15110510	CRI12_A11G0804	exon
A11	95367318	95367318	yumian11_cuteSV.INS.4240	A11	95367253	95367352	CRI12_A11G1771	exon
A11	98955549	98956535	wuganda_cuteSV.DEL.2812	A11	98955581	98955707	CRI12_A11G1951	exon
A11	98955549	98956535	wuganda_cuteSV.DEL.2812	A11	98955874	98956329	CRI12_A11G1951	exon
A11	102052116	102052214	wuganda_cuteSV.DEL.2816	A11	102052117	102052196	CRI12_A11G2078	exon
A11	102843901	102844330	jinmian33_cuteSV.DEL.2659	A11	102843216	102843912	CRI12_A11G2105	exon
A11	103134693	103134693	xingtai_cuteSV.INS.4941	A11	103134608	103134750	CRI12_A11G2125	exon
A11	105066332	105066443	emian21_cuteSV.DEL.3798	A11	105066431	105066627	CRI12_A11G2236	exon
A11	109772544	109772778	handan284_cuteSV.DEL.3212	A11	109772317	109772628	CRI12_A11G2598	exon
A11	110277964	110304391	emian21_cuteSV.DEL.3825	A11	110287521	110288059	CRI12_A11G2642	exon
A11	110277964	110304391	emian21_cuteSV.DEL.3825	A11	110288174	110288399	CRI12_A11G2642	exon
A11	110277964	110304391	emian21_cuteSV.DEL.3825	A11	110288639	110288791	CRI12_A11G2642	exon
A11	110277964	110304391	emian21_cuteSV.DEL.3825	A11	110289928	110290086	CRI12_A11G2642	exon
A11	110277964	110304391	emian21_cuteSV.DEL.3825	A11	110290837	110290996	CRI12_A11G2642	exon
A11	110277964	110304391	emian21_cuteSV.DEL.3825	A11	110291259	110291368	CRI12_A11G2642	exon
A11	110277964	110304391	emian21_cuteSV.DEL.3825	A11	110291721	110291837	CRI12_A11G2642	exon
A11	110277964	110304391	emian21_cuteSV.DEL.3825	A11	110292166	110292558	CRI12_A11G2642	exon
A11	110277964	110304391	emian21_cuteSV.DEL.3825	A11	110293543	110294167	CRI12_A11G2643	exon
A11	110277964	110304391	emian21_cuteSV.DEL.3825	A11	110294320	110294402	CRI12_A11G2643	exon
A11	110277964	110304391	emian21_cuteSV.DEL.3825	A11	110294601	110294730	CRI12_A11G2643	exon
A11	110277964	110304391	emian21_cuteSV.DEL.3825	A11	110294827	110294900	CRI12_A11G2643	exon
A11	110277964	110304391	emian21_cuteSV.DEL.3825	A11	110295328	110295414	CRI12_A11G2643	exon
A11	110277964	110304391	emian21_cuteSV.DEL.3825	A11	110295496	110295620	CRI12_A11G2643	exon
A11	110277964	110304391	emian21_cuteSV.DEL.3825	A11	110295719	110295779	CRI12_A11G2643	exon
A11	110277964	110304391	emian21_cuteSV.DEL.3825	A11	110296065	110296118	CRI12_A11G2643	exon
A11	110277964	110304391	emian21_cuteSV.DEL.3825	A11	110296225	110296302	CRI12_A11G2643	exon
A11	110277964	110304391	emian21_cuteSV.DEL.3825	A11	110296535	110296640	CRI12_A11G2643	exon
A11	110277964	110304391	emian21_cuteSV.DEL.3825	A11	110296753	110296898	CRI12_A11G2643	exon
A11	110277964	110304391	emian21_cuteSV.DEL.3825	A11	110299253	110300595	CRI12_A11G2644	exon
A11	110277964	110304391	emian21_cuteSV.DEL.3825	A11	110298629	110299117	CRI12_A11G2644	exon
A11	110277964	110304391	emian21_cuteSV.DEL.3825	A11	110297607	110298300	CRI12_A11G2643	exon
A11	110277964	110304391	emian21_cuteSV.DEL.3825	A11	110297033	110297136	CRI12_A11G2643	exon
A11	113635684	113635684	xingtai_cuteSV.INS.4999	A11	113635528	113635711	CRI12_A11G2943	exon
A11	117849768	117850231	lumianyan16_cuteSV.DEL.3261	A11	117849924	117850067	CRI12_A11G3447	exon
A11	117849768	117850231	lumianyan16_cuteSV.DEL.3261	A11	117850192	117850255	CRI12_A11G3447	exon
A11	118098517	118098517	jinmian33_cuteSV.INS.4199	A11	118097364	118098797	CRI12_A11G3470	exon
A11	118254276	118254321	xingtai_cuteSV.DEL.2749	A11	118254013	118254431	CRI12_A11G3489	exon
A11	119288814	119311249	yumian11_cuteSV.DEL.2664	A11	119291391	119291816	CRI12_A11G3617	exon
A11	119288814	119311249	yumian11_cuteSV.DEL.2664	A11	119290440	119290502	CRI12_A11G3617	exon
A11	119288814	119311249	yumian11_cuteSV.DEL.2664	A11	119289544	119290342	CRI12_A11G3617	exon
A11	119288814	119311249	yumian11_cuteSV.DEL.2664	A11	119289402	119289424	CRI12_A11G3617	exon
A11	119288814	119311249	yumian11_cuteSV.DEL.2664	A11	119302109	119302174	CRI12_A11G3620	exon
A11	119288814	119311249	yumian11_cuteSV.DEL.2664	A11	119302578	119302668	CRI12_A11G3620	exon
A11	119288814	119311249	yumian11_cuteSV.DEL.2664	A11	119302855	119302985	CRI12_A11G3620	exon
A11	119288814	119311249	yumian11_cuteSV.DEL.2664	A11	119303067	119303342	CRI12_A11G3620	exon
A11	119288814	119311249	yumian11_cuteSV.DEL.2664	A11	119306118	119306266	CRI12_A11G3621	exon
A11	119288814	119311249	yumian11_cuteSV.DEL.2664	A11	119296035	119296099	CRI12_A11G3618	exon
A11	119288814	119311249	yumian11_cuteSV.DEL.2664	A11	119295864	119295937	CRI12_A11G3618	exon
A11	119288814	119311249	yumian11_cuteSV.DEL.2664	A11	119295717	119295777	CRI12_A11G3618	exon
A11	119288814	119311249	yumian11_cuteSV.DEL.2664	A11	119295572	119295625	CRI12_A11G3618	exon
A11	119288814	119311249	yumian11_cuteSV.DEL.2664	A11	119295212	119295291	CRI12_A11G3618	exon
A11	119288814	119311249	yumian11_cuteSV.DEL.2664	A11	119293877	119294830	CRI12_A11G3618	exon
A11	119288814	119311249	yumian11_cuteSV.DEL.2664	A11	119299141	119299205	CRI12_A11G3619	exon
A11	119288814	119311249	yumian11_cuteSV.DEL.2664	A11	119298963	119299036	CRI12_A11G3619	exon
A11	119288814	119311249	yumian11_cuteSV.DEL.2664	A11	119298653	119298713	CRI12_A11G3619	exon
A11	119288814	119311249	yumian11_cuteSV.DEL.2664	A11	119298525	119298578	CRI12_A11G3619	exon
A11	119288814	119311249	yumian11_cuteSV.DEL.2664	A11	119297370	119297449	CRI12_A11G3619	exon
A11	119288814	119311249	yumian11_cuteSV.DEL.2664	A11	119296895	119297100	CRI12_A11G3619	exon
A11	119288814	119311249	yumian11_cuteSV.DEL.2664	A11	119296636	119296782	CRI12_A11G3619	exon
A11	119288814	119311249	yumian11_cuteSV.DEL.2664	A11	119310990	119311535	CRI12_A11G3622	exon
A11	119288814	119311249	yumian11_cuteSV.DEL.2664	A11	119308196	119308503	CRI12_A11G3621	exon
A11	119267218	119288914	xingtai_cuteSV.DEL.2766	A11	119269680	119270048	CRI12_A11G3615	exon
A11	119267218	119288914	xingtai_cuteSV.DEL.2766	A11	119268738	119268800	CRI12_A11G3615	exon
A11	119267218	119288914	xingtai_cuteSV.DEL.2766	A11	119267879	119268640	CRI12_A11G3615	exon
A11	119267218	119288914	xingtai_cuteSV.DEL.2766	A11	119267593	119267724	CRI12_A11G3615	exon
A11	119267218	119288914	xingtai_cuteSV.DEL.2766	A11	119267420	119267503	CRI12_A11G3615	exon
A11	119267218	119288914	xingtai_cuteSV.DEL.2766	A11	119279582	119279716	CRI12_A11G3616	exon
A11	119267218	119288914	xingtai_cuteSV.DEL.2766	A11	119280063	119280153	CRI12_A11G3616	exon
A11	119267218	119288914	xingtai_cuteSV.DEL.2766	A11	119280285	119280301	CRI12_A11G3616	exon
A11	119267218	119288914	xingtai_cuteSV.DEL.2766	A11	119280390	119280479	CRI12_A11G3616	exon
A11	119267218	119288914	xingtai_cuteSV.DEL.2766	A11	119280561	119280836	CRI12_A11G3616	exon
A11	3343226	3346906	wuganda_cuteSV.DEL.2691	A11	3343789	3343896	CRI12_A11G0200	exon
A11	3343226	3346906	wuganda_cuteSV.DEL.2691	A11	3343977	3344105	CRI12_A11G0200	exon
A11	4182350	4185460	wuganda_cuteSV.DEL.2702	A11	4184259	4184936	CRI12_A11G0258	exon
A11	4182350	4185460	wuganda_cuteSV.DEL.2702	A11	4183211	4183325	CRI12_A11G0258	exon
A11	4182350	4185460	wuganda_cuteSV.DEL.2702	A11	4182967	4183031	CRI12_A11G0258	exon
A11	10586390	10586390	xinluzhong7_cuteSV.INS.5223	A11	10585650	10586555	CRI12_A11G0578	exon
A11	105739787	105739787	chuanmian45_cuteSV.INS.4828	A11	105739769	105741390	CRI12_A11G2307	exon
A11	113905311	113905311	wuganda_cuteSV.INS.5178	A11	113905233	113905408	CRI12_A11G2972	exon
A11	119288814	119311249	yumian11_cuteSV.DEL.2664	A11	119291391	119291816	CRI12_A11G3617	exon
A11	119288814	119311249	yumian11_cuteSV.DEL.2664	A11	119290440	119290502	CRI12_A11G3617	exon
A11	119288814	119311249	yumian11_cuteSV.DEL.2664	A11	119289544	119290342	CRI12_A11G3617	exon
A11	119288814	119311249	yumian11_cuteSV.DEL.2664	A11	119289402	119289424	CRI12_A11G3617	exon
A11	119288814	119311249	yumian11_cuteSV.DEL.2664	A11	119302109	119302174	CRI12_A11G3620	exon
A11	119288814	119311249	yumian11_cuteSV.DEL.2664	A11	119302578	119302668	CRI12_A11G3620	exon
A11	119288814	119311249	yumian11_cuteSV.DEL.2664	A11	119302855	119302985	CRI12_A11G3620	exon
A11	119288814	119311249	yumian11_cuteSV.DEL.2664	A11	119303067	119303342	CRI12_A11G3620	exon
A11	119288814	119311249	yumian11_cuteSV.DEL.2664	A11	119306118	119306266	CRI12_A11G3621	exon
A11	119288814	119311249	yumian11_cuteSV.DEL.2664	A11	119296035	119296099	CRI12_A11G3618	exon
A11	119288814	119311249	yumian11_cuteSV.DEL.2664	A11	119295864	119295937	CRI12_A11G3618	exon
A11	119288814	119311249	yumian11_cuteSV.DEL.2664	A11	119295717	119295777	CRI12_A11G3618	exon
A11	119288814	119311249	yumian11_cuteSV.DEL.2664	A11	119295572	119295625	CRI12_A11G3618	exon
A11	119288814	119311249	yumian11_cuteSV.DEL.2664	A11	119295212	119295291	CRI12_A11G3618	exon
A11	119288814	119311249	yumian11_cuteSV.DEL.2664	A11	119293877	119294830	CRI12_A11G3618	exon
A11	119288814	119311249	yumian11_cuteSV.DEL.2664	A11	119299141	119299205	CRI12_A11G3619	exon
A11	119288814	119311249	yumian11_cuteSV.DEL.2664	A11	119298963	119299036	CRI12_A11G3619	exon
A11	119288814	119311249	yumian11_cuteSV.DEL.2664	A11	119298653	119298713	CRI12_A11G3619	exon
A11	119288814	119311249	yumian11_cuteSV.DEL.2664	A11	119298525	119298578	CRI12_A11G3619	exon
A11	119288814	119311249	yumian11_cuteSV.DEL.2664	A11	119297370	119297449	CRI12_A11G3619	exon
A11	119288814	119311249	yumian11_cuteSV.DEL.2664	A11	119296895	119297100	CRI12_A11G3619	exon
A11	119288814	119311249	yumian11_cuteSV.DEL.2664	A11	119296636	119296782	CRI12_A11G3619	exon
A11	119288814	119311249	yumian11_cuteSV.DEL.2664	A11	119310990	119311535	CRI12_A11G3622	exon
A11	119288814	119311249	yumian11_cuteSV.DEL.2664	A11	119308196	119308503	CRI12_A11G3621	exon
A11	119267218	119288914	xingtai_cuteSV.DEL.2766	A11	119269680	119270048	CRI12_A11G3615	exon
A11	119267218	119288914	xingtai_cuteSV.DEL.2766	A11	119268738	119268800	CRI12_A11G3615	exon
A11	119267218	119288914	xingtai_cuteSV.DEL.2766	A11	119267879	119268640	CRI12_A11G3615	exon
A11	119267218	119288914	xingtai_cuteSV.DEL.2766	A11	119267593	119267724	CRI12_A11G3615	exon
A11	119267218	119288914	xingtai_cuteSV.DEL.2766	A11	119267420	119267503	CRI12_A11G3615	exon
A11	119267218	119288914	xingtai_cuteSV.DEL.2766	A11	119279582	119279716	CRI12_A11G3616	exon
A11	119267218	119288914	xingtai_cuteSV.DEL.2766	A11	119280063	119280153	CRI12_A11G3616	exon
A11	119267218	119288914	xingtai_cuteSV.DEL.2766	A11	119280285	119280301	CRI12_A11G3616	exon
A11	119267218	119288914	xingtai_cuteSV.DEL.2766	A11	119280390	119280479	CRI12_A11G3616	exon
A11	119267218	119288914	xingtai_cuteSV.DEL.2766	A11	119280561	119280836	CRI12_A11G3616	exon
A11	103832531	103832573	xinluzhong7_cuteSV.DEL.3379	A11	103832220	103834140	CRI12_A11G2155	exon
A11	104162038	104162038	handan284_cuteSV.INS.5292	A11	104162009	104162774	CRI12_A11G2172	exon
A11	95714581	95716839	wuganda_cuteSV.DEL.2808	A11	95714548	95714601	CRI12_A11G1804	exon
A11	95714581	95716839	wuganda_cuteSV.DEL.2808	A11	95714701	95714904	CRI12_A11G1804	exon
A11	95714581	95716839	wuganda_cuteSV.DEL.2808	A11	95715380	95715505	CRI12_A11G1804	exon
A11	95714581	95716839	wuganda_cuteSV.DEL.2808	A11	95715799	95715864	CRI12_A11G1804	exon
A11	95714581	95716839	wuganda_cuteSV.DEL.2808	A11	95716028	95716327	CRI12_A11G1804	exon
A11	95714581	95716839	wuganda_cuteSV.DEL.2808	A11	95716470	95716937	CRI12_A11G1804	exon
A11	111752810	111752870	wuganda_cuteSV.DEL.2866	A11	111752718	111753034	CRI12_A11G2744	exon
A11	117684048	117684144	xingtai_cuteSV.DEL.2738	A11	117681801	117684360	CRI12_A11G3421	exon
A11	95280157	95283349	jinmian33_cuteSV.DEL.2626	A11	95282688	95282726	CRI12_A11G1765	exon
A11	95280157	95283349	jinmian33_cuteSV.DEL.2626	A11	95281060	95281170	CRI12_A11G1764	exon
A11	95280157	95283349	jinmian33_cuteSV.DEL.2626	A11	95281319	95281398	CRI12_A11G1764	exon
A11	95280157	95283349	jinmian33_cuteSV.DEL.2626	A11	95281504	95281550	CRI12_A11G1764	exon
A11	95280157	95283349	jinmian33_cuteSV.DEL.2626	A11	95281837	95282049	CRI12_A11G1764	exon
A11	95280157	95283349	jinmian33_cuteSV.DEL.2626	A11	95282164	95282567	CRI12_A11G1764	exon
A11	4225827	4225827	jinmian20_cuteSV.INS.4137	A11	4225665	4226375	CRI12_A11G0265	exon
A11	4829828	4829902	lumianyan16_cuteSV.DEL.3082	A11	4829774	4830125	CRI12_A11G0292	exon
A11	10608473	10608473	xinluzhong7_cuteSV.INS.5224	A11	10607887	10608477	CRI12_A11G0581	exon
A11	10022167	10022199	wuganda_cuteSV.DEL.2722	A11	10021830	10022179	CRI12_A11G0525	exon
A11	119288814	119311249	yumian11_cuteSV.DEL.2664	A11	119291391	119291816	CRI12_A11G3617	exon
A11	119288814	119311249	yumian11_cuteSV.DEL.2664	A11	119290440	119290502	CRI12_A11G3617	exon
A11	119288814	119311249	yumian11_cuteSV.DEL.2664	A11	119289544	119290342	CRI12_A11G3617	exon
A11	119288814	119311249	yumian11_cuteSV.DEL.2664	A11	119289402	119289424	CRI12_A11G3617	exon
A11	119288814	119311249	yumian11_cuteSV.DEL.2664	A11	119302109	119302174	CRI12_A11G3620	exon
A11	119288814	119311249	yumian11_cuteSV.DEL.2664	A11	119302578	119302668	CRI12_A11G3620	exon
A11	119288814	119311249	yumian11_cuteSV.DEL.2664	A11	119302855	119302985	CRI12_A11G3620	exon
A11	119288814	119311249	yumian11_cuteSV.DEL.2664	A11	119303067	119303342	CRI12_A11G3620	exon
A11	119288814	119311249	yumian11_cuteSV.DEL.2664	A11	119306118	119306266	CRI12_A11G3621	exon
A11	119288814	119311249	yumian11_cuteSV.DEL.2664	A11	119296035	119296099	CRI12_A11G3618	exon
A11	119288814	119311249	yumian11_cuteSV.DEL.2664	A11	119295864	119295937	CRI12_A11G3618	exon
A11	119288814	119311249	yumian11_cuteSV.DEL.2664	A11	119295717	119295777	CRI12_A11G3618	exon
A11	119288814	119311249	yumian11_cuteSV.DEL.2664	A11	119295572	119295625	CRI12_A11G3618	exon
A11	119288814	119311249	yumian11_cuteSV.DEL.2664	A11	119295212	119295291	CRI12_A11G3618	exon
A11	119288814	119311249	yumian11_cuteSV.DEL.2664	A11	119293877	119294830	CRI12_A11G3618	exon
A11	119288814	119311249	yumian11_cuteSV.DEL.2664	A11	119299141	119299205	CRI12_A11G3619	exon
A11	119288814	119311249	yumian11_cuteSV.DEL.2664	A11	119298963	119299036	CRI12_A11G3619	exon
A11	119288814	119311249	yumian11_cuteSV.DEL.2664	A11	119298653	119298713	CRI12_A11G3619	exon
A11	119288814	119311249	yumian11_cuteSV.DEL.2664	A11	119298525	119298578	CRI12_A11G3619	exon
A11	119288814	119311249	yumian11_cuteSV.DEL.2664	A11	119297370	119297449	CRI12_A11G3619	exon
A11	119288814	119311249	yumian11_cuteSV.DEL.2664	A11	119296895	119297100	CRI12_A11G3619	exon
A11	119288814	119311249	yumian11_cuteSV.DEL.2664	A11	119296636	119296782	CRI12_A11G3619	exon
A11	119288814	119311249	yumian11_cuteSV.DEL.2664	A11	119310990	119311535	CRI12_A11G3622	exon
A11	119288814	119311249	yumian11_cuteSV.DEL.2664	A11	119308196	119308503	CRI12_A11G3621	exon
A11	119267218	119288914	xingtai_cuteSV.DEL.2766	A11	119269680	119270048	CRI12_A11G3615	exon
A11	119267218	119288914	xingtai_cuteSV.DEL.2766	A11	119268738	119268800	CRI12_A11G3615	exon
A11	119267218	119288914	xingtai_cuteSV.DEL.2766	A11	119267879	119268640	CRI12_A11G3615	exon
A11	119267218	119288914	xingtai_cuteSV.DEL.2766	A11	119267593	119267724	CRI12_A11G3615	exon
A11	119267218	119288914	xingtai_cuteSV.DEL.2766	A11	119267420	119267503	CRI12_A11G3615	exon
A11	119267218	119288914	xingtai_cuteSV.DEL.2766	A11	119279582	119279716	CRI12_A11G3616	exon
A11	119267218	119288914	xingtai_cuteSV.DEL.2766	A11	119280063	119280153	CRI12_A11G3616	exon
A11	119267218	119288914	xingtai_cuteSV.DEL.2766	A11	119280285	119280301	CRI12_A11G3616	exon
A11	119267218	119288914	xingtai_cuteSV.DEL.2766	A11	119280390	119280479	CRI12_A11G3616	exon
A11	119267218	119288914	xingtai_cuteSV.DEL.2766	A11	119280561	119280836	CRI12_A11G3616	exon
A11	10022167	10022199	wuganda_cuteSV.DEL.2722	A11	10021830	10022179	CRI12_A11G0525	exon
A11	17166571	17166571	jinmian33_cuteSV.INS.3851	A11	17165774	17166593	CRI12_A11G0884	exon
A12	198925	198925	wuganda_cuteSV.INS.5236	A12	198805	200181	CRI12_A12G0027	exon
A12	2084812	2084812	lumianyan16_cuteSV.INS.6550	A12	2084769	2084865	CRI12_A12G0222	exon
A12	2089116	2089116	lumianyan16_cuteSV.INS.6551	A12	2089097	2090326	CRI12_A12G0225	exon
A12	2428505	2428537	jinmian20_cuteSV.DEL.2712	A12	2428448	2428532	CRI12_A12G0264	exon
A12	2450205	2451274	jinmian33_cuteSV.DEL.2753	A12	2447929	2450235	CRI12_A12G0267	exon
A12	2570423	2570423	yu668_cuteSV.INS.5440	A12	2570405	2570472	CRI12_A12G0284	exon
A12	2651369	2656733	wuganda_cuteSV.DEL.2986	A12	2651475	2651721	CRI12_A12G0305	exon
A12	2651369	2656733	wuganda_cuteSV.DEL.2986	A12	2652996	2653079	CRI12_A12G0305	exon
A12	2651369	2656733	wuganda_cuteSV.DEL.2986	A12	2653397	2653468	CRI12_A12G0305	exon
A12	2651369	2656733	wuganda_cuteSV.DEL.2986	A12	2653639	2653719	CRI12_A12G0305	exon
A12	2651369	2656733	wuganda_cuteSV.DEL.2986	A12	2654017	2654569	CRI12_A12G0305	exon
A12	4261875	4262369	wuganda_cuteSV.DEL.3002	A12	4262308	4262433	CRI12_A12G0477	exon
A12	4328516	4329031	wuganda_cuteSV.DEL.3009	A12	4327545	4328528	CRI12_A12G0481	exon
A12	4899628	4899929	wuganda_cuteSV.DEL.3019	A12	4899883	4899923	CRI12_A12G0540	exon
A12	6462742	6462742	xingtai_cuteSV.INS.5152	A12	6462708	6462907	CRI12_A12G0704	exon
A12	12852624	12852666	chuanmian45_cuteSV.DEL.2796	A12	12852651	12852792	CRI12_A12G1139	exon
A12	13096778	13109611	xingtai_cuteSV.DEL.2910	A12	13097040	13097408	CRI12_A12G1150	exon
A12	13096778	13109611	xingtai_cuteSV.DEL.2910	A12	13102877	13103163	CRI12_A12G1151	exon
A12	13096778	13109611	xingtai_cuteSV.DEL.2910	A12	13103267	13103949	CRI12_A12G1151	exon
A12	13096778	13109611	xingtai_cuteSV.DEL.2910	A12	13105635	13107710	CRI12_A12G1151	exon
A12	22234318	22234318	wuganda_cuteSV.INS.5396	A12	22234297	22234350	CRI12_A12G1591	exon
A12	99353275	99357465	wuganda_cuteSV.DEL.3166	A12	99355856	99355982	CRI12_A12G2701	exon
A12	99353275	99357465	wuganda_cuteSV.DEL.3166	A12	99355198	99355493	CRI12_A12G2701	exon
A12	105677436	105677505	xingtai_cuteSV.DEL.2993	A12	105676544	105677790	CRI12_A12G3061	exon
A12	2755979	2756042	wuganda_cuteSV.DEL.2995	A12	2755548	2756116	CRI12_A12G0317	exon
A12	7722196	7722604	wuganda_cuteSV.DEL.3031	A12	7722013	7722237	CRI12_A12G0830	exon
A12	99137879	99137879	xingtai_cuteSV.INS.5487	A12	99137859	99139292	CRI12_A12G2690	exon
A12	106025302	106026167	wuganda_cuteSV.DEL.3177	A12	106025571	106025755	CRI12_A12G3097	exon
A12	106025302	106026167	wuganda_cuteSV.DEL.3177	A12	106025851	106025860	CRI12_A12G3097	exon
A12	16515	16616	yumian11_cuteSV.DEL.2678	A12	16364	16880	CRI12_A12G0001	exon
A12	4516556	4516556	xingtai_cuteSV.INS.5136	A12	4516511	4516586	CRI12_A12G0500	exon
A12	11698684	11737942	jinmian33_cuteSV.DEL.2843	A12	11698675	11698962	CRI12_A12G1084	exon
A12	11698684	11737942	jinmian33_cuteSV.DEL.2843	A12	11699771	11699938	CRI12_A12G1084	exon
A12	11698684	11737942	jinmian33_cuteSV.DEL.2843	A12	11700020	11700211	CRI12_A12G1084	exon
A12	11698684	11737942	jinmian33_cuteSV.DEL.2843	A12	11700406	11700449	CRI12_A12G1084	exon
A12	11698684	11737942	jinmian33_cuteSV.DEL.2843	A12	11700765	11700834	CRI12_A12G1084	exon
A12	11698684	11737942	jinmian33_cuteSV.DEL.2843	A12	11701291	11701452	CRI12_A12G1084	exon
A12	11698684	11737942	jinmian33_cuteSV.DEL.2843	A12	11703220	11703327	CRI12_A12G1084	exon
A12	11698684	11737942	jinmian33_cuteSV.DEL.2843	A12	11703480	11703517	CRI12_A12G1084	exon
A12	11698684	11737942	jinmian33_cuteSV.DEL.2843	A12	11703762	11703906	CRI12_A12G1084	exon
A12	11698684	11737942	jinmian33_cuteSV.DEL.2843	A12	11705005	11705131	CRI12_A12G1084	exon
A12	11698684	11737942	jinmian33_cuteSV.DEL.2843	A12	11705790	11705983	CRI12_A12G1084	exon
A12	11698684	11737942	jinmian33_cuteSV.DEL.2843	A12	11708094	11708224	CRI12_A12G1084	exon
A12	11698684	11737942	jinmian33_cuteSV.DEL.2843	A12	11709345	11709420	CRI12_A12G1084	exon
A12	11698684	11737942	jinmian33_cuteSV.DEL.2843	A12	11709537	11709647	CRI12_A12G1084	exon
A12	11698684	11737942	jinmian33_cuteSV.DEL.2843	A12	11710237	11710419	CRI12_A12G1084	exon
A12	11698684	11737942	jinmian33_cuteSV.DEL.2843	A12	11711147	11711290	CRI12_A12G1084	exon
A12	11698684	11737942	jinmian33_cuteSV.DEL.2843	A12	11711433	11711606	CRI12_A12G1084	exon
A12	11698684	11737942	jinmian33_cuteSV.DEL.2843	A12	11711740	11712087	CRI12_A12G1084	exon
A12	11698684	11737942	jinmian33_cuteSV.DEL.2843	A12	11712175	11712504	CRI12_A12G1084	exon
A12	11698684	11737942	jinmian33_cuteSV.DEL.2843	A12	11713116	11713301	CRI12_A12G1084	exon
A12	11698684	11737942	jinmian33_cuteSV.DEL.2843	A12	11713658	11714449	CRI12_A12G1084	exon
A12	11698684	11737942	jinmian33_cuteSV.DEL.2843	A12	11724896	11725804	CRI12_A12G1087	exon
A12	11698684	11737942	jinmian33_cuteSV.DEL.2843	A12	11725906	11726238	CRI12_A12G1088	exon
A12	11698684	11737942	jinmian33_cuteSV.DEL.2843	A12	11720861	11721118	CRI12_A12G1085	exon
A12	11698684	11737942	jinmian33_cuteSV.DEL.2843	A12	11721189	11721298	CRI12_A12G1085	exon
A12	11698684	11737942	jinmian33_cuteSV.DEL.2843	A12	11721394	11721664	CRI12_A12G1085	exon
A12	11698684	11737942	jinmian33_cuteSV.DEL.2843	A12	11721745	11721847	CRI12_A12G1085	exon
A12	11698684	11737942	jinmian33_cuteSV.DEL.2843	A12	11721945	11722290	CRI12_A12G1085	exon
A12	11698684	11737942	jinmian33_cuteSV.DEL.2843	A12	11722516	11722881	CRI12_A12G1085	exon
A12	11698684	11737942	jinmian33_cuteSV.DEL.2843	A12	11722963	11723455	CRI12_A12G1085	exon
A12	11698684	11737942	jinmian33_cuteSV.DEL.2843	A12	11730547	11730636	CRI12_A12G1086	exon
A12	11698684	11737942	jinmian33_cuteSV.DEL.2843	A12	11730154	11730400	CRI12_A12G1086	exon
A12	11698684	11737942	jinmian33_cuteSV.DEL.2843	A12	11729866	11730072	CRI12_A12G1086	exon
A12	11698684	11737942	jinmian33_cuteSV.DEL.2843	A12	11724705	11727960	CRI12_A12G1086	exon
A12	26762125	26768183	ekangmian10_cuteSV.DEL.3204	A12	26764583	26764728	CRI12_A12G1816	exon
A12	26762125	26768183	ekangmian10_cuteSV.DEL.3204	A12	26764216	26764347	CRI12_A12G1816	exon
A12	26762125	26768183	ekangmian10_cuteSV.DEL.3204	A12	26763740	26763845	CRI12_A12G1816	exon
A12	26762125	26768183	ekangmian10_cuteSV.DEL.3204	A12	26763347	26763619	CRI12_A12G1816	exon
A12	26762125	26768183	ekangmian10_cuteSV.DEL.3204	A12	26766669	26767070	CRI12_A12G1818	exon
A12	26762125	26768183	ekangmian10_cuteSV.DEL.3204	A12	26765824	26766150	CRI12_A12G1817	exon
A13	246613	246613	wuganda_cuteSV.INS.5717	A13	246446	248868	CRI12_A13G0033	exon
A13	1550729	1550729	handan284_cuteSV.INS.6000	A13	1550460	1550741	CRI12_A13G0200	exon
A13	4586190	4586190	qinyuan4_cuteSV.INS.2885	A13	4584803	4586201	CRI12_A13G0451	exon
A13	4735666	4735666	wuganda_cuteSV.INS.5793	A13	4734955	4735766	CRI12_A13G0471	exon
A13	8850509	8850509	wuganda_cuteSV.INS.5816	A13	8849277	8850516	CRI12_A13G0771	exon
A13	10891996	10891996	jinmian33_cuteSV.INS.4667	A13	10891132	10892901	CRI12_A13G0859	exon
A13	18709621	18709621	lumianyan16_cuteSV.INS.7254	A13	18709607	18709705	CRI12_A13G1152	exon
A13	19833144	19837812	lumianyan16_cuteSV.DEL.3679	A13	19837105	19837345	CRI12_A13G1210	exon
A13	19833144	19837812	lumianyan16_cuteSV.DEL.3679	A13	19836701	19836824	CRI12_A13G1210	exon
A13	19833144	19837812	lumianyan16_cuteSV.DEL.3679	A13	19836425	19836538	CRI12_A13G1210	exon
A13	19833144	19837812	lumianyan16_cuteSV.DEL.3679	A13	19835973	19836093	CRI12_A13G1210	exon
A13	19833144	19837812	lumianyan16_cuteSV.DEL.3679	A13	19835401	19835535	CRI12_A13G1210	exon
A13	19833144	19837812	lumianyan16_cuteSV.DEL.3679	A13	19834838	19835212	CRI12_A13G1210	exon
A13	19833144	19837812	lumianyan16_cuteSV.DEL.3679	A13	19837556	19837621	CRI12_A13G1211	exon
A13	19870872	19871757	xingtai_cuteSV.DEL.3130	A13	19870936	19871004	CRI12_A13G1212	exon
A13	19870872	19871757	xingtai_cuteSV.DEL.3130	A13	19871092	19871166	CRI12_A13G1212	exon
A13	19870872	19871757	xingtai_cuteSV.DEL.3130	A13	19871340	19871432	CRI12_A13G1212	exon
A13	19870872	19871757	xingtai_cuteSV.DEL.3130	A13	19871513	19871592	CRI12_A13G1212	exon
A13	19870872	19871757	xingtai_cuteSV.DEL.3130	A13	19871717	19871774	CRI12_A13G1212	exon
A13	19967085	19999770	yumian11_cuteSV.DEL.2976	A13	19988145	19988171	CRI12_A13G1214	exon
A13	19967085	19999770	yumian11_cuteSV.DEL.2976	A13	19987898	19987937	CRI12_A13G1214	exon
A13	19967085	19999770	yumian11_cuteSV.DEL.2976	A13	19987318	19987432	CRI12_A13G1214	exon
A13	19967085	19999770	yumian11_cuteSV.DEL.2976	A13	19987132	19987217	CRI12_A13G1214	exon
A13	19967085	19999770	yumian11_cuteSV.DEL.2976	A13	19986942	19986948	CRI12_A13G1214	exon
A13	19967085	19999770	yumian11_cuteSV.DEL.2976	A13	19988799	19988847	CRI12_A13G1214	exon
A13	19967085	19999770	yumian11_cuteSV.DEL.2976	A13	19988682	19988756	CRI12_A13G1214	exon
A13	20017681	20017743	xingtai_cuteSV.DEL.3140	A13	20017723	20019411	CRI12_A13G1216	exon
A13	20017681	20017743	xingtai_cuteSV.DEL.3140	A13	20016738	20017734	CRI12_A13G1215	exon
A13	30491648	30491648	wuganda_cuteSV.INS.5924	A13	30491259	30492270	CRI12_A13G1394	exon
A13	30892354	30895565	wanmian6_cuteSV.DEL.4630	A13	30894256	30894423	CRI12_A13G1406	exon
A13	31509197	31509197	wuganda_cuteSV.INS.5941	A13	31509069	31509894	CRI12_A13G1415	exon
A13	37283878	37287374	wuganda_cuteSV.DEL.3424	A13	37287303	37287598	CRI12_A13G1494	exon
A13	96431590	96431660	xingtai_cuteSV.DEL.3417	A13	96431477	96432721	CRI12_A13G2077	exon
A13	105421249	105421283	jinmian20_cuteSV.DEL.3030	A13	105421166	105422640	CRI12_A13G2368	exon
A13	108417264	108417264	yumian11_cuteSV.INS.5079	A13	108417036	108417324	CRI12_A13G2626	exon
A13	109038697	109038697	wuganda_cuteSV.INS.6282	A13	109038246	109038930	CRI12_A13G2686	exon
A13	3921975	3922011	wuganda_cuteSV.DEL.3234	A13	3921021	3922151	CRI12_A13G0390	exon
A13	4372062	4395196	jinmian33_cuteSV.DEL.2993	A13	4376760	4379505	CRI12_A13G0428	exon
A13	4372062	4395196	jinmian33_cuteSV.DEL.2993	A13	4394030	4394065	CRI12_A13G0429	exon
A13	4372062	4395196	jinmian33_cuteSV.DEL.2993	A13	4393775	4393879	CRI12_A13G0429	exon
A13	4372062	4395196	jinmian33_cuteSV.DEL.2993	A13	4392800	4392899	CRI12_A13G0429	exon
A13	4372062	4395196	jinmian33_cuteSV.DEL.2993	A13	4392087	4392172	CRI12_A13G0429	exon
A13	4372062	4395196	jinmian33_cuteSV.DEL.2993	A13	4391860	4391951	CRI12_A13G0429	exon
A13	4372062	4395196	jinmian33_cuteSV.DEL.2993	A13	4391612	4391726	CRI12_A13G0429	exon
A13	4372062	4395196	jinmian33_cuteSV.DEL.2993	A13	4391291	4391483	CRI12_A13G0429	exon
A13	4372062	4395196	jinmian33_cuteSV.DEL.2993	A13	4394207	4394264	CRI12_A13G0430	exon
A13	4372062	4395196	jinmian33_cuteSV.DEL.2993	A13	4390844	4391146	CRI12_A13G0429	exon
A13	19666491	19670561	lumianyan16_cuteSV.DEL.3672	A13	19662504	19666536	CRI12_A13G1204	exon
A13	108274433	108274862	qinyuan4_cuteSV.DEL.2187	A13	108274861	108274915	CRI12_A13G2607	exon
A13	584963	587582	zhongzhi866_cuteSV.DEL.3138	A13	583969	585057	CRI12_A13G0069	exon
A13	5072919	5072919	handan284_cuteSV.INS.6041	A13	5072832	5073299	CRI12_A13G0500	exon
A13	106915463	106915556	handan284_cuteSV.DEL.3889	A13	106914913	106917456	CRI12_A13G2494	exon
A13	107587132	107587199	zhongmiansuo35_cuteSV.DEL.3145	A13	107586982	107587732	CRI12_A13G2556	exon
A13	109285099	109285099	qinyuan4_cuteSV.INS.3126	A13	109285088	109285720	CRI12_A13G2707	exon
A13	94100279	94130013	emian21_cuteSV.DEL.4295	A13	94102094	94102390	CRI12_A13G1985	exon
A13	94100279	94130013	emian21_cuteSV.DEL.4295	A13	94107929	94108439	CRI12_A13G1986	exon
A13	94100279	94130013	emian21_cuteSV.DEL.4295	A13	94106810	94107300	CRI12_A13G1986	exon
A13	94100279	94130013	emian21_cuteSV.DEL.4295	A13	94106240	94106661	CRI12_A13G1986	exon
A13	239576	239576	wuganda_cuteSV.INS.5715	A13	239387	239759	CRI12_A13G0031	exon
D01	466794	466859	jinmian33_cuteSV.DEL.3283	D01	466736	467455	CRI12_D01G0047	exon
D01	1138197	1138254	ekangmian10_cuteSV.DEL.3543	D01	1136985	1138692	CRI12_D01G0138	exon
D01	1390084	1390084	wuganda_cuteSV.INS.6307	D01	1389073	1390155	CRI12_D01G0173	exon
D01	5114528	5114775	xinluzhong7_cuteSV.DEL.4185	D01	5114185	5114586	CRI12_D01G0447	exon
D01	14486813	14492027	yumian11_cuteSV.DEL.3144	D01	14491533	14491794	CRI12_D01G0971	exon
D01	14486813	14492027	yumian11_cuteSV.DEL.3144	D01	14490942	14491006	CRI12_D01G0971	exon
D01	22919078	22919078	xingtai_cuteSV.INS.6295	D01	22918076	22919963	CRI12_D01G1348	exon
D01	22919903	22919903	wuganda_cuteSV.INS.6413	D01	22918076	22919963	CRI12_D01G1348	exon
D01	23908068	23908101	chuanmian45_cuteSV.DEL.3343	D01	23907959	23908088	CRI12_D01G1371	exon
D01	28109052	28109088	xingtai_cuteSV.DEL.3555	D01	28108920	28109183	CRI12_D01G1461	exon
D01	46167307	46175618	wanmian6_cuteSV.DEL.5069	D01	46175337	46175340	CRI12_D01G1784	exon
D01	54637640	54638039	zhongmiansuo35_cuteSV.DEL.3314	D01	54637992	54638312	CRI12_D01G2040	exon
D01	55926387	55927654	xingtai_cuteSV.DEL.3567	D01	55926815	55927015	CRI12_D01G2104	exon
D01	55926387	55927654	xingtai_cuteSV.DEL.3567	D01	55927310	55927462	CRI12_D01G2104	exon
D01	55926387	55927654	xingtai_cuteSV.DEL.3567	D01	55926361	55926717	CRI12_D01G2103	exon
D01	56418004	56418004	xingtai_cuteSV.INS.6392	D01	56417989	56418222	CRI12_D01G2132	exon
D01	56810004	56814199	handan284_cuteSV.DEL.4009	D01	56811490	56811535	CRI12_D01G2160	exon
D01	56810004	56814199	handan284_cuteSV.DEL.4009	D01	56811118	56811414	CRI12_D01G2160	exon
D01	56846558	56846558	xingtai_cuteSV.INS.6409	D01	56846548	56846574	CRI12_D01G2162	exon
D01	57705370	57705451	xinluzhong7_cuteSV.DEL.4290	D01	57704576	57705699	CRI12_D01G2206	exon
D01	57806117	57806244	xinluzhong7_cuteSV.DEL.4293	D01	57806156	57806613	CRI12_D01G2219	exon
D01	58071260	58071260	jinmian33_cuteSV.INS.5203	D01	58071211	58071615	CRI12_D01G2234	exon
D01	2581923	2581923	xinluzhong7_cuteSV.INS.6724	D01	2581540	2583469	CRI12_D01G0297	exon
D01	43858472	43859829	zhongmiansuo35_cuteSV.DEL.3275	D01	43859692	43859878	CRI12_D01G1734	exon
D01	43858472	43859829	zhongmiansuo35_cuteSV.DEL.3275	D01	43859528	43859599	CRI12_D01G1734	exon
D01	43858472	43859829	zhongmiansuo35_cuteSV.DEL.3275	D01	43859233	43859445	CRI12_D01G1734	exon
D01	43858472	43859829	zhongmiansuo35_cuteSV.DEL.3275	D01	43859047	43859132	CRI12_D01G1734	exon
D01	56999854	57008894	ekangmian8_cuteSV.DEL.2398	D01	57001282	57001451	CRI12_D01G2170	exon
D01	2721955	2801267	qinyuan4_cuteSV.DEL.2224	D01	2742053	2742079	CRI12_D01G0308	exon
D01	2721955	2801267	qinyuan4_cuteSV.DEL.2224	D01	2741837	2741989	CRI12_D01G0308	exon
D01	313680	313680	yumian11_cuteSV.INS.5110	D01	313494	314656	CRI12_D01G0030	exon
D01	43710220	43710220	zhongmiansuo35_cuteSV.INS.5241	D01	43710125	43711304	CRI12_D01G1730	exon
D01	2161774	2161774	wuganda_cuteSV.INS.6325	D01	2161771	2163704	CRI12_D01G0251	exon
D01	56867618	56867618	xingtai_cuteSV.INS.6410	D01	56867064	56868206	CRI12_D01G2163	exon
D01	1236130	1236158	ekangmian10_cuteSV.DEL.3544	D01	1236137	1236477	CRI12_D01G0153	exon
D01	23908068	23908101	chuanmian45_cuteSV.DEL.3343	D01	23907959	23908088	CRI12_D01G1371	exon
D01	58128500	58131547	xinluzhong7_cuteSV.DEL.4304	D01	58129560	58129685	CRI12_D01G2243	exon
D01	58128500	58131547	xinluzhong7_cuteSV.DEL.4304	D01	58130915	58131112	CRI12_D01G2243	exon
D01	23908068	23908101	chuanmian45_cuteSV.DEL.3343	D01	23907959	23908088	CRI12_D01G1371	exon
D02	1579489	1579489	wuganda_cuteSV.INS.6557	D02	1579044	1579672	CRI12_D02G0206	exon
D02	2238533	2238533	wuganda_cuteSV.INS.6564	D02	2237326	2238967	CRI12_D02G0287	exon
D02	2238520	2238520	emian21_cuteSV.INS.6999	D02	2237326	2238967	CRI12_D02G0287	exon
D02	29067813	29067961	wuganda_cuteSV.DEL.3703	D02	29067704	29067831	CRI12_D02G1310	exon
D02	29067813	29067961	wuganda_cuteSV.DEL.3703	D02	29067905	29067944	CRI12_D02G1310	exon
D02	32468938	32468980	wuganda_cuteSV.DEL.3716	D02	32468643	32469685	CRI12_D02G1401	exon
D02	38466257	38469281	wuganda_cuteSV.DEL.3717	D02	38469118	38469183	CRI12_D02G1438	exon
D02	38466257	38469281	wuganda_cuteSV.DEL.3717	D02	38467883	38468113	CRI12_D02G1438	exon
D02	58134954	58143839	wuganda_cuteSV.DEL.3788	D02	58143553	58143666	CRI12_D02G1884	exon
D02	59321863	59321908	wuganda_cuteSV.DEL.3795	D02	59321435	59322278	CRI12_D02G1941	exon
D02	61815868	61818174	zhongzhi866_cuteSV.DEL.3823	D02	61818172	61818336	CRI12_D02G2098	exon
D02	62317361	62317361	ekangmian8_cuteSV.INS.3407	D02	62316981	62317951	CRI12_D02G2128	exon
D02	62317388	62317388	ekangmian10_cuteSV.INS.6580	D02	62316981	62317951	CRI12_D02G2128	exon
D02	62578257	62581843	wuganda_cuteSV.DEL.3814	D02	62578638	62579604	CRI12_D02G2132	exon
D02	64226998	64226998	lumianyan16_cuteSV.INS.8363	D02	64226309	64226999	CRI12_D02G2269	exon
D02	64422552	64422552	xingtai_cuteSV.INS.6647	D02	64422466	64422554	CRI12_D02G2299	exon
D02	65115109	65115188	wanmian6_cuteSV.DEL.5308	D02	65114963	65115382	CRI12_D02G2355	exon
D02	66815012	66815727	jinmian33_cuteSV.DEL.3534	D02	66814315	66815016	CRI12_D02G2393	exon
D02	6218704	6218704	xinluzhong7_cuteSV.INS.7059	D02	6218635	6218967	CRI12_D02G0617	exon
D02	10325094	10325542	lumianyan16_cuteSV.DEL.4237	D02	10325051	10325152	CRI12_D02G0805	exon
D02	67538866	67538866	ekangmian10_cuteSV.INS.6649	D02	67538785	67539291	CRI12_D02G2437	exon
D02	3889381	3889381	ekangmian10_cuteSV.INS.6415	D02	3889198	3889539	CRI12_D02G0457	exon
D02	59456337	59464589	lumianyan16_cuteSV.DEL.4323	D02	59456202	59456410	CRI12_D02G1949	exon
D02	59456337	59464589	lumianyan16_cuteSV.DEL.4323	D02	59456657	59456975	CRI12_D02G1949	exon
D02	59456337	59464589	lumianyan16_cuteSV.DEL.4323	D02	59457064	59457216	CRI12_D02G1949	exon
D02	59456337	59464589	lumianyan16_cuteSV.DEL.4323	D02	59457831	59457917	CRI12_D02G1949	exon
D02	59456337	59464589	lumianyan16_cuteSV.DEL.4323	D02	59458001	59458079	CRI12_D02G1949	exon
D02	59456337	59464589	lumianyan16_cuteSV.DEL.4323	D02	59458177	59458283	CRI12_D02G1949	exon
D02	59456337	59464589	lumianyan16_cuteSV.DEL.4323	D02	59458361	59458479	CRI12_D02G1949	exon
D02	59456337	59464589	lumianyan16_cuteSV.DEL.4323	D02	59458637	59458727	CRI12_D02G1949	exon
D02	59456337	59464589	lumianyan16_cuteSV.DEL.4323	D02	59457483	59457752	CRI12_D02G1949	exon
D02	62317361	62317361	ekangmian8_cuteSV.INS.3407	D02	62316981	62317951	CRI12_D02G2128	exon
D02	62317388	62317388	ekangmian10_cuteSV.INS.6580	D02	62316981	62317951	CRI12_D02G2128	exon
D02	68700222	68700625	ekangmian10_cuteSV.DEL.3901	D02	68697934	68701706	CRI12_D02G2506	exon
D02	709000	709000	xingtai_cuteSV.INS.6450	D02	708987	709226	CRI12_D02G0096	exon
D02	20599565	20603646	wuganda_cuteSV.DEL.3691	D02	20603184	20603369	CRI12_D02G1108	exon
D02	64256102	64256102	wuganda_cuteSV.INS.6801	D02	64255997	64256301	CRI12_D02G2276	exon
D02	64703552	64703614	ekangmian10_cuteSV.DEL.3808	D02	64703217	64703939	CRI12_D02G2328	exon
D02	63584489	63588614	chuanmian45_cuteSV.DEL.3518	D02	63586200	63586239	CRI12_D02G2222	exon
D02	63584489	63588614	chuanmian45_cuteSV.DEL.3518	D02	63587140	63587338	CRI12_D02G2222	exon
D02	63584489	63588614	chuanmian45_cuteSV.DEL.3518	D02	63586524	63586587	CRI12_D02G2222	exon
D02	63584489	63588614	chuanmian45_cuteSV.DEL.3518	D02	63588055	63588219	CRI12_D02G2223	exon
D02	63584489	63588614	chuanmian45_cuteSV.DEL.3518	D02	63587373	63587402	CRI12_D02G2223	exon
D02	66053414	66054793	emian21_cuteSV.DEL.4775	D02	66052726	66053433	CRI12_D02G2376	exon
D02	2497562	2523689	handan284_cuteSV.DEL.4056	D02	2497769	2498407	CRI12_D02G0324	exon
D02	2497562	2523689	handan284_cuteSV.DEL.4056	D02	2512307	2513041	CRI12_D02G0326	exon
D02	2497562	2523689	handan284_cuteSV.DEL.4056	D02	2521720	2521766	CRI12_D02G0328	exon
D02	2497562	2523689	handan284_cuteSV.DEL.4056	D02	2521352	2521457	CRI12_D02G0328	exon
D02	2497562	2523689	handan284_cuteSV.DEL.4056	D02	2519708	2519815	CRI12_D02G0328	exon
D02	2497562	2523689	handan284_cuteSV.DEL.4056	D02	2519144	2519245	CRI12_D02G0328	exon
D02	2497562	2523689	handan284_cuteSV.DEL.4056	D02	2513122	2513781	CRI12_D02G0327	exon
D02	2497562	2523689	handan284_cuteSV.DEL.4056	D02	2511946	2512287	CRI12_D02G0325	exon
D02	2497562	2523689	handan284_cuteSV.DEL.4056	D02	2523671	2525138	CRI12_D02G0329	exon
D02	60097850	60098323	lumianyan16_cuteSV.DEL.4329	D02	60097889	60097943	CRI12_D02G1987	exon
D02	6025210	6030533	zhongzhi866_cuteSV.DEL.3716	D02	6028865	6028984	CRI12_D02G0598	exon
D02	6025210	6030533	zhongzhi866_cuteSV.DEL.3716	D02	6029161	6029235	CRI12_D02G0598	exon
D02	6025210	6030533	zhongzhi866_cuteSV.DEL.3716	D02	6027022	6027526	CRI12_D02G0597	exon
D02	6025210	6030533	zhongzhi866_cuteSV.DEL.3716	D02	6028245	6028338	CRI12_D02G0597	exon
D02	6025210	6030533	zhongzhi866_cuteSV.DEL.3716	D02	6028599	6028734	CRI12_D02G0597	exon
D02	6025210	6030533	zhongzhi866_cuteSV.DEL.3716	D02	6029315	6029416	CRI12_D02G0598	exon
D02	6025210	6030533	zhongzhi866_cuteSV.DEL.3716	D02	6029508	6029655	CRI12_D02G0598	exon
D02	445406	445438	zhongmiansuo35_cuteSV.DEL.3398	D02	444353	445472	CRI12_D02G0053	exon
D02	18511	18511	lumianyan16_cuteSV.INS.8113	D02	18461	18517	CRI12_D02G0003	exon
D02	68702673	68705884	ekangmian10_cuteSV.DEL.3902	D02	68705717	68705823	CRI12_D02G2506	exon
D02	68702673	68705884	ekangmian10_cuteSV.DEL.3902	D02	68704553	68704696	CRI12_D02G2506	exon
D02	68702673	68705884	ekangmian10_cuteSV.DEL.3902	D02	68704364	68704468	CRI12_D02G2506	exon
D02	68702673	68705884	ekangmian10_cuteSV.DEL.3902	D02	68704129	68704275	CRI12_D02G2506	exon
D02	68702673	68705884	ekangmian10_cuteSV.DEL.3902	D02	68703822	68703875	CRI12_D02G2506	exon
D02	68702673	68705884	ekangmian10_cuteSV.DEL.3902	D02	68703609	68703672	CRI12_D02G2506	exon
D02	68702673	68705884	ekangmian10_cuteSV.DEL.3902	D02	68703122	68703183	CRI12_D02G2506	exon
D02	68702673	68705884	ekangmian10_cuteSV.DEL.3902	D02	68702876	68702987	CRI12_D02G2506	exon
D02	64745588	64745655	ekangmian10_cuteSV.DEL.3811	D02	64745563	64745796	CRI12_D02G2336	exon
D02	2635647	2636439	qinyuan4_cuteSV.DEL.2321	D02	2636341	2636422	CRI12_D02G0341	exon
D02	2635647	2636439	qinyuan4_cuteSV.DEL.2321	D02	2635917	2635999	CRI12_D02G0341	exon
D02	2635647	2636439	qinyuan4_cuteSV.DEL.2321	D02	2635758	2635824	CRI12_D02G0341	exon
D02	606154	621927	handan284_cuteSV.DEL.4044	D02	620868	621596	CRI12_D02G0081	exon
D02	606154	621927	handan284_cuteSV.DEL.4044	D02	612173	612290	CRI12_D02G0079	exon
D02	606154	621927	handan284_cuteSV.DEL.4044	D02	611606	611648	CRI12_D02G0079	exon
D02	606154	621927	handan284_cuteSV.DEL.4044	D02	609861	610710	CRI12_D02G0079	exon
D02	606154	621927	handan284_cuteSV.DEL.4044	D02	609484	609778	CRI12_D02G0079	exon
D02	606154	621927	handan284_cuteSV.DEL.4044	D02	609154	609401	CRI12_D02G0079	exon
D02	606154	621927	handan284_cuteSV.DEL.4044	D02	608916	609070	CRI12_D02G0079	exon
D02	606154	621927	handan284_cuteSV.DEL.4044	D02	608294	608825	CRI12_D02G0079	exon
D02	606154	621927	handan284_cuteSV.DEL.4044	D02	616665	616856	CRI12_D02G0080	exon
D02	606154	621927	handan284_cuteSV.DEL.4044	D02	617604	617720	CRI12_D02G0080	exon
D02	606154	621927	handan284_cuteSV.DEL.4044	D02	618123	618347	CRI12_D02G0080	exon
D02	606154	621927	handan284_cuteSV.DEL.4044	D02	619258	619401	CRI12_D02G0080	exon
D02	10435535	10435535	lumianyan16_cuteSV.INS.8191	D02	10434970	10435904	CRI12_D02G0813	exon
D02	1164485	1164485	jinmian20_cuteSV.INS.5540	D02	1164485	1165171	CRI12_D02G0150	exon
D02	2238533	2238533	wuganda_cuteSV.INS.6564	D02	2237326	2238967	CRI12_D02G0287	exon
D02	2238520	2238520	emian21_cuteSV.INS.6999	D02	2237326	2238967	CRI12_D02G0287	exon
D03	649571	649571	wuganda_cuteSV.INS.6860	D03	649570	649645	CRI12_D03G0064	exon
D03	988585	1009290	wuganda_cuteSV.DEL.3876	D03	994143	994329	CRI12_D03G0094	exon
D03	988585	1009290	wuganda_cuteSV.DEL.3876	D03	994418	994540	CRI12_D03G0094	exon
D03	988585	1009290	wuganda_cuteSV.DEL.3876	D03	994690	994921	CRI12_D03G0094	exon
D03	988585	1009290	wuganda_cuteSV.DEL.3876	D03	995012	995147	CRI12_D03G0094	exon
D03	988585	1009290	wuganda_cuteSV.DEL.3876	D03	996845	996946	CRI12_D03G0094	exon
D03	988585	1009290	wuganda_cuteSV.DEL.3876	D03	991782	991847	CRI12_D03G0093	exon
D03	988585	1009290	wuganda_cuteSV.DEL.3876	D03	991612	991680	CRI12_D03G0093	exon
D03	988585	1009290	wuganda_cuteSV.DEL.3876	D03	990883	991037	CRI12_D03G0093	exon
D03	988585	1009290	wuganda_cuteSV.DEL.3876	D03	1004573	1004705	CRI12_D03G0096	exon
D03	988585	1009290	wuganda_cuteSV.DEL.3876	D03	1006096	1006355	CRI12_D03G0096	exon
D03	988585	1009290	wuganda_cuteSV.DEL.3876	D03	1006447	1006605	CRI12_D03G0096	exon
D03	988585	1009290	wuganda_cuteSV.DEL.3876	D03	1006785	1007186	CRI12_D03G0096	exon
D03	988585	1009290	wuganda_cuteSV.DEL.3876	D03	1007621	1008217	CRI12_D03G0096	exon
D03	988585	1009290	wuganda_cuteSV.DEL.3876	D03	1003725	1003801	CRI12_D03G0095	exon
D03	988585	1009290	wuganda_cuteSV.DEL.3876	D03	1003389	1003489	CRI12_D03G0095	exon
D03	988585	1009290	wuganda_cuteSV.DEL.3876	D03	1002420	1002495	CRI12_D03G0095	exon
D03	988585	1009290	wuganda_cuteSV.DEL.3876	D03	1002133	1002217	CRI12_D03G0095	exon
D03	988585	1009290	wuganda_cuteSV.DEL.3876	D03	1001667	1002038	CRI12_D03G0095	exon
D03	3865001	3921003	xingtai_cuteSV.DEL.3796	D03	3865253	3865374	CRI12_D03G0267	exon
D03	3865001	3921003	xingtai_cuteSV.DEL.3796	D03	3866086	3866232	CRI12_D03G0267	exon
D03	3865001	3921003	xingtai_cuteSV.DEL.3796	D03	3866439	3866528	CRI12_D03G0267	exon
D03	3865001	3921003	xingtai_cuteSV.DEL.3796	D03	3866644	3866765	CRI12_D03G0267	exon
D03	3865001	3921003	xingtai_cuteSV.DEL.3796	D03	3871142	3871347	CRI12_D03G0267	exon
D03	3865001	3921003	xingtai_cuteSV.DEL.3796	D03	3871430	3871554	CRI12_D03G0267	exon
D03	3865001	3921003	xingtai_cuteSV.DEL.3796	D03	3871677	3871848	CRI12_D03G0267	exon
D03	3865001	3921003	xingtai_cuteSV.DEL.3796	D03	3872064	3872092	CRI12_D03G0267	exon
D03	3865001	3921003	xingtai_cuteSV.DEL.3796	D03	3880170	3880246	CRI12_D03G0268	exon
D03	3865001	3921003	xingtai_cuteSV.DEL.3796	D03	3880437	3880594	CRI12_D03G0268	exon
D03	3865001	3921003	xingtai_cuteSV.DEL.3796	D03	3880692	3881070	CRI12_D03G0268	exon
D03	3865001	3921003	xingtai_cuteSV.DEL.3796	D03	3882237	3882298	CRI12_D03G0268	exon
D03	3865001	3921003	xingtai_cuteSV.DEL.3796	D03	3882403	3882446	CRI12_D03G0268	exon
D03	3865001	3921003	xingtai_cuteSV.DEL.3796	D03	3882631	3882733	CRI12_D03G0268	exon
D03	3865001	3921003	xingtai_cuteSV.DEL.3796	D03	3891328	3891473	CRI12_D03G0269	exon
D03	3865001	3921003	xingtai_cuteSV.DEL.3796	D03	3891221	3891242	CRI12_D03G0269	exon
D03	3865001	3921003	xingtai_cuteSV.DEL.3796	D03	3883158	3883241	CRI12_D03G0268	exon
D03	3865001	3921003	xingtai_cuteSV.DEL.3796	D03	3883387	3883447	CRI12_D03G0268	exon
D03	3865001	3921003	xingtai_cuteSV.DEL.3796	D03	3883789	3883934	CRI12_D03G0268	exon
D03	3865001	3921003	xingtai_cuteSV.DEL.3796	D03	3884067	3884183	CRI12_D03G0268	exon
D03	3865001	3921003	xingtai_cuteSV.DEL.3796	D03	3884963	3885048	CRI12_D03G0268	exon
D03	3865001	3921003	xingtai_cuteSV.DEL.3796	D03	3886782	3886870	CRI12_D03G0268	exon
D03	3865001	3921003	xingtai_cuteSV.DEL.3796	D03	3887546	3887601	CRI12_D03G0268	exon
D03	3865001	3921003	xingtai_cuteSV.DEL.3796	D03	3887881	3887961	CRI12_D03G0268	exon
D03	3865001	3921003	xingtai_cuteSV.DEL.3796	D03	3888051	3888116	CRI12_D03G0268	exon
D03	3865001	3921003	xingtai_cuteSV.DEL.3796	D03	3888184	3888276	CRI12_D03G0268	exon
D03	3865001	3921003	xingtai_cuteSV.DEL.3796	D03	3889306	3889705	CRI12_D03G0268	exon
D03	3865001	3921003	xingtai_cuteSV.DEL.3796	D03	3917706	3918616	CRI12_D03G0270	exon
D03	3865001	3921003	xingtai_cuteSV.DEL.3796	D03	3914948	3917568	CRI12_D03G0270	exon
D03	3865001	3921003	xingtai_cuteSV.DEL.3796	D03	3882957	3883064	CRI12_D03G0268	exon
D03	5025916	5026148	jinmian33_cuteSV.DEL.3611	D03	5025741	5026016	CRI12_D03G0342	exon
D03	5279504	5281931	handan284_cuteSV.DEL.4232	D03	5281924	5282075	CRI12_D03G0352	exon
D03	7864242	7875514	chuanmian45_cuteSV.DEL.3622	D03	7875378	7875493	CRI12_D03G0514	exon
D03	7864242	7875514	chuanmian45_cuteSV.DEL.3622	D03	7875109	7875311	CRI12_D03G0514	exon
D03	7864242	7875514	chuanmian45_cuteSV.DEL.3622	D03	7874909	7874975	CRI12_D03G0514	exon
D03	7864242	7875514	chuanmian45_cuteSV.DEL.3622	D03	7865981	7866077	CRI12_D03G0514	exon
D03	7864242	7875514	chuanmian45_cuteSV.DEL.3622	D03	7865630	7865702	CRI12_D03G0514	exon
D03	7864242	7875514	chuanmian45_cuteSV.DEL.3622	D03	7865526	7865542	CRI12_D03G0514	exon
D03	47960111	47961192	jinmian33_cuteSV.DEL.3654	D03	47960756	47961438	CRI12_D03G1527	exon
D03	51635447	51635473	ekangmian10_cuteSV.DEL.3960	D03	51635303	51635732	CRI12_D03G1723	exon
D03	51993942	51994284	ekangmian10_cuteSV.DEL.3966	D03	51994173	51994276	CRI12_D03G1759	exon
D03	51990023	51992854	ekangmian10_cuteSV.DEL.3965	D03	51991588	51991811	CRI12_D03G1758	exon
D03	51990023	51992854	ekangmian10_cuteSV.DEL.3965	D03	51991281	51991491	CRI12_D03G1758	exon
D03	51990023	51992854	ekangmian10_cuteSV.DEL.3965	D03	51990966	51991203	CRI12_D03G1758	exon
D03	51990023	51992854	ekangmian10_cuteSV.DEL.3965	D03	51990376	51990775	CRI12_D03G1758	exon
D03	52874984	52886217	wuganda_cuteSV.DEL.3931	D03	52878148	52878261	CRI12_D03G1817	exon
D03	52874984	52886217	wuganda_cuteSV.DEL.3931	D03	52878773	52878865	CRI12_D03G1817	exon
D03	52874984	52886217	wuganda_cuteSV.DEL.3931	D03	52882425	52882628	CRI12_D03G1817	exon
D03	49142419	49152324	wuganda_cuteSV.DEL.3924	D03	49148407	49149220	CRI12_D03G1571	exon
D03	49142419	49152324	wuganda_cuteSV.DEL.3924	D03	49149360	49149446	CRI12_D03G1571	exon
D03	50406174	50406174	wuganda_cuteSV.INS.7002	D03	50406064	50406360	CRI12_D03G1633	exon
D03	4123759	4123759	sumian9_cuteSV.INS.3578	D03	4123756	4124182	CRI12_D03G0284	exon
D03	32424570	32424609	jinmian33_cuteSV.DEL.3638	D03	32424583	32424727	CRI12_D03G1202	exon
D03	48035039	48035039	emian21_cuteSV.INS.7494	D03	48034797	48035871	CRI12_D03G1533	exon
D03	7914855	7914855	chuanmian45_cuteSV.INS.6507	D03	7914797	7914972	CRI12_D03G0518	exon
D04	452964	453008	lumianyan16_cuteSV.DEL.4513	D04	452686	453270	CRI12_D04G0029	exon
D04	53585783	53585837	xingtai_cuteSV.DEL.3979	D04	53585783	53586141	CRI12_D04G2048	exon
D04	56025853	56025853	ekangmian8_cuteSV.INS.3651	D04	56025550	56025920	CRI12_D04G2239	exon
D04	4121621	4121677	xinluzhong7_cuteSV.DEL.4734	D04	4121438	4122057	CRI12_D04G0362	exon
D04	23054930	23054930	xingtai_cuteSV.INS.7004	D04	23054516	23055029	CRI12_D04G1065	exon
D05	2367266	2369393	wuganda_cuteSV.DEL.4120	D05	2368668	2368748	CRI12_D05G0066	exon
D05	2367266	2369393	wuganda_cuteSV.DEL.4120	D05	2368051	2368616	CRI12_D05G0066	exon
D05	7896486	7896518	jinmian33_cuteSV.DEL.3803	D05	7896496	7896754	CRI12_D05G0218	exon
D05	10191727	10203255	wuganda_cuteSV.DEL.4149	D05	10198865	10198901	CRI12_D05G0337	exon
D05	10191727	10203255	wuganda_cuteSV.DEL.4149	D05	10199156	10199203	CRI12_D05G0337	exon
D05	10191727	10203255	wuganda_cuteSV.DEL.4149	D05	10199421	10199590	CRI12_D05G0337	exon
D05	35359818	35360199	handan284_cuteSV.DEL.4482	D05	35359251	35359828	CRI12_D05G0924	exon
D05	38188140	38191887	jinmian33_cuteSV.DEL.3840	D05	38188431	38188541	CRI12_D05G1071	exon
D05	38188140	38191887	jinmian33_cuteSV.DEL.3840	D05	38188578	38188666	CRI12_D05G1072	exon
D05	38188140	38191887	jinmian33_cuteSV.DEL.3840	D05	38188798	38188977	CRI12_D05G1072	exon
D05	38188140	38191887	jinmian33_cuteSV.DEL.3840	D05	38189663	38189755	CRI12_D05G1072	exon
D05	38188140	38191887	jinmian33_cuteSV.DEL.3840	D05	38189846	38189904	CRI12_D05G1072	exon
D05	38188140	38191887	jinmian33_cuteSV.DEL.3840	D05	38190226	38190407	CRI12_D05G1072	exon
D05	38188140	38191887	jinmian33_cuteSV.DEL.3840	D05	38190534	38190734	CRI12_D05G1072	exon
D05	38433976	38434009	xingtai_cuteSV.DEL.4067	D05	38431145	38434308	CRI12_D05G1088	exon
D05	40613969	40613997	wuganda_cuteSV.DEL.4235	D05	40612451	40614408	CRI12_D05G1249	exon
D05	44118458	44125926	yumian21_cuteSV.DEL.3629	D05	44120896	44121078	CRI12_D05G1554	exon
D05	44118458	44125926	yumian21_cuteSV.DEL.3629	D05	44121859	44122047	CRI12_D05G1554	exon
D05	44118458	44125926	yumian21_cuteSV.DEL.3629	D05	44118858	44118914	CRI12_D05G1553	exon
D05	44118458	44125926	yumian21_cuteSV.DEL.3629	D05	44120309	44120371	CRI12_D05G1553	exon
D05	44118458	44125926	yumian21_cuteSV.DEL.3629	D05	44120606	44120734	CRI12_D05G1553	exon
D05	44118458	44125926	yumian21_cuteSV.DEL.3629	D05	44125359	44125399	CRI12_D05G1555	exon
D05	44118458	44125926	yumian21_cuteSV.DEL.3629	D05	44124998	44125154	CRI12_D05G1555	exon
D05	45223605	45223641	wuganda_cuteSV.DEL.4260	D05	45222898	45223629	CRI12_D05G1660	exon
D05	47902052	47902089	jinmian33_cuteSV.DEL.3912	D05	47902037	47902059	CRI12_D05G1960	exon
D05	49557098	49557208	emian21_cuteSV.DEL.5202	D05	49557006	49557557	CRI12_D05G2160	exon
D05	50852569	50852691	jinmian33_cuteSV.DEL.3932	D05	50852568	50852678	CRI12_D05G2335	exon
D05	52890643	52897089	wuganda_cuteSV.DEL.4298	D05	52893776	52893951	CRI12_D05G2573	exon
D05	52890643	52897089	wuganda_cuteSV.DEL.4298	D05	52894483	52895810	CRI12_D05G2573	exon
D05	52890643	52897089	wuganda_cuteSV.DEL.4298	D05	52890682	52890765	CRI12_D05G2572	exon
D05	52890643	52897089	wuganda_cuteSV.DEL.4298	D05	52891263	52891536	CRI12_D05G2572	exon
D05	52890643	52897089	wuganda_cuteSV.DEL.4298	D05	52891634	52892137	CRI12_D05G2572	exon
D05	53070936	53070936	emian21_cuteSV.INS.8114	D05	53070702	53071653	CRI12_D05G2594	exon
D05	56216643	56216801	wuganda_cuteSV.DEL.4314	D05	56216731	56216892	CRI12_D05G2977	exon
D05	56216643	56216801	wuganda_cuteSV.DEL.4314	D05	56216119	56216662	CRI12_D05G2977	exon
D05	56436691	56441845	yumian11_cuteSV.DEL.3687	D05	56436642	56436692	CRI12_D05G3014	exon
D05	57786022	57786022	wuganda_cuteSV.INS.7601	D05	57785882	57786052	CRI12_D05G3196	exon
D05	58114625	58121210	yumian11_cuteSV.DEL.3700	D05	58121070	58121184	CRI12_D05G3238	exon
D05	58493487	58493579	lumianyan16_cuteSV.DEL.4838	D05	58493405	58493495	CRI12_D05G3284	exon
D05	59127195	59127195	wuganda_cuteSV.INS.7607	D05	59126511	59127281	CRI12_D05G3369	exon
D05	59147860	59150241	xingtai_cuteSV.DEL.4187	D05	59147802	59148153	CRI12_D05G3374	exon
D05	59147860	59150241	xingtai_cuteSV.DEL.4187	D05	59148789	59148879	CRI12_D05G3374	exon
D05	59147860	59150241	xingtai_cuteSV.DEL.4187	D05	59149444	59149490	CRI12_D05G3374	exon
D05	59147860	59150241	xingtai_cuteSV.DEL.4187	D05	59149586	59149592	CRI12_D05G3374	exon
D05	59748692	59748756	xingtai_cuteSV.DEL.4194	D05	59747828	59749604	CRI12_D05G3447	exon
D05	60570416	60570453	jinmian33_cuteSV.DEL.3975	D05	60570120	60570475	CRI12_D05G3562	exon
D05	60570439	60570473	wanmian6_cuteSV.DEL.5819	D05	60570120	60570475	CRI12_D05G3562	exon
D05	7189585	7193592	wuganda_cuteSV.DEL.4127	D05	7192405	7192470	CRI12_D05G0186	exon
D05	7189585	7193592	wuganda_cuteSV.DEL.4127	D05	7192216	7192299	CRI12_D05G0186	exon
D05	7189585	7193592	wuganda_cuteSV.DEL.4127	D05	7192074	7192138	CRI12_D05G0186	exon
D05	7189585	7193592	wuganda_cuteSV.DEL.4127	D05	7191910	7191992	CRI12_D05G0186	exon
D05	7189585	7193592	wuganda_cuteSV.DEL.4127	D05	7191732	7191822	CRI12_D05G0186	exon
D05	7189585	7193592	wuganda_cuteSV.DEL.4127	D05	7191373	7191641	CRI12_D05G0186	exon
D05	7189585	7193592	wuganda_cuteSV.DEL.4127	D05	7192588	7192610	CRI12_D05G0186	exon
D05	12138323	12138380	yumian11_cuteSV.DEL.3556	D05	12138120	12138326	CRI12_D05G0386	exon
D05	44216209	44216638	wuganda_cuteSV.DEL.4250	D05	44216568	44216754	CRI12_D05G1567	exon
D05	56556994	56557680	wuganda_cuteSV.DEL.4316	D05	56556946	56557936	CRI12_D05G3035	exon
D05	57392469	57392510	ekangmian10_cuteSV.DEL.4323	D05	57392102	57392629	CRI12_D05G3152	exon
D05	55520237	55525222	ekangmian10_cuteSV.DEL.4301	D05	55522315	55522386	CRI12_D05G2893	exon
D05	55520237	55525222	ekangmian10_cuteSV.DEL.4301	D05	55523057	55523223	CRI12_D05G2893	exon
D05	55520237	55525222	ekangmian10_cuteSV.DEL.4301	D05	55523387	55523590	CRI12_D05G2893	exon
D05	55520237	55525222	ekangmian10_cuteSV.DEL.4301	D05	55523712	55523766	CRI12_D05G2893	exon
D05	55520237	55525222	ekangmian10_cuteSV.DEL.4301	D05	55521768	55522277	CRI12_D05G2892	exon
D05	60570416	60570453	jinmian33_cuteSV.DEL.3975	D05	60570120	60570475	CRI12_D05G3562	exon
D05	60570439	60570473	wanmian6_cuteSV.DEL.5819	D05	60570120	60570475	CRI12_D05G3562	exon
D05	49811678	49812707	sumian9_cuteSV.DEL.2303	D05	49811711	49812393	CRI12_D05G2194	exon
D05	38343104	38343104	handan284_cuteSV.INS.7548	D05	38342829	38343751	CRI12_D05G1083	exon
D05	54079546	54079546	lumianyan16_cuteSV.INS.9261	D05	54079035	54079745	CRI12_D05G2722	exon
D05	60570416	60570453	jinmian33_cuteSV.DEL.3975	D05	60570120	60570475	CRI12_D05G3562	exon
D05	60570439	60570473	wanmian6_cuteSV.DEL.5819	D05	60570120	60570475	CRI12_D05G3562	exon
D05	38655529	38655529	handan284_cuteSV.INS.7578	D05	38655127	38655632	CRI12_D05G1104	exon
D05	38432986	38432986	xingtai_cuteSV.INS.7256	D05	38431145	38434308	CRI12_D05G1088	exon
D05	62883600	62905623	jinmian20_cuteSV.DEL.3753	D05	62884074	62884138	CRI12_D05G3916	exon
D05	62883600	62905623	jinmian20_cuteSV.DEL.3753	D05	62889112	62889276	CRI12_D05G3917	exon
D05	62883600	62905623	jinmian20_cuteSV.DEL.3753	D05	62888879	62888989	CRI12_D05G3917	exon
D05	62883600	62905623	jinmian20_cuteSV.DEL.3753	D05	62888515	62888601	CRI12_D05G3917	exon
D05	62883600	62905623	jinmian20_cuteSV.DEL.3753	D05	62888382	62888419	CRI12_D05G3917	exon
D05	62883600	62905623	jinmian20_cuteSV.DEL.3753	D05	62888203	62888284	CRI12_D05G3917	exon
D05	62883600	62905623	jinmian20_cuteSV.DEL.3753	D05	62887884	62887987	CRI12_D05G3917	exon
D05	62883600	62905623	jinmian20_cuteSV.DEL.3753	D05	62887648	62887807	CRI12_D05G3917	exon
D05	62883600	62905623	jinmian20_cuteSV.DEL.3753	D05	62887478	62887570	CRI12_D05G3917	exon
D05	62883600	62905623	jinmian20_cuteSV.DEL.3753	D05	62887246	62887369	CRI12_D05G3917	exon
D05	62883600	62905623	jinmian20_cuteSV.DEL.3753	D05	62886361	62886403	CRI12_D05G3917	exon
D05	62883600	62905623	jinmian20_cuteSV.DEL.3753	D05	62885387	62885864	CRI12_D05G3917	exon
D05	62883600	62905623	jinmian20_cuteSV.DEL.3753	D05	62897692	62897853	CRI12_D05G3918	exon
D05	62883600	62905623	jinmian20_cuteSV.DEL.3753	D05	62897174	62897476	CRI12_D05G3918	exon
D05	62883600	62905623	jinmian20_cuteSV.DEL.3753	D05	62896971	62897053	CRI12_D05G3918	exon
D05	62883600	62905623	jinmian20_cuteSV.DEL.3753	D05	62896764	62896868	CRI12_D05G3918	exon
D05	62883600	62905623	jinmian20_cuteSV.DEL.3753	D05	62896284	62896512	CRI12_D05G3918	exon
D05	62883600	62905623	jinmian20_cuteSV.DEL.3753	D05	62895706	62896071	CRI12_D05G3918	exon
D05	62883600	62905623	jinmian20_cuteSV.DEL.3753	D05	62895515	62895616	CRI12_D05G3918	exon
D05	62883600	62905623	jinmian20_cuteSV.DEL.3753	D05	62894952	62895095	CRI12_D05G3918	exon
D05	62883600	62905623	jinmian20_cuteSV.DEL.3753	D05	62894420	62894508	CRI12_D05G3918	exon
D05	62883600	62905623	jinmian20_cuteSV.DEL.3753	D05	62893761	62893843	CRI12_D05G3918	exon
D05	62883600	62905623	jinmian20_cuteSV.DEL.3753	D05	62893553	62893668	CRI12_D05G3918	exon
D05	62883600	62905623	jinmian20_cuteSV.DEL.3753	D05	62892722	62892807	CRI12_D05G3918	exon
D05	62883600	62905623	jinmian20_cuteSV.DEL.3753	D05	62891833	62891932	CRI12_D05G3918	exon
D05	62883600	62905623	jinmian20_cuteSV.DEL.3753	D05	62891577	62891642	CRI12_D05G3918	exon
D05	62883600	62905623	jinmian20_cuteSV.DEL.3753	D05	62901838	62902122	CRI12_D05G3918	exon
D05	62883600	62905623	jinmian20_cuteSV.DEL.3753	D05	62901506	62901731	CRI12_D05G3918	exon
D05	62883600	62905623	jinmian20_cuteSV.DEL.3753	D05	62901079	62901420	CRI12_D05G3918	exon
D05	62883600	62905623	jinmian20_cuteSV.DEL.3753	D05	62900627	62900851	CRI12_D05G3918	exon
D05	62883600	62905623	jinmian20_cuteSV.DEL.3753	D05	62899847	62899937	CRI12_D05G3918	exon
D05	62883600	62905623	jinmian20_cuteSV.DEL.3753	D05	62899636	62899713	CRI12_D05G3918	exon
D05	62883600	62905623	jinmian20_cuteSV.DEL.3753	D05	62899252	62899542	CRI12_D05G3918	exon
D05	62883600	62905623	jinmian20_cuteSV.DEL.3753	D05	62898943	62899140	CRI12_D05G3918	exon
D05	62883600	62905623	jinmian20_cuteSV.DEL.3753	D05	62898193	62898678	CRI12_D05G3918	exon
D05	62883600	62905623	jinmian20_cuteSV.DEL.3753	D05	62903071	62903157	CRI12_D05G3919	exon
D05	62883600	62905623	jinmian20_cuteSV.DEL.3753	D05	62903301	62903406	CRI12_D05G3919	exon
D05	62883600	62905623	jinmian20_cuteSV.DEL.3753	D05	62903505	62903531	CRI12_D05G3919	exon
D05	62883600	62905623	jinmian20_cuteSV.DEL.3753	D05	62903621	62903774	CRI12_D05G3919	exon
D05	62883600	62905623	jinmian20_cuteSV.DEL.3753	D05	62903858	62903906	CRI12_D05G3919	exon
D05	62883600	62905623	jinmian20_cuteSV.DEL.3753	D05	62904255	62904369	CRI12_D05G3919	exon
D05	62883600	62905623	jinmian20_cuteSV.DEL.3753	D05	62904530	62904621	CRI12_D05G3919	exon
D05	62883600	62905623	jinmian20_cuteSV.DEL.3753	D05	62904713	62904860	CRI12_D05G3919	exon
D05	62883600	62905623	jinmian20_cuteSV.DEL.3753	D05	62905313	62905377	CRI12_D05G3919	exon
D05	62883600	62905623	jinmian20_cuteSV.DEL.3753	D05	62905460	62905557	CRI12_D05G3919	exon
D05	44118458	44125926	yumian21_cuteSV.DEL.3629	D05	44120896	44121078	CRI12_D05G1554	exon
D05	44118458	44125926	yumian21_cuteSV.DEL.3629	D05	44121859	44122047	CRI12_D05G1554	exon
D05	44118458	44125926	yumian21_cuteSV.DEL.3629	D05	44118858	44118914	CRI12_D05G1553	exon
D05	44118458	44125926	yumian21_cuteSV.DEL.3629	D05	44120309	44120371	CRI12_D05G1553	exon
D05	44118458	44125926	yumian21_cuteSV.DEL.3629	D05	44120606	44120734	CRI12_D05G1553	exon
D05	44118458	44125926	yumian21_cuteSV.DEL.3629	D05	44125359	44125399	CRI12_D05G1555	exon
D05	44118458	44125926	yumian21_cuteSV.DEL.3629	D05	44124998	44125154	CRI12_D05G1555	exon
D05	45502612	45502612	emian21_cuteSV.INS.8041	D05	45502522	45502823	CRI12_D05G1687	exon
D06	6148736	6148736	wuganda_cuteSV.INS.7710	D06	6148713	6149016	CRI12_D06G0466	exon
D06	10595610	10596390	xingtai_cuteSV.DEL.4254	D06	10596041	10596511	CRI12_D06G0701	exon
D06	10595610	10596390	xingtai_cuteSV.DEL.4254	D06	10595132	10595820	CRI12_D06G0701	exon
D06	10836584	10836815	wuganda_cuteSV.DEL.4410	D06	10836796	10836882	CRI12_D06G0712	exon
D06	13129093	13130371	wanmian6_cuteSV.DEL.5921	D06	13129077	13129217	CRI12_D06G0818	exon
D06	13129093	13130371	wanmian6_cuteSV.DEL.5921	D06	13129303	13129829	CRI12_D06G0818	exon
D06	13129093	13130371	wanmian6_cuteSV.DEL.5921	D06	13129922	13130001	CRI12_D06G0818	exon
D06	13129093	13130371	wanmian6_cuteSV.DEL.5921	D06	13130076	13130177	CRI12_D06G0818	exon
D06	13129093	13130371	wanmian6_cuteSV.DEL.5921	D06	13130335	13130859	CRI12_D06G0818	exon
D06	36787619	36787704	jinmian33_cuteSV.DEL.4115	D06	36787649	36790087	CRI12_D06G1407	exon
D06	43372389	43373525	wuganda_cuteSV.DEL.4530	D06	43372619	43372635	CRI12_D06G1532	exon
D06	49689173	49689301	wuganda_cuteSV.DEL.4565	D06	49687957	49689184	CRI12_D06G1652	exon
D06	53418243	53418243	ekangmian10_cuteSV.INS.7740	D06	53417238	53418340	CRI12_D06G1764	exon
D06	58032132	58032132	wanmian6_cuteSV.INS.10700	D06	58032012	58032242	CRI12_D06G1994	exon
D06	61344375	61347431	wuganda_cuteSV.DEL.4645	D06	61345312	61346092	CRI12_D06G2202	exon
D06	61344375	61347431	wuganda_cuteSV.DEL.4645	D06	61346224	61346474	CRI12_D06G2202	exon
D06	61344375	61347431	wuganda_cuteSV.DEL.4645	D06	61346577	61346946	CRI12_D06G2202	exon
D06	64026611	64026611	wuganda_cuteSV.INS.8038	D06	64026400	64026675	CRI12_D06G2404	exon
D06	7961534	7961534	wanmian6_cuteSV.INS.10417	D06	7960718	7961899	CRI12_D06G0575	exon
D06	10813539	10815665	wuganda_cuteSV.DEL.4409	D06	10814802	10814855	CRI12_D06G0707	exon
D06	10813539	10815665	wuganda_cuteSV.DEL.4409	D06	10815382	10815714	CRI12_D06G0707	exon
D06	62461736	62462991	wanmian6_cuteSV.DEL.6158	D06	62461571	62463402	CRI12_D06G2269	exon
D06	2771112	2771155	chuanmian45_cuteSV.DEL.4011	D06	2770949	2774657	CRI12_D06G0249	exon
D06	60308291	60308291	wuganda_cuteSV.INS.7976	D06	60307839	60309444	CRI12_D06G2140	exon
D06	8470298	8473918	wanmian6_cuteSV.DEL.5904	D06	8471685	8471765	CRI12_D06G0607	exon
D06	8470298	8473918	wanmian6_cuteSV.DEL.5904	D06	8471826	8471948	CRI12_D06G0607	exon
D06	8470298	8473918	wanmian6_cuteSV.DEL.5904	D06	8472165	8472362	CRI12_D06G0607	exon
D06	28484506	28484506	ekangmian10_cuteSV.INS.7608	D06	28483541	28485207	CRI12_D06G1292	exon
D06	32199583	32199583	wanmian6_cuteSV.INS.10517	D06	32199479	32199593	CRI12_D06G1363	exon
D06	3438220	3438220	jinmian20_cuteSV.INS.6480	D06	3436396	3438245	CRI12_D06G0294	exon
D07	364897	364897	wuganda_cuteSV.INS.8041	D07	364888	365205	CRI12_D07G0032	exon
D07	24769205	24769205	ekangmian10_cuteSV.INS.7919	D07	24768814	24769581	CRI12_D07G0816	exon
D07	28092521	28092521	wuganda_cuteSV.INS.8118	D07	28092501	28092649	CRI12_D07G0906	exon
D07	32912760	32913468	xingtai_cuteSV.DEL.4318	D07	32913170	32913643	CRI12_D07G1079	exon
D07	32912760	32913468	xingtai_cuteSV.DEL.4318	D07	32912094	32913023	CRI12_D07G1078	exon
D07	48532883	48550161	wuganda_cuteSV.DEL.4766	D07	48532778	48532967	CRI12_D07G1921	exon
D07	49677514	49677577	jinmian33_cuteSV.DEL.4334	D07	49676797	49677917	CRI12_D07G2027	exon
D07	24978208	24978208	ekangmian10_cuteSV.INS.7923	D07	24978104	24978324	CRI12_D07G0827	exon
D07	37315303	37320734	jinmian33_cuteSV.DEL.4286	D07	37320645	37321677	CRI12_D07G1303	exon
D07	44770967	44773896	wuganda_cuteSV.DEL.4744	D07	44772867	44772999	CRI12_D07G1665	exon
D07	44770967	44773896	wuganda_cuteSV.DEL.4744	D07	44772652	44772771	CRI12_D07G1665	exon
D07	44770967	44773896	wuganda_cuteSV.DEL.4744	D07	44771339	44772246	CRI12_D07G1665	exon
D07	49265849	49265849	xingtai_cuteSV.INS.7874	D07	49265644	49266102	CRI12_D07G1985	exon
D07	49405549	49405588	ekangmian8_cuteSV.DEL.2962	D07	49405419	49406126	CRI12_D07G2000	exon
D07	52685013	52685013	wuganda_cuteSV.INS.8278	D07	52684998	52685052	CRI12_D07G2312	exon
D07	5075613	5075674	ekangmian10_cuteSV.DEL.4638	D07	5075532	5075661	CRI12_D07G0383	exon
D07	26731319	26731319	ekangmian8_cuteSV.INS.4001	D07	26731289	26731541	CRI12_D07G0862	exon
D07	49063668	49063818	wuganda_cuteSV.DEL.4768	D07	49063532	49065095	CRI12_D07G1965	exon
D07	312263	312263	lumianyan16_cuteSV.INS.9626	D07	312163	312717	CRI12_D07G0023	exon
D07	5793465	5796293	ekangmian10_cuteSV.DEL.4668	D07	5795428	5795513	CRI12_D07G0408	exon
D07	5793465	5796293	ekangmian10_cuteSV.DEL.4668	D07	5795149	5795281	CRI12_D07G0408	exon
D07	5793465	5796293	ekangmian10_cuteSV.DEL.4668	D07	5794729	5794939	CRI12_D07G0408	exon
D07	5793465	5796293	ekangmian10_cuteSV.DEL.4668	D07	5794523	5794594	CRI12_D07G0408	exon
D07	5793465	5796293	ekangmian10_cuteSV.DEL.4668	D07	5793934	5794193	CRI12_D07G0408	exon
D07	52682885	52682885	ekangmian10_cuteSV.INS.8120	D07	52682852	52682987	CRI12_D07G2312	exon
D07	2757366	2757366	wuganda_cuteSV.INS.8060	D07	2756934	2757496	CRI12_D07G0223	exon
D07	3712157	3712328	chuanmian45_cuteSV.DEL.4118	D07	3712327	3712485	CRI12_D07G0287	exon
D07	7644263	7644669	ekangmian10_cuteSV.DEL.4681	D07	7644461	7644786	CRI12_D07G0467	exon
D07	53875599	53877777	xinluzhong7_cuteSV.DEL.5411	D07	53877281	53877701	CRI12_D07G2450	exon
D07	53541224	53544710	wuganda_cuteSV.DEL.4799	D07	53544631	53544750	CRI12_D07G2415	exon
D08	749075	749193	emian21_cuteSV.DEL.5685	D08	747742	749186	CRI12_D08G0098	exon
D08	2588960	2588960	jinmian20_cuteSV.INS.6912	D08	2587895	2589015	CRI12_D08G0278	exon
D08	3692342	3697035	emian21_cuteSV.DEL.5719	D08	3692275	3692343	CRI12_D08G0388	exon
D08	3692342	3697035	emian21_cuteSV.DEL.5719	D08	3696892	3697109	CRI12_D08G0389	exon
D08	6463145	6486953	handan284_cuteSV.DEL.5070	D08	6467202	6467943	CRI12_D08G0603	exon
D08	6463145	6486953	handan284_cuteSV.DEL.5070	D08	6475509	6476196	CRI12_D08G0607	exon
D08	6463145	6486953	handan284_cuteSV.DEL.5070	D08	6472660	6473189	CRI12_D08G0604	exon
D08	6463145	6486953	handan284_cuteSV.DEL.5070	D08	6473771	6474546	CRI12_D08G0606	exon
D08	6463145	6486953	handan284_cuteSV.DEL.5070	D08	6473228	6473749	CRI12_D08G0605	exon
D08	6463145	6486953	handan284_cuteSV.DEL.5070	D08	6471609	6472249	CRI12_D08G0604	exon
D08	7443658	7444067	jinmian20_cuteSV.DEL.3990	D08	7444044	7444471	CRI12_D08G0665	exon
D08	7443658	7444067	jinmian20_cuteSV.DEL.3990	D08	7443621	7443695	CRI12_D08G0665	exon
D08	13315910	13315910	wuganda_cuteSV.INS.8376	D08	13315511	13316161	CRI12_D08G0922	exon
D08	56870370	56872845	jinmian33_cuteSV.DEL.4501	D08	56870548	56870625	CRI12_D08G2151	exon
D08	56870370	56872845	jinmian33_cuteSV.DEL.4501	D08	56870732	56870924	CRI12_D08G2151	exon
D08	63219308	63219486	wuganda_cuteSV.DEL.4983	D08	63218606	63219883	CRI12_D08G2611	exon
D08	64161280	64161280	xingtai_cuteSV.INS.8136	D08	64160319	64161828	CRI12_D08G2707	exon
D08	65780173	65780173	chuanmian45_cuteSV.INS.7976	D08	65779293	65781173	CRI12_D08G2883	exon
D08	66673503	66673503	wuganda_cuteSV.INS.8602	D08	66673500	66673984	CRI12_D08G2991	exon
D08	66971105	66975767	wuganda_cuteSV.DEL.5011	D08	66970399	66971106	CRI12_D08G3037	exon
D08	1355563	1355648	yumian8_cuteSV.DEL.4276	D08	1355605	1355740	CRI12_D08G0168	exon
D08	6463145	6486953	handan284_cuteSV.DEL.5070	D08	6467202	6467943	CRI12_D08G0603	exon
D08	6463145	6486953	handan284_cuteSV.DEL.5070	D08	6475509	6476196	CRI12_D08G0607	exon
D08	6463145	6486953	handan284_cuteSV.DEL.5070	D08	6472660	6473189	CRI12_D08G0604	exon
D08	6463145	6486953	handan284_cuteSV.DEL.5070	D08	6473771	6474546	CRI12_D08G0606	exon
D08	6463145	6486953	handan284_cuteSV.DEL.5070	D08	6473228	6473749	CRI12_D08G0605	exon
D08	6463145	6486953	handan284_cuteSV.DEL.5070	D08	6471609	6472249	CRI12_D08G0604	exon
D08	7803068	7803381	jinmian33_cuteSV.DEL.4390	D08	7803272	7803614	CRI12_D08G0683	exon
D08	60042747	60042807	jinmian33_cuteSV.DEL.4520	D08	60042554	60042832	CRI12_D08G2330	exon
D08	3740818	3740854	xingtai_cuteSV.DEL.4444	D08	3740849	3741533	CRI12_D08G0395	exon
D08	60339472	60339472	emian21_cuteSV.INS.9033	D08	60339469	60339718	CRI12_D08G2361	exon
D08	66710436	66714968	ekangmian10_cuteSV.DEL.4982	D08	66713463	66713678	CRI12_D08G2996	exon
D08	66710436	66714968	ekangmian10_cuteSV.DEL.4982	D08	66711633	66711785	CRI12_D08G2995	exon
D08	66710436	66714968	ekangmian10_cuteSV.DEL.4982	D08	66711875	66712069	CRI12_D08G2995	exon
D08	66710436	66714968	ekangmian10_cuteSV.DEL.4982	D08	66714535	66715111	CRI12_D08G2998	exon
D08	66710436	66714968	ekangmian10_cuteSV.DEL.4982	D08	66713808	66713843	CRI12_D08G2997	exon
D08	66710436	66714968	ekangmian10_cuteSV.DEL.4982	D08	66713953	66714066	CRI12_D08G2997	exon
D08	401064	401104	sumian9_cuteSV.DEL.2547	D08	400375	401499	CRI12_D08G0064	exon
D08	61989678	62005127	jinmian33_cuteSV.DEL.4537	D08	61989682	61989725	CRI12_D08G2504	exon
D08	67344058	67344383	yu668_cuteSV.DEL.4349	D08	67344298	67344481	CRI12_D08G3099	exon
D08	67344058	67344383	yu668_cuteSV.DEL.4349	D08	67344077	67344225	CRI12_D08G3099	exon
D08	61727924	61728353	zhongmiansuo35_cuteSV.DEL.4253	D08	61728200	61730942	CRI12_D08G2486	exon
D08	317701	334675	emian21_cuteSV.DEL.5678	D08	318076	318114	CRI12_D08G0049	exon
D08	317701	334675	emian21_cuteSV.DEL.5678	D08	318195	318270	CRI12_D08G0049	exon
D08	317701	334675	emian21_cuteSV.DEL.5678	D08	318378	318501	CRI12_D08G0049	exon
D08	317701	334675	emian21_cuteSV.DEL.5678	D08	318621	318705	CRI12_D08G0049	exon
D08	317701	334675	emian21_cuteSV.DEL.5678	D08	318812	318944	CRI12_D08G0049	exon
D08	317701	334675	emian21_cuteSV.DEL.5678	D08	319032	319126	CRI12_D08G0049	exon
D08	317701	334675	emian21_cuteSV.DEL.5678	D08	319279	319357	CRI12_D08G0049	exon
D08	317701	334675	emian21_cuteSV.DEL.5678	D08	319456	319538	CRI12_D08G0049	exon
D08	317701	334675	emian21_cuteSV.DEL.5678	D08	319613	319986	CRI12_D08G0049	exon
D08	317701	334675	emian21_cuteSV.DEL.5678	D08	331085	331235	CRI12_D08G0051	exon
D08	317701	334675	emian21_cuteSV.DEL.5678	D08	332020	332684	CRI12_D08G0051	exon
D08	317701	334675	emian21_cuteSV.DEL.5678	D08	329172	329302	CRI12_D08G0050	exon
D08	317701	334675	emian21_cuteSV.DEL.5678	D08	327910	328434	CRI12_D08G0050	exon
D08	317701	334675	emian21_cuteSV.DEL.5678	D08	334367	334645	CRI12_D08G0052	exon
D08	317701	334675	emian21_cuteSV.DEL.5678	D08	334218	334283	CRI12_D08G0052	exon
D08	317701	334675	emian21_cuteSV.DEL.5678	D08	331688	334118	CRI12_D08G0052	exon
D08	317701	334675	emian21_cuteSV.DEL.5678	D08	332714	333074	CRI12_D08G0053	exon
D08	317701	334675	emian21_cuteSV.DEL.5678	D08	333288	333769	CRI12_D08G0053	exon
D08	7330973	7331793	jinmian20_cuteSV.DEL.3988	D08	7331581	7331838	CRI12_D08G0657	exon
D08	6463145	6486953	handan284_cuteSV.DEL.5070	D08	6467202	6467943	CRI12_D08G0603	exon
D08	6463145	6486953	handan284_cuteSV.DEL.5070	D08	6475509	6476196	CRI12_D08G0607	exon
D08	6463145	6486953	handan284_cuteSV.DEL.5070	D08	6472660	6473189	CRI12_D08G0604	exon
D08	6463145	6486953	handan284_cuteSV.DEL.5070	D08	6473771	6474546	CRI12_D08G0606	exon
D08	6463145	6486953	handan284_cuteSV.DEL.5070	D08	6473228	6473749	CRI12_D08G0605	exon
D08	6463145	6486953	handan284_cuteSV.DEL.5070	D08	6471609	6472249	CRI12_D08G0604	exon
D08	6439594	6463248	zhongzhi866_cuteSV.DEL.4604	D08	6451691	6452378	CRI12_D08G0602	exon
D08	6439594	6463248	zhongzhi866_cuteSV.DEL.4604	D08	6443472	6444214	CRI12_D08G0600	exon
D08	6439594	6463248	zhongzhi866_cuteSV.DEL.4604	D08	6447804	6447873	CRI12_D08G0601	exon
D08	6439594	6463248	zhongzhi866_cuteSV.DEL.4604	D08	6448328	6448447	CRI12_D08G0601	exon
D08	6439594	6463248	zhongzhi866_cuteSV.DEL.4604	D08	6448858	6450323	CRI12_D08G0601	exon
D08	2681161	2684213	yumian11_cuteSV.DEL.3932	D08	2681526	2681795	CRI12_D08G0293	exon
D09	1965048	1965117	wuganda_cuteSV.DEL.5027	D09	1965094	1965134	CRI12_D09G0085	exon
D09	2923738	2923969	wuganda_cuteSV.DEL.5035	D09	2923865	2924015	CRI12_D09G0136	exon
D09	2923738	2923969	wuganda_cuteSV.DEL.5035	D09	2923779	2923826	CRI12_D09G0136	exon
D09	34937462	34940851	yu668_cuteSV.DEL.4506	D09	34938330	34938552	CRI12_D09G1054	exon
D09	34937462	34940851	yu668_cuteSV.DEL.4506	D09	34939821	34939897	CRI12_D09G1054	exon
D09	36635423	36635486	xingtai_cuteSV.DEL.4584	D09	36635406	36635567	CRI12_D09G1170	exon
D09	38612206	38612206	yumian21_cuteSV.INS.7658	D09	38612107	38612305	CRI12_D09G1316	exon
D09	40754368	40765873	handan284_cuteSV.DEL.5356	D09	40756375	40757000	CRI12_D09G1494	exon
D09	40754368	40765873	handan284_cuteSV.DEL.5356	D09	40753917	40755996	CRI12_D09G1494	exon
D09	40754368	40765873	handan284_cuteSV.DEL.5356	D09	40765423	40767122	CRI12_D09G1495	exon
D09	41175218	41175279	wuganda_cuteSV.DEL.5098	D09	41174222	41175544	CRI12_D09G1528	exon
D09	41175451	41175451	jinmian33_cuteSV.INS.6977	D09	41174222	41175544	CRI12_D09G1528	exon
D09	44398623	44398623	wuganda_cuteSV.INS.8795	D09	44396815	44398893	CRI12_D09G1837	exon
D09	50033848	50035975	jinmian20_cuteSV.DEL.4177	D09	50034232	50034771	CRI12_D09G2515	exon
D09	50042835	50042885	lumianyan16_cuteSV.DEL.5367	D09	50042737	50043993	CRI12_D09G2518	exon
D09	50549294	50549294	jinmian20_cuteSV.INS.7311	D09	50549183	50549974	CRI12_D09G2588	exon
D09	51202156	51202156	wuganda_cuteSV.INS.8877	D09	51202037	51202454	CRI12_D09G2669	exon
D09	2089753	2089797	emian21_cuteSV.DEL.5846	D09	2089245	2089833	CRI12_D09G0088	exon
D09	9814225	9814291	handan284_cuteSV.DEL.5286	D09	9814168	9814804	CRI12_D09G0374	exon
D09	9816198	9816198	handan284_cuteSV.INS.8800	D09	9816184	9817475	CRI12_D09G0375	exon
D09	49601903	49601903	jinmian33_cuteSV.INS.7023	D09	49601697	49602178	CRI12_D09G2454	exon
D09	12184310	12184349	yumian21_cuteSV.DEL.4054	D09	12184165	12184325	CRI12_D09G0452	exon
D09	1041197	1041935	xingtai_cuteSV.DEL.4527	D09	1041238	1041410	CRI12_D09G0036	exon
D09	44489994	44490061	wuganda_cuteSV.DEL.5117	D09	44489319	44490716	CRI12_D09G1850	exon
D09	45430211	45434136	wuganda_cuteSV.DEL.5121	D09	45433532	45433577	CRI12_D09G1972	exon
D09	45430211	45434136	wuganda_cuteSV.DEL.5121	D09	45433060	45433223	CRI12_D09G1972	exon
D09	25922105	25922352	wuganda_cuteSV.DEL.5074	D09	25922147	25922247	CRI12_D09G0673	exon
D09	35567666	35606774	yumian21_cuteSV.DEL.4185	D09	35567525	35567932	CRI12_D09G1098	exon
D09	35567666	35606774	yumian21_cuteSV.DEL.4185	D09	35569692	35569731	CRI12_D09G1099	exon
D09	35567666	35606774	yumian21_cuteSV.DEL.4185	D09	35569822	35569982	CRI12_D09G1099	exon
D09	35567666	35606774	yumian21_cuteSV.DEL.4185	D09	35602128	35602314	CRI12_D09G1100	exon
D09	35567666	35606774	yumian21_cuteSV.DEL.4185	D09	35601851	35601984	CRI12_D09G1100	exon
D09	35567666	35606774	yumian21_cuteSV.DEL.4185	D09	35601656	35601768	CRI12_D09G1100	exon
D09	35567666	35606774	yumian21_cuteSV.DEL.4185	D09	35601278	35601518	CRI12_D09G1100	exon
D09	35567666	35606774	yumian21_cuteSV.DEL.4185	D09	35600497	35600649	CRI12_D09G1100	exon
D09	35567666	35606774	yumian21_cuteSV.DEL.4185	D09	35600324	35600403	CRI12_D09G1100	exon
D09	35567666	35606774	yumian21_cuteSV.DEL.4185	D09	35600190	35600239	CRI12_D09G1100	exon
D09	35567666	35606774	yumian21_cuteSV.DEL.4185	D09	35599826	35600105	CRI12_D09G1100	exon
D09	35567666	35606774	yumian21_cuteSV.DEL.4185	D09	35602392	35602973	CRI12_D09G1100	exon
D09	32789294	32814762	wanmian6_cuteSV.DEL.6635	D09	32788840	32789720	CRI12_D09G0909	exon
D09	32789294	32814762	wanmian6_cuteSV.DEL.6635	D09	32795437	32795571	CRI12_D09G0909	exon
D09	32789294	32814762	wanmian6_cuteSV.DEL.6635	D09	32795670	32795800	CRI12_D09G0909	exon
D09	32789294	32814762	wanmian6_cuteSV.DEL.6635	D09	32795912	32796122	CRI12_D09G0909	exon
D09	32789294	32814762	wanmian6_cuteSV.DEL.6635	D09	32796277	32796514	CRI12_D09G0909	exon
D09	32789294	32814762	wanmian6_cuteSV.DEL.6635	D09	32796600	32796750	CRI12_D09G0909	exon
D09	32789294	32814762	wanmian6_cuteSV.DEL.6635	D09	32796838	32797170	CRI12_D09G0909	exon
D09	39961607	39961678	xingtai_cuteSV.DEL.4595	D09	39961651	39961769	CRI12_D09G1433	exon
D09	2743072	2743072	wuganda_cuteSV.INS.8632	D09	2742953	2745005	CRI12_D09G0123	exon
D09	2743097	2743097	xinluzhong7_cuteSV.INS.9069	D09	2742953	2745005	CRI12_D09G0123	exon
D09	52465192	52469156	xinluzhong7_cuteSV.DEL.5778	D09	52466482	52467522	CRI12_D09G2846	exon
D09	52465192	52469156	xinluzhong7_cuteSV.DEL.5778	D09	52468031	52468220	CRI12_D09G2846	exon
D09	52465192	52469156	xinluzhong7_cuteSV.DEL.5778	D09	52468526	52468671	CRI12_D09G2846	exon
D09	52465192	52469156	xinluzhong7_cuteSV.DEL.5778	D09	52468742	52468809	CRI12_D09G2846	exon
D10	1933667	1933715	jinmian20_cuteSV.DEL.4210	D10	1933686	1933856	CRI12_D10G0236	exon
D10	3945261	3945291	yumian11_cuteSV.DEL.4201	D10	3945282	3946015	CRI12_D10G0460	exon
D10	5327330	5327902	wuganda_cuteSV.DEL.5213	D10	5327281	5327333	CRI12_D10G0564	exon
D10	56016998	56114725	xinluzhong7_cuteSV.DEL.5930	D10	56099306	56100103	CRI12_D10G2164	exon
D10	56016998	56114725	xinluzhong7_cuteSV.DEL.5930	D10	56100303	56103236	CRI12_D10G2165	exon
D10	56016998	56114725	xinluzhong7_cuteSV.DEL.5930	D10	56113913	56114776	CRI12_D10G2166	exon
D10	64076456	64076456	yu668_cuteSV.INS.8878	D10	64075729	64077597	CRI12_D10G2619	exon
D10	64076515	64076552	yu668_cuteSV.DEL.4778	D10	64075729	64077597	CRI12_D10G2619	exon
D10	3985835	3985835	wuganda_cuteSV.INS.8923	D10	3985205	3986204	CRI12_D10G0464	exon
D10	52529709	52553834	xingtai_cuteSV.DEL.4787	D10	52530189	52530350	CRI12_D10G2017	exon
D10	52529709	52553834	xingtai_cuteSV.DEL.4787	D10	52530472	52530648	CRI12_D10G2017	exon
D10	52529709	52553834	xingtai_cuteSV.DEL.4787	D10	52530863	52530940	CRI12_D10G2018	exon
D10	52529709	52553834	xingtai_cuteSV.DEL.4787	D10	52531652	52531756	CRI12_D10G2018	exon
D10	52529709	52553834	xingtai_cuteSV.DEL.4787	D10	52532413	52532553	CRI12_D10G2018	exon
D10	52529709	52553834	xingtai_cuteSV.DEL.4787	D10	52538346	52538404	CRI12_D10G2020	exon
D10	52529709	52553834	xingtai_cuteSV.DEL.4787	D10	52538067	52538252	CRI12_D10G2020	exon
D10	52529709	52553834	xingtai_cuteSV.DEL.4787	D10	52537805	52537917	CRI12_D10G2020	exon
D10	52529709	52553834	xingtai_cuteSV.DEL.4787	D10	52537676	52537709	CRI12_D10G2020	exon
D10	52529709	52553834	xingtai_cuteSV.DEL.4787	D10	52537370	52537407	CRI12_D10G2020	exon
D10	52529709	52553834	xingtai_cuteSV.DEL.4787	D10	52537248	52537252	CRI12_D10G2020	exon
D10	52529709	52553834	xingtai_cuteSV.DEL.4787	D10	52536960	52537093	CRI12_D10G2019	exon
D10	52529709	52553834	xingtai_cuteSV.DEL.4787	D10	52534271	52536789	CRI12_D10G2019	exon
D10	52529709	52553834	xingtai_cuteSV.DEL.4787	D10	52533920	52533997	CRI12_D10G2019	exon
D10	52529709	52553834	xingtai_cuteSV.DEL.4787	D10	52533730	52533803	CRI12_D10G2019	exon
D10	52529709	52553834	xingtai_cuteSV.DEL.4787	D10	52544549	52544757	CRI12_D10G2021	exon
D10	52529709	52553834	xingtai_cuteSV.DEL.4787	D10	52545350	52545431	CRI12_D10G2021	exon
D10	52529709	52553834	xingtai_cuteSV.DEL.4787	D10	52545735	52545856	CRI12_D10G2021	exon
D10	52529709	52553834	xingtai_cuteSV.DEL.4787	D10	52549243	52550041	CRI12_D10G2022	exon
D10	52529709	52553834	xingtai_cuteSV.DEL.4787	D10	52550657	52551130	CRI12_D10G2022	exon
D10	52529709	52553834	xingtai_cuteSV.DEL.4787	D10	52551989	52552264	CRI12_D10G2022	exon
D10	64076456	64076456	yu668_cuteSV.INS.8878	D10	64075729	64077597	CRI12_D10G2619	exon
D10	64076515	64076552	yu668_cuteSV.DEL.4778	D10	64075729	64077597	CRI12_D10G2619	exon
D10	64941033	64944924	wuganda_cuteSV.DEL.5304	D10	64944257	64944481	CRI12_D10G2690	exon
D10	64941033	64944924	wuganda_cuteSV.DEL.5304	D10	64942853	64942919	CRI12_D10G2690	exon
D10	64941033	64944924	wuganda_cuteSV.DEL.5304	D10	64942474	64942580	CRI12_D10G2690	exon
D10	64941033	64944924	wuganda_cuteSV.DEL.5304	D10	64942282	64942398	CRI12_D10G2690	exon
D10	64941033	64944924	wuganda_cuteSV.DEL.5304	D10	64941817	64941966	CRI12_D10G2690	exon
D10	3298519	3298549	qinyuan4_cuteSV.DEL.3083	D10	3297120	3298879	CRI12_D10G0386	exon
D10	57501721	57501795	jinmian33_cuteSV.DEL.4738	D10	57500879	57502875	CRI12_D10G2266	exon
D10	54280216	54280216	wuganda_cuteSV.INS.9069	D10	54280097	54280461	CRI12_D10G2104	exon
D10	56016998	56114725	xinluzhong7_cuteSV.DEL.5930	D10	56099306	56100103	CRI12_D10G2164	exon
D10	56016998	56114725	xinluzhong7_cuteSV.DEL.5930	D10	56100303	56103236	CRI12_D10G2165	exon
D10	56016998	56114725	xinluzhong7_cuteSV.DEL.5930	D10	56113913	56114776	CRI12_D10G2166	exon
D10	51222929	51223251	lumianyan16_cuteSV.DEL.5519	D10	51222389	51223196	CRI12_D10G1960	exon
D10	63454254	63461662	xingtai_cuteSV.DEL.4821	D10	63454667	63454828	CRI12_D10G2594	exon
D10	63454254	63461662	xingtai_cuteSV.DEL.4821	D10	63454971	63455084	CRI12_D10G2594	exon
D10	4982684	4986543	ekangmian10_cuteSV.DEL.5174	D10	4984538	4984603	CRI12_D10G0543	exon
D10	4982684	4986543	ekangmian10_cuteSV.DEL.5174	D10	4985160	4985417	CRI12_D10G0543	exon
D10	52281982	52284366	zhongmiansuo35_cuteSV.DEL.4643	D10	52284265	52284374	CRI12_D10G2003	exon
D10	52281982	52284366	zhongmiansuo35_cuteSV.DEL.4643	D10	52283989	52284085	CRI12_D10G2003	exon
D10	57117357	57119987	qinyuan4_cuteSV.DEL.3151	D10	57118299	57118480	CRI12_D10G2239	exon
D10	57117357	57119987	qinyuan4_cuteSV.DEL.3151	D10	57118181	57118211	CRI12_D10G2239	exon
D10	57117357	57119987	qinyuan4_cuteSV.DEL.3151	D10	57118658	57118736	CRI12_D10G2240	exon
D10	65487661	65494606	chuanmian45_cuteSV.DEL.4767	D10	65490468	65490629	CRI12_D10G2710	exon
D10	65487661	65494606	chuanmian45_cuteSV.DEL.4767	D10	65489817	65489989	CRI12_D10G2710	exon
D10	65487661	65494606	chuanmian45_cuteSV.DEL.4767	D10	65489660	65489737	CRI12_D10G2710	exon
D10	65487661	65494606	chuanmian45_cuteSV.DEL.4767	D10	65488637	65488801	CRI12_D10G2710	exon
D10	65487661	65494606	chuanmian45_cuteSV.DEL.4767	D10	65488466	65488503	CRI12_D10G2710	exon
D10	65487661	65494606	chuanmian45_cuteSV.DEL.4767	D10	65488273	65488351	CRI12_D10G2710	exon
D10	65487661	65494606	chuanmian45_cuteSV.DEL.4767	D10	65488031	65488201	CRI12_D10G2710	exon
D10	65487661	65494606	chuanmian45_cuteSV.DEL.4767	D10	65487719	65487792	CRI12_D10G2710	exon
D10	65487661	65494606	chuanmian45_cuteSV.DEL.4767	D10	65493620	65493998	CRI12_D10G2711	exon
D10	65487661	65494606	chuanmian45_cuteSV.DEL.4767	D10	65493255	65493532	CRI12_D10G2711	exon
D10	65487661	65494606	chuanmian45_cuteSV.DEL.4767	D10	65492127	65492262	CRI12_D10G2711	exon
D10	65487661	65494606	chuanmian45_cuteSV.DEL.4767	D10	65491895	65492037	CRI12_D10G2711	exon
D10	65487661	65494606	chuanmian45_cuteSV.DEL.4767	D10	65491683	65491806	CRI12_D10G2711	exon
D10	65487661	65494606	chuanmian45_cuteSV.DEL.4767	D10	65490896	65491609	CRI12_D10G2711	exon
D10	52529709	52553834	xingtai_cuteSV.DEL.4787	D10	52530189	52530350	CRI12_D10G2017	exon
D10	52529709	52553834	xingtai_cuteSV.DEL.4787	D10	52530472	52530648	CRI12_D10G2017	exon
D10	52529709	52553834	xingtai_cuteSV.DEL.4787	D10	52530863	52530940	CRI12_D10G2018	exon
D10	52529709	52553834	xingtai_cuteSV.DEL.4787	D10	52531652	52531756	CRI12_D10G2018	exon
D10	52529709	52553834	xingtai_cuteSV.DEL.4787	D10	52532413	52532553	CRI12_D10G2018	exon
D10	52529709	52553834	xingtai_cuteSV.DEL.4787	D10	52538346	52538404	CRI12_D10G2020	exon
D10	52529709	52553834	xingtai_cuteSV.DEL.4787	D10	52538067	52538252	CRI12_D10G2020	exon
D10	52529709	52553834	xingtai_cuteSV.DEL.4787	D10	52537805	52537917	CRI12_D10G2020	exon
D10	52529709	52553834	xingtai_cuteSV.DEL.4787	D10	52537676	52537709	CRI12_D10G2020	exon
D10	52529709	52553834	xingtai_cuteSV.DEL.4787	D10	52537370	52537407	CRI12_D10G2020	exon
D10	52529709	52553834	xingtai_cuteSV.DEL.4787	D10	52537248	52537252	CRI12_D10G2020	exon
D10	52529709	52553834	xingtai_cuteSV.DEL.4787	D10	52536960	52537093	CRI12_D10G2019	exon
D10	52529709	52553834	xingtai_cuteSV.DEL.4787	D10	52534271	52536789	CRI12_D10G2019	exon
D10	52529709	52553834	xingtai_cuteSV.DEL.4787	D10	52533920	52533997	CRI12_D10G2019	exon
D10	52529709	52553834	xingtai_cuteSV.DEL.4787	D10	52533730	52533803	CRI12_D10G2019	exon
D10	52529709	52553834	xingtai_cuteSV.DEL.4787	D10	52544549	52544757	CRI12_D10G2021	exon
D10	52529709	52553834	xingtai_cuteSV.DEL.4787	D10	52545350	52545431	CRI12_D10G2021	exon
D10	52529709	52553834	xingtai_cuteSV.DEL.4787	D10	52545735	52545856	CRI12_D10G2021	exon
D10	52529709	52553834	xingtai_cuteSV.DEL.4787	D10	52549243	52550041	CRI12_D10G2022	exon
D10	52529709	52553834	xingtai_cuteSV.DEL.4787	D10	52550657	52551130	CRI12_D10G2022	exon
D10	52529709	52553834	xingtai_cuteSV.DEL.4787	D10	52551989	52552264	CRI12_D10G2022	exon
D10	56016998	56114725	xinluzhong7_cuteSV.DEL.5930	D10	56099306	56100103	CRI12_D10G2164	exon
D10	56016998	56114725	xinluzhong7_cuteSV.DEL.5930	D10	56100303	56103236	CRI12_D10G2165	exon
D10	56016998	56114725	xinluzhong7_cuteSV.DEL.5930	D10	56113913	56114776	CRI12_D10G2166	exon
D11	2748577	2752284	ekangmian10_cuteSV.DEL.5335	D11	2749042	2749053	CRI12_D11G0376	exon
D11	2748577	2752284	ekangmian10_cuteSV.DEL.5335	D11	2749230	2749291	CRI12_D11G0376	exon
D11	2748577	2752284	ekangmian10_cuteSV.DEL.5335	D11	2749602	2749688	CRI12_D11G0376	exon
D11	2748577	2752284	ekangmian10_cuteSV.DEL.5335	D11	2750065	2750139	CRI12_D11G0376	exon
D11	2748577	2752284	ekangmian10_cuteSV.DEL.5335	D11	2751124	2751454	CRI12_D11G0376	exon
D11	3564589	3564620	jinmian33_cuteSV.DEL.4810	D11	3564549	3564758	CRI12_D11G0482	exon
D11	9705432	9705463	jinmian20_cuteSV.DEL.4416	D11	9705421	9705829	CRI12_D11G1194	exon
D11	11811755	11816573	jinmian33_cuteSV.DEL.4832	D11	11816243	11816569	CRI12_D11G1386	exon
D11	13066240	13066454	lumianyan16_cuteSV.DEL.5680	D11	13066450	13068640	CRI12_D11G1501	exon
D11	13126123	13126156	wuganda_cuteSV.DEL.5371	D11	13126014	13126860	CRI12_D11G1509	exon
D11	20503034	20503034	wanmian6_cuteSV.INS.12238	D11	20503019	20504217	CRI12_D11G2028	exon
D11	56822128	56822128	xingtai_cuteSV.INS.8917	D11	56822091	56822205	CRI12_D11G2941	exon
D11	57031519	57031552	wuganda_cuteSV.DEL.5405	D11	57029667	57031894	CRI12_D11G2954	exon
D11	57503357	57503357	wuganda_cuteSV.INS.9349	D11	57502378	57503946	CRI12_D11G2976	exon
D11	61663473	61663514	chuanmian45_cuteSV.DEL.4875	D11	61663242	61663678	CRI12_D11G3252	exon
D11	65550010	65550236	zhongmiansuo35_cuteSV.DEL.4823	D11	65549201	65550274	CRI12_D11G3444	exon
D11	430248	430989	qinyuan4_cuteSV.DEL.3196	D11	430201	430289	CRI12_D11G0056	exon
D11	2009698	2012809	zhongzhi866_cuteSV.DEL.4972	D11	2011637	2011663	CRI12_D11G0269	exon
D11	2009698	2012809	zhongzhi866_cuteSV.DEL.4972	D11	2011304	2011392	CRI12_D11G0269	exon
D11	2009698	2012809	zhongzhi866_cuteSV.DEL.4972	D11	2011078	2011204	CRI12_D11G0269	exon
D11	2009698	2012809	zhongzhi866_cuteSV.DEL.4972	D11	2010697	2010947	CRI12_D11G0269	exon
D11	2009698	2012809	zhongzhi866_cuteSV.DEL.4972	D11	2010440	2010594	CRI12_D11G0269	exon
D11	3385369	3385369	xingtai_cuteSV.INS.8757	D11	3385309	3385824	CRI12_D11G0461	exon
D11	8701475	8701475	wuganda_cuteSV.INS.9213	D11	8701060	8701692	CRI12_D11G1090	exon
D11	15940257	15940257	wuganda_cuteSV.INS.9245	D11	15939952	15941027	CRI12_D11G1742	exon
D11	28209780	28209816	wanmian6_cuteSV.DEL.7027	D11	28209398	28210324	CRI12_D11G2313	exon
D11	65633479	65633479	wuganda_cuteSV.INS.9408	D11	65633398	65633520	CRI12_D11G3453	exon
D11	65633456	65633456	zhongzhi866_cuteSV.INS.9250	D11	65633398	65633520	CRI12_D11G3453	exon
D11	9532240	9532300	qinyuan4_cuteSV.DEL.3230	D11	9532168	9532638	CRI12_D11G1177	exon
D11	69620253	69624047	zhongzhi866_cuteSV.DEL.5149	D11	69620401	69620750	CRI12_D11G3650	exon
D11	69620253	69624047	zhongzhi866_cuteSV.DEL.5149	D11	69622240	69622321	CRI12_D11G3650	exon
D11	69620253	69624047	zhongzhi866_cuteSV.DEL.5149	D11	69622499	69622527	CRI12_D11G3650	exon
D11	58249382	58249382	wuganda_cuteSV.INS.9352	D11	58249143	58249635	CRI12_D11G3015	exon
D11	58249401	58249401	xinluzhong7_cuteSV.INS.9906	D11	58249143	58249635	CRI12_D11G3015	exon
D11	2422979	2425937	ekangmian8_cuteSV.DEL.3268	D11	2424665	2424795	CRI12_D11G0324	exon
D11	2422979	2425937	ekangmian8_cuteSV.DEL.3268	D11	2424320	2424394	CRI12_D11G0323	exon
D11	2422979	2425937	ekangmian8_cuteSV.DEL.3268	D11	2425004	2425364	CRI12_D11G0324	exon
D11	10511982	10511982	chuanmian45_cuteSV.INS.8606	D11	10511684	10513121	CRI12_D11G1277	exon
D11	10512004	10512004	zhongzhi866_cuteSV.INS.9049	D11	10511684	10513121	CRI12_D11G1277	exon
D11	28383207	28383207	jinmian20_cuteSV.INS.7709	D11	28383108	28383371	CRI12_D11G2323	exon
D11	10511982	10511982	chuanmian45_cuteSV.INS.8606	D11	10511684	10513121	CRI12_D11G1277	exon
D11	10512004	10512004	zhongzhi866_cuteSV.INS.9049	D11	10511684	10513121	CRI12_D11G1277	exon
D12	315177	342350	qinyuan4_cuteSV.DEL.3292	D12	318289	318382	CRI12_D12G0038	exon
D12	315177	342350	qinyuan4_cuteSV.DEL.3292	D12	318496	318574	CRI12_D12G0038	exon
D12	315177	342350	qinyuan4_cuteSV.DEL.3292	D12	318757	319175	CRI12_D12G0038	exon
D12	315177	342350	qinyuan4_cuteSV.DEL.3292	D12	319735	320251	CRI12_D12G0039	exon
D12	315177	342350	qinyuan4_cuteSV.DEL.3292	D12	321103	321213	CRI12_D12G0039	exon
D12	315177	342350	qinyuan4_cuteSV.DEL.3292	D12	321471	321818	CRI12_D12G0039	exon
D12	315177	342350	qinyuan4_cuteSV.DEL.3292	D12	321968	322287	CRI12_D12G0039	exon
D12	315177	342350	qinyuan4_cuteSV.DEL.3292	D12	322387	322478	CRI12_D12G0039	exon
D12	315177	342350	qinyuan4_cuteSV.DEL.3292	D12	322814	323174	CRI12_D12G0039	exon
D12	315177	342350	qinyuan4_cuteSV.DEL.3292	D12	323431	323638	CRI12_D12G0039	exon
D12	315177	342350	qinyuan4_cuteSV.DEL.3292	D12	323847	323961	CRI12_D12G0039	exon
D12	315177	342350	qinyuan4_cuteSV.DEL.3292	D12	324063	324224	CRI12_D12G0039	exon
[truncated: 16,175 more rows]

## Sheet: Table S8
Supplementary Table 8. Transposon Annotation for each SV
SV_id	Ratio	Length	LINE/L1	DNA/CMC-EnSpm	DNA/hAT-Ac	SINE/tRNA-RTE	DNA/hAT	DNA/PIF-Harbinger	Simple_repeat	DNA/hAT-Tag1	rRNA	LTR/Gypsy	LTR/Copia	DNA/TcMar	DNA	Unknown	DNA/MULE-MuDR	DNA/Maverick	LINE/CR1	RC/Helitron	Low_complexity	DNA/hAT-Tip100	LINE/L2	LTR/Caulimovirus	DNA/Academ-1
lumianyan16_cuteSV.DEL.3427	0.99	8516	0	0	0	0	0	0	0	0	0	5	0	0	0	0	0	0	0	0	0	0	0	0	0
wuganda_cuteSV.DEL.3090	0.95	1250	0	0	0	0	0	0	0	0	0	1	0	0	0	0	0	0	0	0	0	0	0	0	0
jinmian33_cuteSV.DEL.3577	0.86	2466	0	0	0	0	0	0	1	0	0	5	0	0	0	0	0	0	0	0	0	0	0	0	0
wuganda_cuteSV.DEL.711	0.49	2418	0	0	0	0	0	0	1	0	0	1	0	0	0	2	0	0	0	0	1	0	0	0	0
wanmian6_cuteSV.DEL.6546	1	33673	0	0	0	0	0	0	0	0	0	3	0	0	0	0	2	0	0	0	0	0	0	0	0
wuganda_cuteSV.DEL.2810	0.97	3055	0	0	0	0	0	0	0	0	0	7	0	0	0	0	0	0	0	0	0	0	0	0	0
ekangmian8_cuteSV.DEL.1148	0.92	653	0	0	0	0	0	0	0	0	0	1	0	0	0	0	0	0	0	0	0	0	0	0	0
emian21_cuteSV.DEL.2533	1	10745	0	0	0	0	0	0	0	0	0	1	0	0	0	0	0	0	0	0	0	0	0	0	0
ekangmian8_cuteSV.DEL.2258	0.49	43	0	0	0	0	0	0	0	0	0	1	0	0	0	0	0	0	0	0	0	0	0	0	0
xingtai_cuteSV.DEL.3495	0.83	227	0	0	0	0	2	0	0	0	0	0	0	0	0	0	0	0	0	0	0	0	0	0	0
jinmian33_cuteSV.DEL.815	0.99	16784	0	0	0	0	0	0	2	0	0	5	0	0	0	0	0	0	0	0	0	0	0	0	0
yu668_cuteSV.DEL.2496	1	5255	0	0	0	0	0	0	0	0	0	4	0	0	0	1	0	0	0	0	0	0	0	0	0
xinluzhong7_cuteSV.DEL.6212	0.98	9066	0	0	0	0	0	0	0	0	0	4	0	0	0	0	0	0	0	0	0	0	0	0	0
yumian21_cuteSV.DEL.4071	0.98	3278	0	0	0	0	0	0	0	0	0	2	0	0	0	1	0	0	0	0	0	0	0	0	0
jinmian33_cuteSV.DEL.3426	0.71	97	0	0	0	0	0	0	0	0	0	0	1	0	0	0	0	0	0	0	0	0	0	0	0
zhongmiansuo35_cuteSV.DEL.552	0.96	2842	0	0	0	0	0	0	0	0	0	2	0	0	0	0	0	0	0	0	0	0	0	0	0
jinmian33_cuteSV.DEL.4897	0.84	3943	0	0	0	0	0	0	1	0	0	0	5	0	0	0	0	0	2	0	0	0	0	0	0
wuganda_cuteSV.DEL.383	0.95	10902	0	0	0	0	0	0	0	0	0	7	0	0	0	0	0	0	0	0	0	0	0	0	0
jinmian33_cuteSV.DEL.3318	0.94	3551	0	0	0	0	0	0	0	0	0	1	6	0	0	0	0	0	0	0	0	0	0	0	0
jinmian20_cuteSV.DEL.2137	0.5	101	0	0	0	0	0	0	0	0	0	1	0	0	0	0	0	0	0	0	0	0	0	0	0
emian21_cuteSV.DEL.2332	0.97	11510	0	0	0	0	0	0	0	0	0	7	0	0	0	5	0	2	0	0	0	0	0	0	0
ekangmian10_cuteSV.DEL.3902	0.01	3212	0	0	0	0	0	0	1	0	0	0	0	0	0	0	0	0	0	0	0	0	0	0	0
xingtai_cuteSV.DEL.1783	1	54	0	0	0	0	0	0	0	0	0	1	0	0	0	0	0	0	0	0	0	0	0	0	0
jinmian33_cuteSV.DEL.4287	0.98	5138	0	0	0	0	0	0	2	0	0	0	6	0	0	0	0	0	0	0	0	0	0	0	0
xingtai_cuteSV.DEL.3291	0.86	1757	0	0	0	0	0	0	0	0	0	1	0	0	0	0	0	0	0	0	0	0	0	0	0
wanmian6_cuteSV.DEL.3101	0.96	5142	0	0	0	0	0	0	0	0	0	3	0	0	0	3	0	0	0	0	0	0	0	0	0
jinmian33_cuteSV.DEL.1157	1	7453	0	0	0	0	0	0	0	0	0	1	0	0	0	0	0	0	0	0	0	0	0	0	0
jinmian33_cuteSV.DEL.3697	0.24	87	0	0	0	0	0	0	0	0	0	0	0	0	0	0	0	0	0	0	1	0	0	0	0
xingtai_cuteSV.DEL.3559	0.99	10794	0	0	0	0	0	0	0	0	0	3	0	0	0	6	0	4	0	0	0	0	0	0	0
wanmian6_cuteSV.DEL.4634	0.99	2839	0	0	0	0	0	0	0	0	0	2	0	0	0	0	0	0	0	0	0	0	0	0	0
wuganda_cuteSV.DEL.4180	0.99	5210	0	0	0	0	0	0	0	0	0	0	5	0	0	0	0	0	0	0	0	0	0	0	0
xinluzhong7_cuteSV.DEL.4568	0.16	793	0	0	0	0	0	0	1	0	0	0	0	0	0	1	0	0	0	0	0	0	0	0	0
xinluzhong7_cuteSV.DEL.4877	0.99	987	0	0	0	0	0	0	0	0	0	1	0	0	0	0	0	0	0	0	0	0	0	0	0
emian21_cuteSV.DEL.5224	0.6	315	0	0	0	0	0	0	0	0	0	1	0	0	0	0	0	0	0	0	0	0	0	0	0
xinluzhong7_cuteSV.DEL.4304	0.31	3048	0	0	0	0	0	0	0	0	0	1	0	0	0	3	0	0	0	0	0	0	0	0	0
wuganda_cuteSV.DEL.3282	0.4	175	0	0	0	0	0	0	0	0	0	1	0	0	0	0	0	0	0	0	0	0	0	0	0
wuganda_cuteSV.DEL.234	1	8027	0	0	0	0	0	0	0	0	0	3	0	0	0	0	0	0	0	0	0	0	0	0	0
lumianyan16_cuteSV.DEL.1948	0.98	3157	0	0	0	0	0	0	0	0	0	3	0	0	0	2	0	0	0	0	0	0	0	0	0
zhongzhi866_cuteSV.DEL.4702	0.99	417	0	0	0	0	0	0	0	0	0	2	0	0	0	0	0	0	0	0	0	0	0	0	0
handan284_cuteSV.DEL.4512	0.97	22073	0	0	0	0	0	0	5	0	0	15	0	0	0	0	0	0	0	0	1	0	0	0	0
wuganda_cuteSV.DEL.549	0.95	4434	0	0	0	0	0	0	0	0	0	2	0	0	0	0	0	0	0	0	0	0	0	0	0
jinmian33_cuteSV.DEL.4499	0.99	13592	0	0	0	0	0	0	0	0	0	9	0	0	0	2	0	0	0	0	0	0	0	0	0
jinmian33_cuteSV.DEL.4108	0.99	10881	0	0	0	0	0	0	0	0	0	1	0	0	0	0	0	0	0	0	0	0	0	0	0
xinluzhong7_cuteSV.DEL.5903	0.91	801	0	0	0	0	0	0	0	0	0	2	0	0	0	3	0	0	0	0	0	0	0	0	0
xingtai_cuteSV.DEL.4938	0.94	588	0	0	0	0	0	0	0	0	0	2	0	0	0	0	0	0	0	0	0	0	0	0	0
wuganda_cuteSV.DEL.144	0.89	5439	0	0	0	0	0	0	0	0	0	0	7	0	0	3	0	0	0	0	0	0	0	0	0
sumian9_cuteSV.DEL.122	1	58	0	0	0	0	0	0	0	0	0	0	0	0	0	1	0	0	0	0	0	0	0	0	0
lumianyan16_cuteSV.DEL.2508	0.2	39635	0	0	2	0	0	1	6	0	0	9	2	0	0	22	1	0	0	0	4	0	0	0	0
jinmian33_cuteSV.DEL.1311	0.9	620	0	0	0	0	0	0	0	0	0	1	0	0	0	0	0	0	0	0	0	0	0	0	0
emian21_cuteSV.DEL.2072	0.91	12087	0	0	0	0	0	0	0	0	0	5	0	0	0	2	0	0	0	0	0	0	0	0	0
wuganda_cuteSV.DEL.4863	0.95	10667	0	0	0	0	0	0	0	0	0	13	0	0	0	6	0	0	0	0	0	0	0	0	0
handan284_cuteSV.DEL.3760	1	231	0	0	0	0	0	0	0	0	0	1	0	0	0	0	0	0	0	0	0	0	0	0	0
wuganda_cuteSV.DEL.4830	0.99	461	0	0	0	0	0	0	0	0	0	0	1	0	0	0	0	0	0	0	0	0	0	0	0
jinmian20_cuteSV.DEL.1231	0.94	3571	0	0	0	0	0	0	0	0	0	0	6	0	0	0	0	0	0	0	0	0	0	0	0
wuganda_cuteSV.DEL.3330	0.97	466	0	0	0	0	0	0	0	0	0	1	0	0	0	0	0	0	0	0	0	0	0	0	0
jinmian33_cuteSV.DEL.2114	0.52	875	0	0	0	0	0	0	0	0	0	0	0	0	0	3	0	0	0	0	0	0	0	0	0
chuanmian45_cuteSV.DEL.1976	0.99	6916	0	0	0	0	0	0	0	0	0	1	5	0	0	0	0	0	0	0	0	0	0	0	0
jinmian33_cuteSV.DEL.3188	0.71	814	0	0	0	0	0	0	0	0	0	3	0	0	0	0	0	0	0	0	0	0	0	0	0
wuganda_cuteSV.DEL.1104	0.36	54	0	0	0	0	0	0	1	0	0	0	0	0	0	0	0	0	0	0	0	0	0	0	0
lumianyan16_cuteSV.DEL.4467	1	27	0	0	0	0	0	0	1	0	0	0	0	0	0	0	0	0	0	0	0	0	0	0	0
xingtai_cuteSV.DEL.4322	0.9	431	0	0	0	0	0	0	0	0	0	1	2	0	0	0	0	0	0	0	0	0	0	0	0
zhongmiansuo35_cuteSV.DEL.2249	0.99	17486	0	0	0	0	0	0	1	0	0	8	0	0	0	2	0	0	0	0	0	0	0	0	0
xingtai_cuteSV.DEL.503	1	4709	0	0	0	0	0	0	0	0	0	3	0	0	0	1	0	0	0	0	0	0	0	0	0
wuganda_cuteSV.DEL.4124	0.76	2815	0	0	0	0	0	0	0	0	0	3	0	0	0	0	0	0	0	0	1	0	0	0	0
jinmian20_cuteSV.DEL.4488	1	4733	0	0	0	0	0	0	0	0	0	2	0	0	0	1	0	0	0	0	0	0	0	0	0
wanmian6_cuteSV.DEL.5617	0.8	73	0	0	0	0	0	0	1	0	0	0	0	0	0	0	0	0	0	0	0	0	0	0	0
zhongmiansuo35_cuteSV.DEL.377	1	4674	0	0	0	0	0	0	0	0	0	3	0	0	0	1	0	0	0	0	0	0	0	0	0
xinluzhong7_cuteSV.DEL.5690	0.98	8257	0	0	0	0	0	0	1	0	0	5	7	0	0	0	0	0	0	0	0	0	0	0	0
xingtai_cuteSV.DEL.410	0.89	16866	0	0	0	0	0	0	0	0	0	5	0	0	0	0	0	0	0	0	0	0	0	0	0
ekangmian10_cuteSV.DEL.5434	0.96	953	0	0	0	0	0	0	0	0	0	0	0	0	0	0	0	0	0	0	0	0	0	1	0
xinluzhong7_cuteSV.DEL.4787	1	5186	0	0	0	0	0	0	0	0	0	0	4	0	0	0	0	0	0	0	0	0	0	0	0
emian21_cuteSV.DEL.2988	1	3224	0	0	0	0	0	0	0	0	0	3	0	0	0	0	0	0	0	0	0	0	0	0	0
qinyuan4_cuteSV.DEL.3266	0.8	10689	0	5	0	0	0	0	1	0	0	0	0	0	0	8	0	0	0	0	0	0	0	0	0
jinmian20_cuteSV.DEL.1553	0.21	3633	0	0	0	0	0	0	1	0	0	0	0	0	0	1	0	0	0	0	0	0	0	0	0
xinluzhong7_cuteSV.DEL.783	0.96	5407	0	0	0	0	0	0	0	0	0	0	6	0	0	2	0	0	0	0	0	0	0	0	0
wuganda_cuteSV.DEL.1010	0.92	462	0	0	0	0	0	0	0	0	0	0	1	0	0	0	0	0	0	0	0	0	0	0	0
lumianyan16_cuteSV.DEL.32	0.08	483	0	0	0	0	0	0	1	0	0	0	0	0	0	0	0	0	0	0	0	0	0	0	0
xingtai_cuteSV.DEL.4629	0.99	2741	0	0	0	0	0	0	0	0	0	1	0	0	0	0	0	0	0	0	0	0	0	0	0
emian21_cuteSV.DEL.3802	0.96	10082	0	0	0	0	0	0	0	0	0	6	0	0	0	0	0	0	0	0	0	0	0	0	0
chuanmian45_cuteSV.DEL.219	0.9	831	0	0	0	0	0	0	0	0	0	1	0	0	0	2	0	0	0	0	0	0	0	0	0
wuganda_cuteSV.DEL.2345	0.5	2800	0	0	0	0	0	2	5	0	0	0	0	0	0	1	0	0	0	0	0	1	0	0	0
lumianyan16_cuteSV.DEL.3679	0.39	4669	0	0	0	0	0	0	1	0	0	0	0	0	0	3	0	0	0	0	0	0	0	0	0
zhongmiansuo35_cuteSV.DEL.472	0.61	1577	0	0	1	0	0	0	0	0	0	1	0	0	0	3	0	0	0	0	0	0	0	0	0
jinmian33_cuteSV.DEL.3534	0.99	716	0	0	1	0	0	0	0	0	0	0	0	0	0	0	0	0	0	0	0	0	0	0	0
emian21_cuteSV.DEL.1158	0.95	242	0	0	0	0	0	0	0	0	0	0	0	0	0	1	0	0	0	0	0	0	0	0	0
xingtai_cuteSV.DEL.1931	0.99	11158	0	0	0	0	0	0	0	0	0	6	0	0	0	4	0	2	0	0	0	0	0	0	0
yumian8_cuteSV.DEL.2192	0.92	876	0	0	0	0	0	0	1	0	0	0	0	0	0	2	0	0	0	0	0	0	0	0	0
wuganda_cuteSV.DEL.4696	0.85	525	0	0	0	0	0	0	0	0	0	1	0	0	0	0	0	0	0	0	0	0	0	0	0
lumianyan16_cuteSV.DEL.386	1	185	0	0	0	0	0	0	0	0	0	0	1	0	0	0	0	0	0	0	0	0	0	0	0
ekangmian8_cuteSV.DEL.1311	1	3255	0	0	0	0	0	0	0	0	0	2	0	0	0	2	0	0	0	0	0	0	0	0	0
wuganda_cuteSV.DEL.1058	0.97	13818	0	0	0	0	0	0	0	0	0	11	0	0	0	4	0	0	0	0	0	0	0	0	0
xingtai_cuteSV.DEL.4114	0.11	612	0	0	0	0	0	0	1	0	0	0	0	0	0	0	0	0	0	0	0	0	0	0	0
handan284_cuteSV.DEL.4480	0.71	80	0	0	0	0	0	0	0	0	0	0	0	0	0	1	0	0	0	0	0	0	0	0	0
wuganda_cuteSV.DEL.4864	0.51	565	0	0	0	0	0	0	0	0	0	0	0	0	0	2	0	0	0	0	0	0	0	0	0
wuganda_cuteSV.DEL.1685	0.88	35	0	0	0	0	0	0	1	0	0	0	0	0	0	0	0	0	0	0	0	0	0	0	0
wuganda_cuteSV.DEL.5185	0.99	10094	0	0	0	0	0	0	0	0	0	2	0	0	0	0	0	0	0	0	0	0	0	0	0
xinluzhong7_cuteSV.DEL.1448	0.96	12305	0	0	0	0	0	0	0	0	0	3	0	0	0	4	0	0	0	0	0	0	0	0	0
yu668_cuteSV.DEL.3051	1	7784	0	0	0	0	0	0	0	0	0	1	0	0	0	0	0	0	0	0	0	0	0	0	0
xinluzhong7_cuteSV.DEL.1460	1	2306	0	0	0	0	0	0	0	0	0	2	0	0	0	0	0	0	0	0	0	0	0	0	0
wuganda_cuteSV.DEL.5092	1	10451	0	0	0	0	0	0	1	0	0	7	0	0	0	0	0	0	0	0	0	0	0	0	0
jinmian33_cuteSV.DEL.2342	1	10064	0	0	0	0	0	0	0	0	0	6	0	0	0	0	0	0	0	0	0	0	0	0	0
xinluzhong7_cuteSV.DEL.4666	0.92	432	0	0	0	0	0	0	0	0	0	0	2	0	0	0	0	0	0	0	0	0	0	0	0
lumianyan16_cuteSV.DEL.962	1	2984	0	0	0	0	0	0	1	0	0	3	0	0	0	0	0	0	0	0	0	0	0	0	0
handan284_cuteSV.DEL.333	0.99	397	0	0	0	0	0	0	0	0	0	0	1	0	0	0	0	0	0	0	0	0	0	0	0
wuganda_cuteSV.DEL.4506	0.36	1143	0	0	0	0	0	0	0	0	0	2	0	0	0	0	0	0	0	0	0	0	0	0	0
jinmian33_cuteSV.DEL.3304	0.99	19791	0	0	0	0	0	0	1	0	0	19	0	0	0	5	0	0	0	0	0	0	0	0	0
ekangmian8_cuteSV.DEL.1290	1	10730	0	0	0	0	0	0	0	0	0	1	0	0	0	0	0	0	0	0	0	0	0	0	0
wuganda_cuteSV.DEL.590	0.98	597	0	0	0	0	0	0	0	0	0	2	0	0	0	0	0	0	0	0	0	0	0	0	0
xingtai_cuteSV.DEL.38	0.99	16090	0	0	0	0	0	0	2	0	0	6	0	0	0	0	0	0	0	0	0	0	0	0	0
qinyuan4_cuteSV.DEL.269	0.95	539	0	0	0	0	0	0	0	0	0	0	1	0	0	0	0	0	0	0	0	0	0	0	0
xingtai_cuteSV.DEL.1598	0.98	2675	0	0	0	0	0	0	0	0	0	1	0	0	0	0	0	0	0	0	0	0	0	0	0
xingtai_cuteSV.DEL.83	0.95	9828	0	0	0	0	0	0	0	0	0	4	0	0	0	0	0	0	0	0	0	0	0	0	0
wuganda_cuteSV.DEL.2698	1	10211	0	0	0	0	0	0	0	0	0	4	0	0	0	0	0	0	0	0	0	0	0	0	0
zhongzhi866_cuteSV.DEL.4579	0.8	147	0	0	0	0	0	0	0	0	0	0	0	0	0	1	0	0	0	0	0	0	0	0	0
wuganda_cuteSV.DEL.3742	1	11472	0	0	0	0	0	0	0	0	0	3	0	0	0	8	0	0	0	0	0	0	0	0	0
wuganda_cuteSV.DEL.5358	0.91	1550	0	0	0	0	0	0	0	0	0	1	0	0	0	0	0	0	0	0	0	0	0	0	0
jinmian33_cuteSV.DEL.2511	0.1	483	0	0	0	0	0	0	1	0	0	0	0	0	0	0	0	0	0	0	0	0	0	0	0
xingtai_cuteSV.DEL.4610	0.94	2975	0	0	0	0	0	0	1	0	0	4	0	0	0	0	0	0	0	0	0	0	0	0	0
wuganda_cuteSV.DEL.2323	0.98	270	0	0	0	0	0	0	0	0	1	0	0	0	0	0	0	0	0	0	0	0	0	0	0
xingtai_cuteSV.DEL.4053	0.98	98	0	0	0	0	0	0	0	0	0	0	1	0	0	0	0	0	0	0	0	0	0	0	0
jinmian33_cuteSV.DEL.1445	0.97	17027	0	0	0	0	0	0	2	0	0	7	0	0	0	1	0	0	0	0	1	0	0	0	0
xingtai_cuteSV.DEL.1182	1	16167	0	0	0	0	0	0	3	0	0	2	0	0	0	6	0	0	0	0	0	0	0	0	0
jinmian33_cuteSV.DEL.2515	1	649	0	0	0	0	0	0	0	0	0	2	0	0	0	0	0	0	0	0	0	0	0	0	0
wanmian6_cuteSV.DEL.2337	0.89	309	0	0	0	0	0	0	0	0	0	0	0	0	0	2	0	0	0	0	0	0	0	0	0
jinmian33_cuteSV.DEL.1438	0.95	542	0	0	0	0	0	0	0	0	0	0	1	0	0	0	0	0	0	0	0	0	0	0	0
chuanmian45_cuteSV.DEL.2450	0.99	398	0	0	0	0	0	0	0	0	0	0	1	0	0	0	0	0	0	0	0	0	0	0	0
emian21_cuteSV.DEL.2493	1	23118	0	0	0	0	0	0	0	0	0	13	0	0	0	2	0	0	0	0	0	0	0	0	0
yumian21_cuteSV.DEL.2378	0.38	12472	3	0	0	0	0	5	4	0	0	1	1	0	0	2	0	0	0	0	0	0	0	0	0
wuganda_cuteSV.DEL.3450	0.99	2966	0	0	0	0	0	0	2	0	0	4	0	0	0	0	0	0	0	0	0	0	0	0	0
xingtai_cuteSV.DEL.2439	0.86	9778	0	0	0	0	0	0	1	0	0	10	0	0	0	0	0	0	0	0	0	0	0	0	0
ekangmian8_cuteSV.DEL.1209	0.86	212	0	0	0	0	0	0	0	0	0	1	0	0	0	0	0	0	0	0	0	0	0	0	0
wuganda_cuteSV.DEL.3390	0.96	3175	0	0	0	0	0	0	0	0	0	2	0	0	0	2	0	0	0	0	0	0	0	0	0
jinmian33_cuteSV.DEL.4142	1	5780	0	0	0	0	0	0	0	0	0	8	0	0	0	1	0	0	0	0	0	0	0	0	0
yumian11_cuteSV.DEL.739	1	5185	0	0	0	0	0	0	0	0	0	0	4	0	0	2	0	0	0	0	0	0	0	0	0
jinmian33_cuteSV.DEL.4524	0.17	3813	0	0	0	0	0	0	1	0	0	0	0	0	0	3	0	0	0	0	0	0	0	0	0
jinmian33_cuteSV.DEL.3189	0.78	239	0	0	0	0	0	0	0	0	0	1	0	0	0	0	0	0	0	0	0	0	0	0	0
jinmian33_cuteSV.DEL.2633	0.97	796	0	0	0	0	0	0	0	0	0	2	0	0	0	0	0	0	0	0	0	0	0	0	0
wuganda_cuteSV.DEL.5179	0.99	7707	0	0	0	0	0	0	5	0	0	15	0	0	0	5	0	0	0	0	0	0	0	0	0
wuganda_cuteSV.DEL.1757	1	11053	0	0	0	0	0	0	0	0	0	4	0	0	0	4	0	0	0	0	0	0	0	0	0
wanmian6_cuteSV.DEL.3478	0.97	18994	0	0	0	0	0	0	0	0	0	15	0	0	0	2	0	0	0	0	0	0	0	0	0
xingtai_cuteSV.DEL.4611	0.99	14762	0	0	0	0	0	0	3	0	0	22	0	0	0	0	0	0	0	0	0	0	0	0	0
jinmian33_cuteSV.DEL.4014	1	119	0	0	0	0	0	0	0	0	0	0	1	0	0	0	0	0	0	0	0	0	0	0	0
jinmian33_cuteSV.DEL.2421	0.73	4961	0	0	0	0	0	0	0	0	0	0	4	0	0	0	0	0	0	0	0	0	0	0	0
yumian21_cuteSV.DEL.1804	0.13	570	0	0	0	0	0	0	1	0	0	0	0	0	0	0	0	0	0	0	0	0	0	0	0
jinmian33_cuteSV.DEL.3754	0.82	698	0	0	0	0	0	0	0	0	0	0	0	0	0	1	0	0	0	0	0	0	0	0	0
wuganda_cuteSV.DEL.2703	0.99	460	0	0	0	0	0	0	0	0	0	0	1	0	0	0	0	0	0	0	0	0	0	0	0
ekangmian10_cuteSV.DEL.4107	0.94	3554	0	0	0	0	0	0	0	0	0	0	6	0	0	0	0	0	0	0	0	0	0	0	0
wuganda_cuteSV.DEL.3347	1	20851	0	0	0	0	0	0	0	0	0	18	0	0	0	6	0	0	0	0	0	0	0	0	0
xinluzhong7_cuteSV.DEL.1475	1	10508	0	0	0	0	0	0	0	0	0	1	0	0	0	0	0	0	0	0	0	0	0	0	0
emian21_cuteSV.DEL.2586	1	5644	0	0	0	0	0	0	0	0	0	2	0	0	0	0	0	0	0	0	0	0	0	0	0
jinmian33_cuteSV.DEL.4519	0.76	248	0	0	0	0	0	0	0	0	0	1	0	0	0	0	0	0	0	0	0	0	0	0	0
wuganda_cuteSV.DEL.3202	0.8	119	0	0	1	0	0	0	0	0	0	0	0	0	0	0	0	0	0	0	0	0	0	0	0
ekangmian10_cuteSV.DEL.4676	0.32	43	0	0	0	0	0	0	1	0	0	0	0	0	0	0	0	0	0	0	0	0	0	0	0
emian21_cuteSV.DEL.2595	1	3082	0	0	0	0	0	0	0	0	0	1	0	0	0	0	0	0	0	0	0	0	0	0	0
sumian9_cuteSV.DEL.2929	1	5215	0	0	0	0	0	0	0	0	0	0	4	0	0	0	0	0	0	0	0	0	0	0	0
wuganda_cuteSV.DEL.4584	0.31	4117	0	0	0	0	0	0	1	0	0	1	0	0	0	4	0	0	0	0	0	1	0	0	0
emian21_cuteSV.DEL.3709	0.97	603	0	0	0	0	0	0	0	0	0	1	0	0	0	0	0	0	0	0	0	0	0	0	0
lumianyan16_cuteSV.DEL.4082	0.73	135	0	0	0	0	0	0	0	0	0	0	0	0	0	1	0	0	0	0	0	0	0	0	0
handan284_cuteSV.DEL.4535	0.42	624	0	0	0	0	0	0	0	0	0	0	0	0	0	1	0	0	0	0	0	0	0	0	0
wuganda_cuteSV.DEL.5477	0.97	115	0	0	0	0	0	0	0	0	0	0	0	0	0	1	0	0	0	0	0	0	0	0	0
jinmian33_cuteSV.DEL.3843	0.99	5139	0	0	0	0	0	0	0	0	0	0	4	0	0	0	0	0	0	0	0	0	0	0	0
wanmian6_cuteSV.DEL.197	0.91	1851	0	0	0	0	0	0	0	0	0	4	0	0	0	3	0	0	0	0	0	0	0	0	0
wanmian6_cuteSV.DEL.6544	0.99	11254	0	0	0	0	0	0	0	0	0	3	0	0	0	6	0	0	0	0	0	0	0	0	0
wuganda_cuteSV.DEL.2724	0.91	433	0	0	0	0	0	0	0	0	0	0	2	0	0	0	0	0	0	0	0	0	0	0	0
lumianyan16_cuteSV.DEL.607	1	596	0	0	0	0	0	0	0	0	0	0	1	0	0	0	0	0	0	0	0	0	0	0	0
qinyuan4_cuteSV.DEL.2623	0.87	2396	0	0	0	0	0	0	0	0	0	2	0	0	0	0	0	0	0	0	0	0	0	0	0
jinmian33_cuteSV.DEL.4195	1	2803	0	0	0	0	0	0	0	0	0	2	0	0	0	0	0	0	0	0	0	0	0	0	0
ekangmian8_cuteSV.DEL.1062	0.94	17169	0	0	0	0	0	0	1	0	0	6	0	0	0	0	0	0	0	0	0	0	0	0	0
jinmian20_cuteSV.DEL.3990	0.83	410	0	0	0	0	0	0	0	0	0	0	1	0	0	0	0	0	0	0	0	0	0	0	0
ekangmian8_cuteSV.DEL.23	1	741	0	0	0	0	0	0	0	0	0	1	0	0	0	0	0	0	0	0	0	0	0	0	0
wuganda_cuteSV.DEL.5127	0.57	198	0	0	0	0	0	0	1	0	0	0	0	0	0	0	0	0	0	0	1	0	0	0	0
jinmian33_cuteSV.DEL.1114	0.38	2038	0	0	1	0	0	0	0	0	0	0	1	0	0	0	0	0	0	0	2	0	0	0	0
yu668_cuteSV.DEL.4064	0.99	986	0	0	0	0	0	0	0	0	0	1	0	0	0	0	0	0	0	0	0	0	0	0	0
xinluzhong7_cuteSV.DEL.5779	1	2547	0	0	0	0	0	0	0	0	0	3	0	0	0	0	0	0	0	0	0	0	0	0	0
jinmian33_cuteSV.DEL.2044	0.98	454	0	0	0	0	0	0	0	0	0	0	1	0	0	0	0	0	0	0	0	0	0	0	0
jinmian33_cuteSV.DEL.3531	1	4861	0	0	0	0	0	0	0	0	0	0	1	0	0	0	0	0	0	0	0	0	0	0	0
xingtai_cuteSV.DEL.4495	0.93	13858	0	0	0	0	0	0	1	0	0	2	0	0	0	0	0	0	0	0	0	0	0	0	0
jinmian33_cuteSV.DEL.3136	0.84	518	0	0	2	0	0	0	0	0	0	0	0	0	0	0	0	0	0	0	0	0	0	0	0
xingtai_cuteSV.DEL.1052	0.37	1377	0	0	0	0	0	2	0	0	0	0	1	0	0	0	0	0	0	0	0	0	0	0	0
xingtai_cuteSV.DEL.424	0.98	2739	0	0	0	0	0	0	0	0	0	1	0	0	0	0	0	0	0	0	0	0	0	0	0
xingtai_cuteSV.DEL.648	0.57	261	0	0	0	0	0	0	0	0	0	0	0	0	0	0	0	0	0	0	0	1	0	0	0
wanmian6_cuteSV.DEL.6943	0.99	465	0	0	0	0	0	0	0	0	0	0	1	0	0	0	0	0	0	0	0	0	0	0	0
wuganda_cuteSV.DEL.3418	0.99	3488	0	0	0	0	0	0	0	0	0	3	0	0	0	4	0	1	0	0	0	0	0	0	0
yumian21_cuteSV.DEL.4141	0.94	3120	0	0	0	0	0	0	0	0	0	2	0	0	0	0	0	0	0	0	0	0	0	0	0
emian21_cuteSV.DEL.1477	0.79	189	0	0	0	0	0	0	0	0	0	0	0	0	0	1	0	0	0	0	0	0	0	0	0
xinluzhong7_cuteSV.DEL.4583	0.95	11551	0	0	0	0	0	0	1	0	0	7	0	0	0	0	0	0	0	0	1	0	0	0	0
jinmian33_cuteSV.DEL.4140	1	2190	0	0	0	0	0	0	0	0	0	1	0	0	0	0	0	0	0	0	0	0	0	0	0
xingtai_cuteSV.DEL.4379	0.98	4648	0	0	0	0	0	0	2	0	0	0	3	0	0	0	0	0	0	0	0	0	0	0	0
xingtai_cuteSV.DEL.3550	1	6138	0	0	0	0	0	0	0	0	0	1	0	0	0	0	0	0	0	0	0	0	0	0	0
wuganda_cuteSV.DEL.2472	0.95	563	0	0	0	0	0	0	0	0	0	0	1	0	0	0	0	0	0	0	0	0	0	0	0
wuganda_cuteSV.DEL.1127	0.9	3540	0	0	0	0	0	0	0	0	0	0	6	0	0	0	0	0	0	0	0	0	0	0	0
lumianyan16_cuteSV.DEL.909	0.68	237	0	0	0	0	0	0	0	0	0	0	0	0	0	1	0	0	0	0	0	0	0	0	0
ekangmian10_cuteSV.DEL.2285	0.95	110	0	0	0	0	0	0	0	0	0	0	0	0	0	1	0	0	0	0	0	0	0	0	0
ekangmian8_cuteSV.DEL.1260	0.95	4040	0	0	0	0	0	0	0	0	0	5	0	0	0	0	0	0	0	0	0	0	0	0	0
emian21_cuteSV.DEL.5137	0.93	2376	0	0	0	0	0	0	0	0	0	0	7	0	0	0	0	0	0	0	0	0	0	0	0
wanmian6_cuteSV.DEL.3940	0.88	16794	0	0	0	0	0	0	4	0	0	6	0	0	0	0	0	0	0	0	0	0	0	0	0
wuganda_cuteSV.DEL.546	1	10762	0	0	0	0	0	0	0	0	0	1	0	0	0	0	0	0	0	0	0	0	0	0	0
xingtai_cuteSV.DEL.4608	0.27	3705	0	0	0	0	0	0	0	0	0	0	0	0	0	2	0	0	0	0	0	0	0	0	0
ekangmian10_cuteSV.DEL.4517	1	11017	0	0	0	0	0	0	0	0	0	3	0	0	0	4	0	0	0	0	0	0	0	0	0
emian21_cuteSV.DEL.2352	0.76	188	0	0	0	0	0	0	0	0	0	2	0	0	0	0	0	0	0	0	0	0	0	0	0
zhongmiansuo35_cuteSV.DEL.761	0.91	16601	0	0	0	0	0	0	2	0	0	5	0	0	0	0	0	0	0	0	0	0	0	0	0
yumian11_cuteSV.DEL.3585	0.76	2715	0	0	0	0	0	0	0	0	0	2	0	0	0	0	0	0	0	0	0	0	0	0	0
lumianyan16_cuteSV.DEL.3898	1	11426	0	0	0	0	0	0	0	0	0	1	0	0	0	0	0	0	0	0	0	0	0	0	0
ekangmian10_cuteSV.DEL.2283	0.25	3718	0	0	0	0	0	0	0	0	0	0	0	0	0	3	0	0	0	0	0	0	0	0	0
ekangmian8_cuteSV.DEL.1589	0.06	659	0	0	0	0	0	0	1	0	0	0	0	0	0	0	0	0	0	0	0	0	0	0	0
wuganda_cuteSV.DEL.5789	1	2840	0	0	0	0	0	0	1	0	0	2	0	0	0	0	0	0	0	0	0	0	0	0	0
ekangmian8_cuteSV.DEL.1424	0.99	3106	0	0	0	0	0	0	0	0	0	1	0	0	0	0	0	0	0	0	0	0	0	0	0
jinmian33_cuteSV.DEL.1111	1	11052	0	0	0	0	0	0	0	0	0	5	0	0	0	4	0	0	0	0	0	0	0	0	0
wuganda_cuteSV.DEL.3979	0.97	9918	0	0	0	0	0	0	0	0	0	5	0	0	0	0	0	0	0	0	0	0	0	0	0
zhongzhi866_cuteSV.DEL.3086	0.44	307	0	0	0	0	0	0	0	0	0	0	1	0	0	1	0	0	0	0	0	0	0	0	0
wuganda_cuteSV.DEL.2029	0.55	3782	0	0	0	0	0	0	1	0	0	0	0	0	0	8	0	0	0	0	1	0	0	0	0
wuganda_cuteSV.DEL.4543	0.22	383	0	0	0	0	0	0	0	0	0	1	0	0	0	0	0	0	0	0	0	0	0	0	0
wuganda_cuteSV.DEL.3118	1	1366	0	0	1	0	0	0	0	0	0	1	0	0	0	0	0	0	0	0	0	0	0	0	0
jinmian33_cuteSV.DEL.448	0.99	13355	0	0	0	0	0	0	0	0	0	9	0	0	0	0	0	0	0	0	0	0	0	0	0
yumian11_cuteSV.DEL.4640	0.74	4934	0	0	0	0	0	0	0	0	0	0	4	0	0	0	0	0	0	0	0	0	0	0	0
wuganda_cuteSV.DEL.1073	1	10835	0	0	0	0	0	0	0	0	0	1	0	0	0	0	0	0	0	0	0	0	0	0	0
wuganda_cuteSV.DEL.1108	0.37	115	0	0	0	0	0	0	0	0	0	1	0	0	0	0	0	0	0	0	0	0	0	0	0
emian21_cuteSV.DEL.5068	0.77	244	0	0	1	0	0	0	0	0	0	0	1	0	0	0	0	0	0	0	0	0	0	0	0
xingtai_cuteSV.DEL.2882	1	7385	0	0	0	0	0	0	0	0	0	1	0	0	0	0	0	0	0	0	0	0	0	0	0
jinmian33_cuteSV.DEL.2480	0.9	427	0	0	0	0	0	0	0	0	0	0	2	0	0	0	0	0	0	0	0	0	0	0	0
wuganda_cuteSV.DEL.1213	0.93	17429	0	0	0	0	0	0	2	0	0	4	0	0	0	0	0	0	0	0	1	0	0	0	0
yumian21_cuteSV.DEL.4455	0.91	425	0	0	2	0	0	0	0	0	0	0	1	0	0	0	0	0	0	0	0	0	0	0	0
wuganda_cuteSV.DEL.4038	0.86	1039	0	0	0	0	0	0	0	0	0	1	0	0	0	1	0	0	0	0	0	0	0	0	0
yumian21_cuteSV.DEL.467	0.55	7436	0	5	0	0	0	0	1	0	0	0	0	0	0	2	0	0	0	0	3	0	0	0	0
wanmian6_cuteSV.DEL.6071	1	3400	0	0	0	0	0	0	0	0	0	2	0	0	0	2	0	0	0	0	0	0	0	0	0
jinmian33_cuteSV.DEL.4068	1	10941	0	0	0	0	0	0	0	0	0	1	0	0	0	0	0	0	0	0	0	0	0	0	0
lumianyan16_cuteSV.DEL.3053	0.95	549	0	0	0	0	0	0	0	0	0	0	1	0	0	0	0	0	0	0	0	0	0	0	0
wuganda_cuteSV.DEL.5130	0.98	5182	0	0	0	0	0	0	0	0	0	0	4	0	0	0	0	0	0	0	0	0	0	0	0
wuganda_cuteSV.DEL.5549	0.6	173	0	0	0	0	0	0	0	0	0	0	0	0	0	1	0	0	0	0	0	0	0	0	0
ekangmian10_cuteSV.DEL.4800	0.97	80	0	1	0	0	0	0	0	0	0	0	0	0	0	0	0	0	0	0	0	0	0	0	0
wuganda_cuteSV.DEL.3395	0.83	234	0	0	0	0	2	0	0	0	0	0	0	0	0	0	0	0	0	0	0	0	0	0	0
jinmian20_cuteSV.DEL.2382	1	107	0	0	0	0	0	0	1	0	0	0	0	0	0	0	0	0	0	0	0	0	0	0	0
jinmian33_cuteSV.DEL.3536	0.84	540	0	0	0	0	0	0	0	0	0	0	1	0	0	0	0	0	0	0	0	0	0	0	0
wanmian6_cuteSV.DEL.2986	0.9	3750	0	0	0	0	0	0	0	0	0	6	0	0	0	4	0	2	0	0	0	0	0	0	0
wuganda_cuteSV.DEL.5688	0.98	3441	0	0	0	0	0	0	0	0	0	4	0	0	0	0	0	0	0	0	0	0	0	0	0
chuanmian45_cuteSV.DEL.74	0.99	5157	0	0	0	0	0	0	2	0	0	0	6	0	0	0	0	0	0	0	0	0	0	0	0
jinmian33_cuteSV.DEL.4288	0.91	2620	0	0	0	0	0	0	1	0	0	4	0	0	0	0	0	0	0	0	0	0	0	0	0
xinluzhong7_cuteSV.DEL.6081	0.59	862	0	0	0	0	0	0	0	0	0	1	0	0	0	0	0	0	0	0	0	0	0	0	0
yumian11_cuteSV.DEL.3275	0.9	2692	0	0	0	0	0	0	0	0	0	3	0	0	0	1	0	0	0	0	0	0	0	0	0
zhongmiansuo35_cuteSV.DEL.2813	0.93	14155	0	0	0	0	0	0	0	0	0	19	0	0	0	1	0	0	0	0	0	0	0	0	0
lumianyan16_cuteSV.DEL.4395	0.23	3898	0	0	0	0	0	0	1	0	0	0	0	0	0	4	0	0	0	0	0	0	0	0	0
yumian21_cuteSV.DEL.4114	0.83	6450	0	0	0	0	0	0	0	0	0	8	0	0	0	3	0	0	0	0	0	0	0	0	0
ekangmian8_cuteSV.DEL.1286	0.97	1643	0	0	0	0	0	0	0	0	0	1	0	0	0	0	0	0	0	0	0	0	0	0	0
wuganda_cuteSV.DEL.3516	0.96	110	0	0	0	0	0	0	0	0	0	0	0	0	0	1	0	0	0	0	0	0	0	0	0
wuganda_cuteSV.DEL.211	0.97	4027	0	0	0	0	0	0	0	0	0	5	0	0	0	2	0	0	0	0	0	0	0	0	0
lumianyan16_cuteSV.DEL.1626	0.93	16963	0	0	0	0	0	0	5	0	0	7	0	0	0	0	0	0	0	0	2	0	0	0	0
wuganda_cuteSV.DEL.262	0.85	503	0	0	0	0	0	0	0	0	0	2	0	0	0	0	0	0	0	0	0	0	0	0	0
jinmian20_cuteSV.DEL.1234	0.8	13097	0	0	0	0	0	0	0	0	0	4	4	0	0	0	0	0	0	0	0	0	0	0	0
emian21_cuteSV.DEL.2631	0.97	27900	0	0	0	0	0	0	0	0	0	17	0	0	0	5	0	0	0	0	0	0	0	0	0
wanmian6_cuteSV.DEL.5926	0.3	3610	0	0	1	0	0	3	0	0	0	1	1	0	0	1	0	0	0	0	0	0	0	0	0
emian21_cuteSV.DEL.5226	0.84	438	0	0	0	0	0	0	0	0	0	0	2	0	0	0	0	0	0	0	0	0	0	0	0
zhongmiansuo35_cuteSV.DEL.1008	1	81	0	0	0	0	0	0	0	0	0	0	0	0	0	1	0	0	0	0	0	0	0	0	0
lumianyan16_cuteSV.DEL.1474	0.32	2526	0	0	0	0	0	0	1	0	0	0	0	0	0	1	0	0	0	0	0	0	0	0	0
handan284_cuteSV.DEL.5437	0.9	1074	0	0	0	0	0	0	0	0	0	2	0	0	0	0	0	0	0	0	0	0	0	0	0
wuganda_cuteSV.DEL.4926	1	3097	0	0	0	0	0	0	0	0	0	1	0	0	0	0	0	0	0	0	0	0	0	0	0
xingtai_cuteSV.DEL.3284	0.99	10951	0	0	0	0	0	0	0	0	0	3	0	0	0	4	0	0	0	0	0	0	0	0	0
lumianyan16_cuteSV.DEL.2389	1	9872	0	0	0	0	0	0	0	0	0	5	0	0	0	0	0	0	0	0	0	0	0	0	0
wuganda_cuteSV.DEL.4083	0.7	4951	0	0	0	0	0	0	0	0	0	0	5	0	0	0	0	0	0	0	0	0	0	0	0
sumian9_cuteSV.DEL.2550	0.98	10318	0	0	0	0	0	0	0	0	0	13	0	0	0	0	0	0	0	0	0	0	0	0	0
chuanmian45_cuteSV.DEL.5072	0.96	698	0	0	1	0	0	0	0	0	0	0	0	0	0	0	0	0	0	0	0	0	0	0	0
jinmian20_cuteSV.DEL.4244	0.99	399	0	0	0	0	0	0	0	0	0	0	1	0	0	0	0	0	0	0	0	0	0	0	0
wuganda_cuteSV.DEL.4859	0.55	629	0	0	0	0	0	0	0	0	0	0	1	0	0	1	0	0	0	0	0	0	0	0	0
wuganda_cuteSV.DEL.5593	0.65	9313	0	0	0	0	0	4	2	0	0	5	1	0	0	7	0	0	0	0	0	0	0	0	0
handan284_cuteSV.DEL.3045	0.71	100	0	0	0	0	0	0	0	0	0	0	0	0	0	0	0	0	0	1	0	0	0	0	0
wuganda_cuteSV.DEL.1087	0.99	971	0	0	0	0	0	0	0	0	0	1	0	0	0	0	0	0	0	0	0	0	0	0	0
yumian11_cuteSV.DEL.2221	0.36	1095	0	0	0	0	0	0	0	0	0	1	0	0	0	0	0	0	0	0	0	0	0	0	0
jinmian33_cuteSV.DEL.1293	1	3651	0	0	0	0	0	0	0	0	0	2	0	0	0	1	0	0	0	0	0	0	0	0	0
xingtai_cuteSV.DEL.260	1	222	0	0	0	0	0	0	0	0	0	1	0	0	0	0	0	0	0	0	0	0	0	0	0
jinmian33_cuteSV.DEL.1860	0.78	74	0	0	0	0	0	0	1	0	0	0	0	0	0	0	0	0	0	0	0	0	0	0	0
wuganda_cuteSV.DEL.3794	1	2840	0	0	0	0	0	0	0	0	0	6	0	0	0	0	0	0	0	0	0	0	0	0	0
lumianyan16_cuteSV.DEL.915	0.94	2988	0	0	0	0	0	0	1	0	0	3	0	0	0	0	0	0	0	0	0	0	0	0	0
wuganda_cuteSV.DEL.3619	0.46	46	0	0	0	0	0	0	0	0	0	1	0	0	0	0	0	0	0	0	0	0	0	0	0
xingtai_cuteSV.DEL.2523	1	2904	0	0	0	0	0	0	1	0	0	3	0	0	0	0	0	0	0	0	0	0	0	0	0
chuanmian45_cuteSV.DEL.5089	0.99	6575	0	0	0	0	0	1	0	0	0	1	0	0	0	7	0	0	0	0	0	0	0	0	0
emian21_cuteSV.DEL.2485	1	11137	0	0	0	0	0	0	0	0	0	8	0	0	0	7	0	0	0	0	0	0	0	0	0
wuganda_cuteSV.DEL.895	0.24	169	0	0	0	0	0	0	0	0	0	1	0	0	0	0	0	0	0	0	0	0	0	0	0
emian21_cuteSV.DEL.4119	0.97	8962	0	0	0	0	0	0	0	0	0	4	0	0	0	0	0	0	0	0	0	0	0	0	0
ekangmian8_cuteSV.DEL.1194	0.65	236	0	0	0	0	0	0	0	0	0	1	0	0	0	0	0	0	0	0	0	0	0	0	0
lumianyan16_cuteSV.DEL.174	0.83	4621	0	0	0	0	0	0	0	0	0	0	3	0	0	0	0	0	0	0	0	0	0	0	0
wuganda_cuteSV.DEL.3580	0.75	780	0	0	0	0	0	0	1	0	0	0	0	0	0	3	0	0	0	0	0	0	0	0	0
sumian9_cuteSV.DEL.350	0.95	16894	0	0	0	0	0	0	2	0	0	4	0	0	0	0	0	0	0	0	0	0	0	0	0
jinmian33_cuteSV.DEL.3760	0.74	669	0	0	0	0	0	0	0	0	0	2	0	0	0	0	0	0	0	0	0	0	0	0	0
ekangmian8_cuteSV.DEL.608	0.72	213	0	0	0	0	0	0	1	0	0	0	0	0	0	0	0	0	0	0	0	0	0	0	0
chuanmian45_cuteSV.DEL.2581	0.71	9963	2	0	0	0	0	2	0	0	0	3	2	0	0	6	0	0	0	0	1	0	0	0	0
jinmian33_cuteSV.DEL.1100	1	3444	0	0	0	0	0	0	0	0	0	3	0	0	0	2	0	1	0	0	0	0	0	0	0
ekangmian8_cuteSV.DEL.1166	0.89	5334	0	0	0	0	0	0	1	0	0	7	0	0	0	5	0	0	0	0	0	0	0	0	0
wuganda_cuteSV.DEL.4927	1	10778	0	0	0	0	0	0	0	0	0	1	0	0	0	0	0	0	0	0	0	0	0	0	0
xingtai_cuteSV.DEL.4446	0.95	464	0	0	0	0	0	0	0	0	0	0	1	0	0	0	0	0	0	0	0	0	0	0	0
wuganda_cuteSV.DEL.287	0.72	4937	0	0	0	0	0	0	0	0	0	0	5	0	0	0	0	0	0	0	0	0	0	0	0
jinmian33_cuteSV.DEL.462	1	9754	0	0	0	0	0	0	0	0	0	8	0	0	0	0	0	0	0	0	0	0	0	0	0
handan284_cuteSV.DEL.5846	0.93	57	0	0	0	0	0	0	0	0	0	0	0	0	0	1	0	0	0	0	0	0	0	0	0
wuganda_cuteSV.DEL.3924	0.71	9906	8	0	0	0	0	0	0	0	0	0	1	0	0	2	0	0	0	0	0	0	0	0	0
handan284_cuteSV.DEL.4478	0.99	9832	0	0	0	0	0	0	0	0	0	5	0	0	0	0	0	0	0	0	0	0	0	0	0
emian21_cuteSV.DEL.2656	1	4410	0	0	0	0	0	0	0	0	0	0	2	0	0	0	0	0	0	0	0	0	0	0	0
wanmian6_cuteSV.DEL.2987	1	3141	0	0	0	0	0	0	0	0	0	1	0	0	0	0	0	0	0	0	0	0	0	0	0
lumianyan16_cuteSV.DEL.2668	0.82	109	0	0	1	0	0	0	0	0	0	0	0	0	0	1	0	0	0	0	0	0	0	0	0
wuganda_cuteSV.DEL.4155	0.99	1502	0	0	0	0	0	0	0	0	0	1	0	0	0	0	0	0	0	0	0	0	0	0	0
xinluzhong7_cuteSV.DEL.722	0.83	2242	0	0	0	0	0	0	0	0	0	1	0	0	0	1	0	0	0	0	0	1	0	0	0
wuganda_cuteSV.DEL.2706	0.62	3504	1	0	0	0	0	0	0	0	0	1	0	0	0	5	0	0	0	1	0	0	0	0	0
wanmian6_cuteSV.DEL.6026	0.99	3376	0	0	0	0	0	0	0	0	0	3	0	0	0	2	0	0	0	0	0	0	0	0	0
jinmian20_cuteSV.DEL.4177	0.84	2128	0	0	0	0	0	0	0	0	0	1	0	0	0	1	1	0	0	0	0	0	0	0	0
xingtai_cuteSV.DEL.699	0.9	566	0	0	2	0	0	0	2	0	0	0	0	0	0	0	0	0	0	0	0	0	0	0	0
wuganda_cuteSV.DEL.5267	0.29	136	0	0	0	0	0	0	1	0	0	0	0	0	0	0	0	0	0	0	0	0	0	0	0
wuganda_cuteSV.DEL.561	1	10735	0	0	0	0	0	0	0	0	0	1	0	0	0	0	0	0	0	0	0	0	0	0	0
lumianyan16_cuteSV.DEL.5577	0.86	59	0	0	0	0	0	0	0	0	0	0	0	0	0	0	0	0	0	0	1	0	0	0	0
wuganda_cuteSV.DEL.4855	0.96	4926	0	0	0	0	0	0	0	0	0	0	4	0	0	1	0	0	0	0	0	0	0	0	0
chuanmian45_cuteSV.DEL.4057	1	949	0	0	0	0	0	0	0	0	0	1	1	0	0	0	0	0	0	0	0	0	0	0	0
xinluzhong7_cuteSV.DEL.5107	0.98	5133	0	0	0	0	0	0	0	0	0	0	6	0	0	0	0	0	0	0	0	0	0	0	0
wuganda_cuteSV.DEL.1980	0.98	3582	0	0	0	0	0	0	0	0	0	5	0	0	0	0	0	0	0	0	0	0	0	0	0
wuganda_cuteSV.DEL.3371	0.98	3160	0	0	0	0	0	0	0	0	0	1	0	0	0	0	0	0	0	0	0	0	0	0	0
lumianyan16_cuteSV.DEL.5101	0.14	148	0	0	0	0	0	0	1	0	0	0	0	0	0	0	0	0	0	0	0	0	0	0	0
xingtai_cuteSV.DEL.257	0.15	1438	0	0	0	0	0	0	0	0	0	1	0	0	0	1	0	0	0	0	0	0	0	0	0
jinmian33_cuteSV.DEL.1315	1	3058	0	0	0	0	0	0	0	0	0	1	0	0	0	0	0	0	0	0	0	0	0	0	0
wuganda_cuteSV.DEL.504	0.33	903	0	0	0	0	0	0	0	0	0	0	0	0	0	1	0	0	0	0	0	0	0	0	0
xingtai_cuteSV.DEL.1782	0.97	3018	0	0	0	0	0	0	1	0	0	3	0	0	0	0	0	0	0	0	0	0	0	0	0
ekangmian8_cuteSV.DEL.3186	0.85	1519	0	0	0	0	0	0	0	0	0	3	0	0	0	0	0	0	0	0	0	0	0	0	0
chuanmian45_cuteSV.DEL.4702	0.96	2769	0	0	0	0	0	0	0	0	0	2	0	0	0	0	0	0	0	0	0	0	0	0	0
ekangmian10_cuteSV.DEL.5642	0.82	3945	0	0	1	0	0	0	0	0	0	2	1	0	0	3	0	0	0	0	2	0	0	0	0
sumian9_cuteSV.DEL.335	0.98	12833	0	0	0	0	0	0	5	0	0	8	0	0	0	0	0	0	0	0	1	0	0	0	0
xinluzhong7_cuteSV.DEL.4225	0.38	77	0	0	0	0	0	0	0	0	0	1	0	0	0	0	0	0	0	0	0	0	0	0	0
lumianyan16_cuteSV.DEL.747	0.99	2738	0	0	0	0	0	0	0	0	0	3	0	0	0	0	0	0	0	0	0	0	0	0	0
wuganda_cuteSV.DEL.5075	0.69	1327	0	0	0	0	0	0	0	0	0	1	0	0	0	2	0	0	0	0	0	0	0	0	0
emian21_cuteSV.DEL.2809	0.99	11385	0	0	0	0	0	0	0	0	0	1	0	0	0	0	0	0	0	0	0	0	0	0	0
xinluzhong7_cuteSV.DEL.3462	0.99	465	0	0	0	0	0	0	0	0	0	0	1	0	0	0	0	0	0	0	0	0	0	0	0
wanmian6_cuteSV.DEL.4584	1	2793	0	0	0	0	0	0	0	0	0	2	0	0	0	0	0	0	0	0	0	0	0	0	0
xingtai_cuteSV.DEL.605	0.95	16095	0	0	0	0	0	0	0	0	0	4	0	0	0	0	0	0	0	0	0	0	0	0	0
wanmian6_cuteSV.DEL.1460	0.93	236	0	0	0	0	0	0	0	0	0	0	0	0	0	0	0	0	0	0	1	0	0	0	0
ekangmian8_cuteSV.DEL.1415	1	10943	0	0	0	0	0	0	0	0	0	7	0	0	0	4	0	0	0	0	0	0	0	0	0
ekangmian10_cuteSV.DEL.3596	0.99	219	0	0	0	0	0	0	0	0	0	1	0	0	0	0	0	0	0	0	0	0	0	0	0
lumianyan16_cuteSV.DEL.5868	0.97	1964	0	0	0	0	0	0	0	0	0	2	0	0	0	1	0	0	0	0	0	0	0	0	0
jinmian33_cuteSV.DEL.4330	1	3064	0	0	0	0	0	0	1	0	0	3	0	0	0	0	0	0	0	0	0	0	0	0	0
wuganda_cuteSV.DEL.2078	0.1	1478	0	0	1	0	0	0	0	0	0	0	0	0	0	0	0	0	0	0	0	0	0	0	0
ekangmian10_cuteSV.DEL.4710	1	3644	0	0	0	0	0	0	0	0	0	2	0	0	0	1	0	0	0	0	0	0	0	0	0
jinmian33_cuteSV.DEL.2627	0.11	218	0	0	0	0	0	0	0	0	0	1	0	0	0	0	0	0	0	0	0	0	0	0	0
xingtai_cuteSV.DEL.1907	1	31	0	0	0	0	0	0	0	0	0	1	0	0	0	0	0	0	0	0	0	0	0	0	0
lumianyan16_cuteSV.DEL.5350	0.36	3549	0	0	0	0	0	0	0	0	0	1	0	0	0	3	0	0	0	0	0	0	0	0	0
lumianyan16_cuteSV.DEL.1973	0.99	2904	0	0	0	0	0	0	0	0	0	0	1	0	0	4	0	0	0	0	0	0	0	0	0
yumian8_cuteSV.DEL.1999	0.99	13944	0	0	0	0	0	0	0	0	0	10	0	0	0	0	0	0	0	0	0	0	0	0	0
emian21_cuteSV.DEL.2324	0.99	3217	0	0	0	0	0	0	0	0	0	2	0	0	0	2	0	0	0	0	0	0	0	0	0
wanmian6_cuteSV.DEL.1935	0.94	1753	0	0	0	0	0	0	0	0	0	2	0	0	0	1	0	0	0	0	0	0	0	0	0
wuganda_cuteSV.DEL.2627	0.41	910	0	0	1	0	0	0	2	0	0	0	0	0	0	1	0	0	0	0	0	0	0	0	0
qinyuan4_cuteSV.DEL.3195	0.91	11681	0	0	0	0	0	0	0	0	0	6	0	0	0	2	0	0	0	0	0	0	0	0	0
emian21_cuteSV.DEL.2294	0.99	19303	0	0	0	0	0	0	0	0	0	6	0	0	0	2	0	0	0	0	0	0	0	0	0
handan284_cuteSV.DEL.3487	0.9	429	0	0	0	0	0	0	0	0	0	0	2	0	0	0	0	0	0	0	0	0	0	0	0
ekangmian8_cuteSV.DEL.1310	1	1313	0	0	0	0	0	0	0	0	0	1	0	0	0	0	0	0	0	0	0	0	0	0	0
wanmian6_cuteSV.DEL.5921	0.96	1279	0	1	0	0	0	0	0	0	0	0	0	0	0	0	0	0	0	0	0	0	0	0	0
jinmian20_cuteSV.DEL.4501	0.93	415	0	0	0	0	0	0	0	0	0	0	2	0	0	1	0	0	0	0	0	0	0	0	0
xingtai_cuteSV.DEL.3295	0.96	3368	0	0	0	0	0	0	0	0	0	3	0	0	0	1	0	0	0	0	0	0	0	0	0
xingtai_cuteSV.DEL.3263	0.98	3225	0	0	0	0	0	0	0	0	0	2	0	0	0	2	0	0	0	0	0	0	0	0	0
jinmian20_cuteSV.DEL.2593	0.95	10230	0	0	0	0	0	0	1	0	0	9	0	0	0	3	0	0	0	0	0	0	0	0	0
jinmian33_cuteSV.DEL.1281	0.62	326	0	0	0	0	0	0	0	0	0	1	0	0	0	0	0	0	0	0	0	0	0	0	0
wanmian6_cuteSV.DEL.5129	0.76	225	0	0	0	0	2	0	0	0	0	0	0	0	0	0	0	0	0	0	0	0	0	0	0
xingtai_cuteSV.DEL.3267	1	11072	0	0	0	0	0	0	0	0	0	5	0	0	0	4	0	0	0	0	0	0	0	0	0
yumian11_cuteSV.DEL.4080	1	7481	0	0	0	0	0	0	0	0	0	5	0	0	0	0	0	0	0	0	0	0	0	0	0
xingtai_cuteSV.DEL.1805	0.49	252	0	0	0	0	0	0	0	0	0	0	0	0	0	1	0	0	0	0	0	0	0	0	0
wuganda_cuteSV.DEL.5139	0.66	242	0	0	0	0	0	0	1	0	0	0	0	0	0	3	0	0	0	0	0	0	0	0	0
yumian21_cuteSV.DEL.568	1	36	0	0	0	0	0	0	0	0	0	0	1	0	0	0	0	0	0	0	0	0	0	0	0
yumian21_cuteSV.DEL.4084	1	10796	0	0	0	0	0	0	0	0	0	1	0	0	0	0	0	0	0	0	0	0	0	0	0
jinmian33_cuteSV.DEL.1894	0.99	4713	0	0	0	0	0	0	2	0	0	0	3	0	0	0	0	0	0	0	0	0	0	0	0
jinmian33_cuteSV.DEL.447	0.14	3482	0	0	0	0	0	2	2	0	0	0	1	0	0	0	0	0	0	0	0	0	0	0	0
ekangmian8_cuteSV.DEL.1428	0.97	3108	0	0	0	0	0	0	0	0	0	1	0	0	0	0	0	0	0	0	0	0	0	0	0
jinmian33_cuteSV.DEL.3571	0.95	2508	0	0	0	0	0	0	0	0	0	4	0	0	0	0	0	0	0	0	0	0	0	0	0
chuanmian45_cuteSV.DEL.3109	0.65	718	0	0	0	0	0	0	0	0	0	2	0	0	0	1	0	0	0	0	0	0	0	0	0
xinluzhong7_cuteSV.DEL.4226	1	11466	0	0	0	0	0	0	0	0	0	4	0	0	0	6	0	0	0	0	0	0	0	0	0
xingtai_cuteSV.DEL.4605	0.5	181	0	0	0	0	0	0	0	0	0	0	0	0	0	1	0	0	0	0	0	0	0	0	0
xinluzhong7_cuteSV.DEL.4587	0.8	7122	0	0	0	0	0	0	1	0	0	6	0	0	0	7	0	0	0	1	0	0	0	0	1
xingtai_cuteSV.DEL.2191	1	10856	0	0	0	0	0	0	0	0	0	1	0	0	0	0	0	0	0	0	0	0	0	0	0
ekangmian10_cuteSV.DEL.3908	0.98	464	0	0	0	0	0	0	0	0	0	0	1	0	0	0	0	0	0	0	0	0	0	0	0
wuganda_cuteSV.DEL.4918	0.94	971	0	0	0	0	0	0	0	0	0	1	0	0	0	0	0	0	0	0	0	0	0	0	0
jinmian20_cuteSV.DEL.2930	0.78	111	0	0	0	0	0	0	1	0	0	0	0	0	0	0	0	0	0	0	0	0	0	0	0
wuganda_cuteSV.DEL.5699	1	3063	0	0	0	0	0	0	0	0	0	1	0	0	0	0	0	0	0	0	0	0	0	0	0
jinmian33_cuteSV.DEL.5013	0.99	465	0	0	0	0	0	0	0	0	0	0	1	0	0	0	0	0	0	0	0	0	0	0	0
jinmian33_cuteSV.DEL.5093	0.9	430	0	0	0	0	0	0	0	0	0	0	2	0	0	0	0	0	0	0	0	0	0	0	0
xingtai_cuteSV.DEL.4490	0.98	10039	0	0	0	0	0	0	0	0	0	7	0	0	0	0	0	0	0	0	0	0	0	0	0
yumian11_cuteSV.DEL.2257	0.96	971	0	0	0	0	0	0	1	0	0	2	0	0	0	0	0	0	0	0	0	0	0	0	0
wuganda_cuteSV.DEL.2394	0.97	3146	0	0	0	0	0	0	0	0	0	1	0	0	0	0	0	0	0	0	0	0	0	0	0
jinmian20_cuteSV.DEL.146	0.6	939	0	0	0	0	0	0	0	0	0	1	0	0	0	1	0	0	0	0	0	0	0	0	0
ekangmian10_cuteSV.DEL.5547	0.99	449	0	0	0	0	0	0	0	0	0	0	1	0	0	0	0	0	0	0	0	0	0	0	0
wuganda_cuteSV.DEL.5374	0.97	3673	0	0	0	0	0	0	0	0	0	6	0	0	0	0	0	0	0	0	0	0	0	0	0
chuanmian45_cuteSV.DEL.4269	0.93	563	0	0	0	0	0	0	0	0	0	0	1	0	0	1	0	0	0	0	0	0	0	0	0
wuganda_cuteSV.DEL.2428	0.85	1695	0	0	0	0	0	0	0	0	0	0	0	0	0	10	0	0	0	0	0	0	0	0	0
wuganda_cuteSV.DEL.307	0.97	548	0	0	0	0	0	0	1	0	0	0	1	0	0	0	0	0	0	0	0	0	0	0	0
lumianyan16_cuteSV.DEL.4514	0.78	35	0	0	0	0	0	0	1	0	0	0	0	0	0	0	0	0	0	0	0	0	0	0	0
xingtai_cuteSV.DEL.743	0.92	444	0	0	0	0	0	0	0	0	0	0	1	0	0	0	0	0	0	0	0	0	0	0	0
wuganda_cuteSV.DEL.2521	0.95	11818	0	0	0	0	0	0	1	0	0	7	0	0	0	2	0	0	0	0	0	0	0	0	0
jinmian20_cuteSV.DEL.4255	0.91	125	0	0	0	0	0	0	0	0	0	0	0	0	0	1	0	0	0	0	0	0	0	0	0
xinluzhong7_cuteSV.DEL.4556	0.79	466	0	0	0	0	0	0	0	0	0	0	1	0	0	0	0	0	0	0	0	0	0	0	0
wuganda_cuteSV.DEL.5503	0.98	12281	0	0	0	0	0	0	0	0	0	5	0	0	0	7	0	0	0	0	0	0	0	0	0
jinmian20_cuteSV.DEL.4383	0.7	4924	0	0	0	0	0	0	0	0	0	0	5	0	0	0	0	0	0	0	0	0	0	0	0
wuganda_cuteSV.DEL.4886	1	4862	0	0	0	0	0	0	0	0	0	3	0	0	0	4	0	0	0	0	0	0	0	0	0
lumianyan16_cuteSV.DEL.274	0.78	1291	0	0	0	0	0	0	0	0	0	1	0	0	0	3	0	0	0	0	0	0	0	0	0
emian21_cuteSV.DEL.2372	1	10852	0	0	0	0	0	0	0	0	0	1	0	0	0	0	0	0	0	0	0	0	0	0	0
xingtai_cuteSV.DEL.938	1	3636	0	0	0	0	0	0	0	0	0	2	0	0	0	0	0	0	0	0	0	0	0	0	0
emian21_cuteSV.DEL.2355	1	10885	0	0	0	0	0	0	0	0	0	1	0	0	0	0	0	0	0	0	0	0	0	0	0
xinluzhong7_cuteSV.DEL.5785	0.77	56	0	0	0	0	0	1	0	0	0	0	0	0	0	0	0	0	0	0	0	0	0	0	0
xingtai_cuteSV.DEL.620	0.51	179	0	0	0	0	0	0	2	0	0	0	0	0	0	0	0	0	0	0	0	0	0	0	0
lumianyan16_cuteSV.DEL.4397	0.57	429	1	0	0	0	0	0	0	0	0	0	0	0	0	0	0	0	0	0	0	0	0	0	0
wanmian6_cuteSV.DEL.2312	0.56	75	0	0	0	0	0	0	0	0	0	0	0	0	0	1	0	0	0	0	0	0	0	0	0
wuganda_cuteSV.DEL.2053	1	8991	0	0	0	0	0	0	0	0	0	2	0	0	0	0	0	0	0	0	0	0	0	0	0
wuganda_cuteSV.DEL.4157	0.99	5197	0	0	0	0	0	0	0	0	0	0	4	0	0	0	0	0	0	0	0	0	0	0	0
wuganda_cuteSV.DEL.4266	0.96	538	0	0	0	0	0	0	0	0	0	0	1	0	0	0	0	0	0	0	0	0	0	0	0
xingtai_cuteSV.DEL.5040	0.98	17903	0	0	0	0	0	0	0	0	0	3	0	0	0	0	0	0	0	0	0	0	0	0	0
wuganda_cuteSV.DEL.1587	0.54	236	0	0	0	0	0	0	0	0	0	1	0	0	0	0	0	0	0	0	0	0	0	0	0
wuganda_cuteSV.DEL.5011	1	4663	0	0	0	0	0	0	0	0	0	3	0	0	0	1	0	0	0	0	0	0	0	0	0
xingtai_cuteSV.DEL.4929	0.87	148	0	0	0	0	0	0	0	0	0	0	0	0	0	2	0	0	0	0	0	0	0	0	0
yumian11_cuteSV.DEL.373	1	79	0	0	0	0	0	0	0	0	0	0	0	0	0	1	0	0	0	0	0	0	0	0	0
jinmian33_cuteSV.DEL.2586	1	5239	0	0	0	0	0	0	0	0	0	2	0	0	0	1	0	0	0	0	0	0	0	0	0
wuganda_cuteSV.DEL.1976	1	3113	0	0	0	0	0	0	0	0	0	1	0	0	0	0	0	0	0	0	0	0	0	0	0
wuganda_cuteSV.DEL.1693	0.99	3623	0	0	3	0	0	0	0	0	0	4	0	0	0	0	0	0	0	0	0	0	0	0	0
yumian11_cuteSV.DEL.3114	0.73	4952	0	0	0	0	0	0	0	0	0	0	5	0	0	0	0	0	0	0	0	0	0	0	0
zhongmiansuo35_cuteSV.DEL.529	0.8	640	0	0	0	0	0	0	0	0	0	0	1	0	0	1	0	0	0	0	0	0	0	0	0
ekangmian10_cuteSV.DEL.3848	0.26	1107	0	0	0	0	0	0	2	0	0	0	0	0	0	2	0	0	0	0	0	0	0	0	0
chuanmian45_cuteSV.DEL.3125	0.99	11218	0	0	0	0	0	0	0	0	0	3	0	0	0	2	0	0	0	0	0	0	0	0	0
emian21_cuteSV.DEL.2065	0.91	17346	0	0	0	0	0	0	2	0	0	5	0	0	0	0	0	0	0	0	0	0	0	0	0
wuganda_cuteSV.DEL.594	0.3	136	0	0	0	0	0	0	0	0	0	0	0	0	0	1	0	0	0	0	0	0	0	0	0
jinmian33_cuteSV.DEL.595	1	9505	0	0	0	0	0	0	0	0	0	3	0	0	0	0	0	0	0	0	0	0	0	0	0
jinmian33_cuteSV.DEL.42	0.74	536	0	0	0	0	0	0	0	0	0	0	1	0	0	0	0	0	0	0	0	0	0	0	0
emian21_cuteSV.DEL.4928	0.97	1498	0	0	0	0	0	0	0	0	0	2	0	0	0	0	0	0	0	0	0	0	0	0	0
ekangmian10_cuteSV.DEL.3004	0.97	5222	0	0	0	0	0	0	0	0	0	0	4	0	0	2	0	0	0	0	0	0	0	0	0
xingtai_cuteSV.DEL.2132	0.99	8819	0	0	0	0	0	0	0	0	0	4	0	0	0	2	0	0	0	0	0	0	0	0	0
jinmian33_cuteSV.DEL.213	1	2756	0	0	0	0	0	0	0	0	0	1	0	0	0	0	0	0	0	0	0	0	0	0	0
wuganda_cuteSV.DEL.4868	0.7	124	0	0	0	0	0	0	0	0	0	0	0	0	0	1	0	0	0	0	0	0	0	0	0
wuganda_cuteSV.DEL.2358	0.97	3129	0	0	0	0	0	0	0	0	0	1	0	0	0	0	0	0	0	0	0	0	0	0	0
ekangmian8_cuteSV.DEL.653	0.93	4908	3	0	0	0	0	0	0	0	0	6	0	0	0	0	0	0	0	0	0	0	0	0	0
wuganda_cuteSV.DEL.2084	1	4686	0	0	0	0	0	0	0	0	0	2	0	0	0	1	0	0	0	0	0	0	0	0	0
xinluzhong7_cuteSV.DEL.4785	0.53	485	0	0	0	0	0	0	1	0	0	0	0	0	0	1	0	0	0	0	0	0	0	0	0
lumianyan16_cuteSV.DEL.2752	0.98	2984	0	0	0	0	0	0	1	0	0	2	0	0	0	0	0	0	0	0	0	0	0	0	0
xingtai_cuteSV.DEL.3369	1	3220	0	0	0	0	0	0	0	0	0	1	0	0	0	0	0	0	0	0	0	0	0	0	0
jinmian33_cuteSV.DEL.4122	1	10619	0	0	0	0	0	0	0	0	0	1	0	0	0	0	0	0	0	0	0	0	0	0	0
ekangmian10_cuteSV.DEL.1884	0.23	1480	0	0	0	0	0	0	0	0	0	0	0	0	0	1	0	0	0	0	0	0	0	0	0
yumian11_cuteSV.DEL.771	0.43	16903	0	0	1	0	0	0	6	0	0	7	0	0	0	9	2	0	0	0	1	0	0	0	0
chuanmian45_cuteSV.DEL.5073	0.97	2975	0	0	0	0	0	0	1	0	0	9	0	0	0	0	0	0	0	0	0	0	0	0	0
jinmian33_cuteSV.DEL.449	0.7	389	0	0	0	0	0	0	0	0	0	0	1	0	0	0	0	0	0	0	0	0	0	0	0
ekangmian10_cuteSV.DEL.1209	0.98	88	0	0	0	0	0	0	0	0	0	0	1	0	0	0	0	0	0	0	0	0	0	0	0
emian21_cuteSV.DEL.2650	0.96	5088	0	0	0	0	0	0	0	0	0	3	0	0	0	0	0	0	0	0	0	0	0	0	0
jinmian33_cuteSV.DEL.2038	0.99	7897	0	0	0	0	0	0	2	0	0	9	0	0	0	5	0	0	0	0	0	0	0	0	0
wuganda_cuteSV.DEL.4234	1	189	0	0	0	0	0	0	0	0	0	1	0	0	0	0	0	0	0	0	0	0	0	0	0
xingtai_cuteSV.DEL.4165	0.61	600	0	0	0	0	0	0	0	0	0	1	0	0	0	1	0	0	0	0	0	0	0	0	0
wuganda_cuteSV.DEL.2277	0.97	2608	0	0	0	0	0	0	0	0	0	3	0	0	0	0	0	0	0	0	0	0	0	0	0
wanmian6_cuteSV.DEL.1021	0.99	2962	0	0	0	0	0	0	1	0	0	4	0	0	0	0	0	0	0	0	0	0	0	0	0
lumianyan16_cuteSV.DEL.3897	1	2501	0	0	0	0	0	0	0	0	0	2	0	0	0	0	0	0	0	0	0	0	0	0	0
jinmian20_cuteSV.DEL.1707	0.89	1348	0	0	0	0	0	0	0	0	0	2	0	0	0	1	0	0	0	0	0	0	0	0	0
qinyuan4_cuteSV.DEL.154	0.85	85	0	1	0	0	0	0	0	0	0	0	0	0	0	1	0	0	0	0	0	0	0	0	0
ekangmian10_cuteSV.DEL.4935	0.84	789	1	0	0	0	1	0	0	0	0	0	0	0	0	0	0	0	0	0	0	0	0	0	0
xingtai_cuteSV.DEL.4672	0.78	428	0	0	0	0	0	0	0	0	0	0	2	0	0	0	0	0	0	0	0	0	0	0	0
emian21_cuteSV.DEL.2738	0.98	3290	0	0	0	0	0	0	0	0	0	2	0	0	0	1	0	0	0	0	0	0	0	0	0
xingtai_cuteSV.DEL.3404	0.38	715	0	0	0	0	0	0	0	0	0	2	0	0	0	0	0	0	0	0	0	0	0	0	0
xingtai_cuteSV.DEL.211	0.32	3222	0	0	0	0	0	0	1	0	0	0	0	0	0	4	0	0	0	0	1	0	0	0	0
wanmian6_cuteSV.DEL.5897	0.52	8140	0	0	0	0	0	2	2	0	0	0	0	0	0	4	0	0	0	0	0	0	0	0	0
ekangmian8_cuteSV.DEL.1134	1	526	0	0	0	0	0	0	0	0	0	2	0	0	0	0	0	0	0	0	0	0	0	0	0
wuganda_cuteSV.DEL.4449	0.99	2855	0	0	0	0	0	0	0	0	0	1	0	0	0	0	0	0	0	0	0	0	0	0	0
ekangmian10_cuteSV.DEL.3483	0.93	17035	0	0	0	0	0	0	0	0	0	6	0	0	0	0	0	0	0	0	0	0	0	0	0
handan284_cuteSV.DEL.3243	1	4881	0	0	0	0	0	0	0	0	0	0	1	0	0	0	0	0	0	0	0	0	0	0	0
ekangmian10_cuteSV.DEL.3204	0.19	6059	0	0	0	0	0	0	0	0	0	0	0	0	0	3	0	0	0	0	1	0	0	0	0
wuganda_cuteSV.DEL.5240	0.66	10380	0	1	0	1	0	0	3	0	0	7	0	0	0	5	10	0	0	0	1	0	0	0	0
handan284_cuteSV.DEL.5251	0.92	5450	0	0	0	0	0	0	0	0	0	0	7	0	0	3	0	0	0	0	0	0	0	0	0
xingtai_cuteSV.DEL.2893	0.95	2387	2	0	0	0	0	0	0	0	0	0	0	0	0	0	0	0	0	0	0	0	0	0	0
jinmian33_cuteSV.DEL.2417	1	4751	0	0	0	0	0	0	2	0	0	0	3	0	0	0	0	0	0	0	0	0	0	0	0
xingtai_cuteSV.DEL.582	0.99	5215	0	0	0	0	0	0	0	0	0	0	4	0	0	0	0	0	0	0	0	0	0	0	0
ekangmian8_cuteSV.DEL.1542	0.97	16002	0	0	0	0	0	0	0	0	0	7	0	0	0	0	0	0	0	0	0	0	0	0	0
wuganda_cuteSV.DEL.5630	0.91	75	0	0	0	0	0	0	0	0	0	0	0	0	0	1	0	0	0	0	0	0	0	0	0
xingtai_cuteSV.DEL.1762	0.92	5645	0	0	0	0	0	0	0	0	0	5	0	0	0	2	0	0	0	0	0	0	0	0	0
jinmian33_cuteSV.DEL.2270	0.9	429	0	0	0	0	0	0	0	0	0	0	2	0	0	0	0	0	0	0	0	0	0	0	0
jinmian33_cuteSV.DEL.2554	0.99	312	0	0	0	0	0	0	0	0	0	1	0	0	0	0	0	0	0	0	0	0	0	0	0
xingtai_cuteSV.DEL.3310	0.99	3339	0	0	0	0	0	0	0	0	0	1	0	0	0	0	0	0	0	0	0	0	0	0	0
jinmian33_cuteSV.DEL.1309	0.96	3192	0	0	0	0	0	0	0	0	0	2	0	0	0	2	0	0	0	0	0	0	0	0	0
sumian9_cuteSV.DEL.351	0.8	8233	0	0	0	0	0	0	0	0	0	7	0	0	0	3	3	0	0	0	0	0	0	0	0
jinmian33_cuteSV.DEL.1307	0.96	521	0	0	0	0	0	0	0	0	0	1	0	0	0	0	0	0	0	0	0	0	0	0	0
wuganda_cuteSV.DEL.1977	0.33	1852	0	0	0	0	0	0	7	0	0	0	0	0	0	2	0	0	0	0	0	0	0	0	0
xingtai_cuteSV.DEL.2532	0.31	5992	0	0	0	0	0	0	0	0	0	3	0	0	0	3	0	0	0	0	0	0	0	0	0
chuanmian45_cuteSV.DEL.2582	0.97	14925	0	0	0	0	0	0	4	0	0	13	6	0	0	0	0	0	0	0	0	0	0	0	0
xingtai_cuteSV.DEL.4124	0.42	621	0	0	0	0	0	0	1	0	0	0	0	0	0	0	3	0	0	0	0	0	0	0	0
lumianyan16_cuteSV.DEL.3273	0.98	5121	0	0	0	0	0	0	2	0	0	0	6	0	0	0	0	0	0	0	0	0	0	0	0
ekangmian8_cuteSV.DEL.1102	0.99	10915	0	0	0	0	0	0	0	0	0	8	0	0	0	6	0	2	0	0	0	0	0	0	0
jinmian33_cuteSV.DEL.3899	0.99	2972	0	0	0	0	0	0	0	0	0	2	0	0	0	0	0	0	0	0	0	0	0	0	0
wuganda_cuteSV.DEL.299	0.74	11906	0	6	0	0	0	0	0	0	0	0	0	0	0	6	0	0	0	0	2	0	0	0	0
ekangmian8_cuteSV.DEL.1182	0.99	3089	0	0	0	0	0	0	0	0	0	1	0	0	0	0	0	0	0	0	0	0	0	0	0
lumianyan16_cuteSV.DEL.1947	0.65	11342	2	0	0	0	0	0	0	0	0	2	0	0	0	7	0	0	0	0	1	0	0	0	0
emian21_cuteSV.DEL.2782	0.99	3205	0	0	0	0	0	0	0	0	0	1	0	0	0	0	0	0	0	0	0	0	0	0	0
wanmian6_cuteSV.DEL.3202	1	3677	0	0	0	0	0	0	0	0	0	3	0	0	0	1	0	0	0	0	0	0	0	0	0
jinmian33_cuteSV.DEL.238	0.8	303	0	0	0	0	0	2	1	0	0	0	0	0	0	0	0	0	0	0	0	0	0	0	0
jinmian33_cuteSV.DEL.667	1	4743	0	0	0	0	0	0	0	0	0	0	1	0	0	0	0	0	0	0	0	0	0	0	0
ekangmian10_cuteSV.DEL.2467	0.93	656	0	0	0	0	0	0	0	0	0	3	0	0	0	0	0	0	0	0	0	0	0	0	0
xinluzhong7_cuteSV.DEL.1316	0.52	7990	0	0	0	0	0	1	2	0	0	0	0	0	0	5	0	0	0	0	0	0	0	0	0
sumian9_cuteSV.DEL.1893	0.99	16223	0	0	0	0	0	0	1	0	0	3	0	0	0	6	0	0	0	0	0	0	0	0	0
emian21_cuteSV.DEL.2883	1	3125	0	0	0	0	0	0	0	0	0	1	0	0	0	0	0	0	0	0	0	0	0	0	0
wanmian6_cuteSV.DEL.3709	0.98	3190	0	0	0	0	0	0	0	0	0	4	0	0	0	0	0	0	0	0	0	0	0	0	0
qinyuan4_cuteSV.DEL.2573	0.86	2611	0	0	0	0	0	0	0	0	0	3	0	0	0	0	0	0	0	0	0	0	0	0	0
wuganda_cuteSV.DEL.3695	0.49	59	0	0	0	0	0	0	1	0	0	0	0	0	0	0	0	0	0	0	0	0	0	0	0
wuganda_cuteSV.DEL.4782	0.23	2528	0	0	0	0	0	0	0	0	0	0	0	0	0	2	0	0	0	0	0	0	0	0	0
lumianyan16_cuteSV.DEL.788	0.46	103	0	0	0	0	1	0	0	0	0	0	0	0	0	0	0	0	0	0	0	0	0	0	0
qinyuan4_cuteSV.DEL.811	1	10702	0	0	0	0	0	0	0	0	0	1	0	0	0	0	0	0	0	0	0	0	0	0	0
xinluzhong7_cuteSV.DEL.1390	1	11350	0	0	0	0	0	0	0	0	0	1	0	0	0	0	0	0	0	0	0	0	0	0	0
wanmian6_cuteSV.DEL.5899	0.84	93	0	0	0	0	0	0	0	0	0	0	0	0	0	1	0	0	0	0	0	0	0	0	0
ekangmian10_cuteSV.DEL.4718	0.96	2697	0	0	0	0	0	0	0	0	0	2	0	0	0	0	0	0	0	0	0	0	0	0	0
lumianyan16_cuteSV.DEL.5084	0.98	2943	0	0	0	0	0	0	1	0	0	4	0	0	0	0	0	0	0	0	0	0	0	0	0
jinmian33_cuteSV.DEL.3319	0.11	596	0	0	0	0	0	0	1	0	0	0	0	0	0	0	0	0	0	0	0	0	0	0	0
ekangmian8_cuteSV.DEL.1118	1	3846	0	0	0	0	0	0	0	0	0	2	0	0	0	5	0	2	0	0	0	0	0	0	0
yumian11_cuteSV.DEL.349	1	2179	0	0	0	0	0	0	0	0	0	1	0	0	0	0	0	0	0	0	0	0	0	0	0
lumianyan16_cuteSV.DEL.1306	0.49	546	0	0	0	0	0	0	0	0	0	0	0	0	0	1	0	0	0	0	1	0	0	0	0
jinmian33_cuteSV.DEL.1084	1	1031	0	0	0	0	0	0	0	0	0	0	0	0	0	3	0	0	0	0	0	0	0	0	0
jinmian20_cuteSV.DEL.3670	0.99	5168	0	0	0	0	0	0	2	0	0	0	6	0	0	0	0	0	0	0	0	0	0	0	0
ekangmian10_cuteSV.DEL.5280	0.86	2743	0	0	0	0	0	0	1	0	0	2	0	0	0	0	0	0	0	0	0	0	0	0	0
ekangmian8_cuteSV.DEL.335	0.83	510	0	0	0	0	0	0	0	0	0	2	0	0	0	0	0	0	0	0	0	0	0	0	0
xinluzhong7_cuteSV.DEL.5927	0.91	12352	0	0	0	0	0	0	2	0	0	10	0	0	0	3	0	0	0	0	1	0	0	0	0
jinmian33_cuteSV.DEL.998	0.56	78	0	0	0	0	0	0	1	0	0	0	0	0	0	0	0	0	0	0	0	0	0	0	0
wuganda_cuteSV.DEL.4744	0.24	2930	0	0	0	0	0	4	0	0	0	0	1	0	0	0	0	0	0	0	0	0	0	0	0
handan284_cuteSV.DEL.2181	0.99	1361	0	0	0	0	0	0	0	0	0	1	0	0	0	0	0	0	0	0	0	0	0	0	0
handan284_cuteSV.DEL.3485	0.99	7980	0	0	0	0	0	0	3	0	0	11	0	0	0	3	0	0	0	0	0	0	0	0	0
wuganda_cuteSV.DEL.1375	0.65	902	0	0	0	0	0	0	0	0	0	0	0	0	0	3	0	0	0	0	1	0	0	0	0
xingtai_cuteSV.DEL.3794	0.42	339	0	0	0	0	0	0	1	0	0	0	1	0	0	0	0	0	0	0	0	0	0	0	0
wuganda_cuteSV.DEL.1072	0.98	214	0	0	0	0	0	0	0	0	0	0	1	0	0	0	0	0	0	0	0	0	0	0	0
wuganda_cuteSV.DEL.4980	0.53	130	0	0	0	0	0	0	0	0	0	0	0	0	0	1	0	0	0	0	0	0	0	0	0
xingtai_cuteSV.DEL.3260	0.99	10985	0	0	0	0	0	0	0	0	0	3	0	0	0	4	0	0	0	0	0	0	0	0	0
wuganda_cuteSV.DEL.2741	0.99	3221	0	0	0	0	0	0	0	0	0	2	0	0	0	2	0	0	0	0	0	0	0	0	0
wanmian6_cuteSV.DEL.2934	1	18603	0	0	0	0	0	0	0	0	0	1	0	0	0	0	0	0	0	0	0	0	0	0	0
wuganda_cuteSV.DEL.2355	0.84	1137	0	0	0	0	0	0	0	0	0	2	0	0	0	0	0	0	0	0	0	0	0	0	0
wuganda_cuteSV.DEL.5084	0.76	140	0	0	0	0	0	0	0	0	0	1	0	0	0	0	0	0	0	0	0	0	0	0	0
yumian21_cuteSV.DEL.988	0.99	2096	0	0	0	0	0	0	0	0	0	1	0	0	0	2	0	0	0	0	0	0	0	0	0
ekangmian10_cuteSV.DEL.2953	0.16	4897	0	0	0	0	0	0	1	0	0	0	0	0	0	3	0	0	0	0	0	0	0	0	0
ekangmian8_cuteSV.DEL.2880	0.91	151	0	0	0	0	0	0	0	0	0	0	0	0	0	1	0	0	0	0	0	0	0	0	0
jinmian20_cuteSV.DEL.817	0.26	7710	0	0	1	0	0	0	5	0	0	0	0	0	0	7	0	0	0	0	2	0	0	0	0
wuganda_cuteSV.DEL.457	0.98	42	0	0	0	0	0	0	1	0	0	0	0	0	0	0	0	0	0	0	0	0	0	0	0
handan284_cuteSV.DEL.3817	0.85	1375	0	0	0	0	0	0	0	0	0	2	0	0	0	0	0	0	0	0	0	0	0	0	0
wuganda_cuteSV.DEL.1936	0.98	17030	0	0	0	0	0	0	2	0	0	6	0	0	0	0	0	0	0	0	0	0	0	0	0
xingtai_cuteSV.DEL.1928	0.99	7489	0	0	0	0	0	0	0	0	0	5	0	0	0	0	0	0	0	0	0	0	0	0	0
wuganda_cuteSV.DEL.2189	0.97	4692	0	0	0	0	0	0	0	0	0	0	8	0	0	0	0	0	0	0	0	0	0	0	0
xingtai_cuteSV.DEL.66	0.79	82	0	0	0	0	0	0	0	0	0	2	0	0	0	0	0	0	0	0	0	0	0	0	0
yumian11_cuteSV.DEL.3258	0.63	131	0	0	0	0	0	0	0	0	0	0	0	0	0	1	0	0	0	0	0	0	0	0	0
wuganda_cuteSV.DEL.739	0.5	89	0	0	0	0	0	0	1	0	0	0	0	0	0	0	0	0	0	0	0	0	0	0	0
wuganda_cuteSV.DEL.4740	0.91	5414	0	0	0	0	0	0	0	0	0	0	8	0	0	3	0	0	0	0	0	0	0	0	0
xingtai_cuteSV.DEL.536	0.9	430	0	0	0	0	0	0	0	0	0	0	2	0	0	0	0	0	0	0	0	0	0	0	0
xinluzhong7_cuteSV.DEL.1384	1	11025	0	0	0	0	0	0	0	0	0	4	0	0	0	4	0	0	0	0	0	0	0	0	0
wuganda_cuteSV.DEL.4307	0.06	1683	0	0	0	0	0	0	4	0	0	0	0	0	0	0	0	0	0	0	0	0	0	0	0
wuganda_cuteSV.DEL.5434	0.99	10372	0	0	0	0	0	0	0	0	0	5	0	0	0	2	0	0	0	0	0	0	0	0	0
wuganda_cuteSV.DEL.1442	0.97	11545	0	0	0	0	0	0	0	0	0	5	0	0	0	2	0	0	0	0	0	0	0	0	0
jinmian33_cuteSV.DEL.1664	0.99	14350	0	0	0	0	0	0	0	0	0	5	0	0	0	4	0	0	0	0	0	0	0	0	0
jinmian33_cuteSV.DEL.3370	0.88	81	0	0	0	0	0	0	0	0	0	0	0	0	0	1	0	0	0	0	0	0	0	0	0
wanmian6_cuteSV.DEL.4106	0.99	9005	0	0	0	0	0	0	0	0	0	3	0	0	0	0	0	0	0	0	0	0	0	0	0
xingtai_cuteSV.DEL.2881	0.94	194	0	0	0	0	0	0	0	0	0	0	0	0	0	0	0	0	1	0	0	0	0	0	0
jinmian20_cuteSV.DEL.4158	0.88	246	0	0	0	0	0	0	0	1	0	0	0	0	0	2	0	0	0	0	0	0	0	0	0
wanmian6_cuteSV.DEL.5906	0.9	425	0	0	0	0	0	0	0	0	0	0	2	0	0	0	0	0	0	0	0	0	0	0	0
zhongmiansuo35_cuteSV.DEL.569	0.27	3212	0	0	0	0	0	0	1	0	0	1	0	0	0	2	0	0	0	0	2	0	0	0	0
wuganda_cuteSV.DEL.5213	0.91	573	0	0	0	0	0	0	0	0	0	0	1	0	0	0	0	0	0	0	0	0	0	0	0
xingtai_cuteSV.DEL.1611	0.9	430	0	0	0	0	0	0	0	0	0	0	2	0	0	0	0	0	0	0	0	0	0	0	0
lumianyan16_cuteSV.DEL.564	0.07	170	0	0	0	0	0	0	1	0	0	0	0	0	0	0	0	0	0	0	0	0	0	0	0
wuganda_cuteSV.DEL.150	0.96	4050	0	0	0	0	0	0	0	0	0	4	0	0	0	4	0	1	0	0	0	0	0	0	0
emian21_cuteSV.DEL.4665	0.94	5145	0	0	0	0	0	0	2	0	0	5	0	0	0	0	0	0	0	0	0	0	0	0	0
wuganda_cuteSV.DEL.4687	0.98	18105	0	0	0	0	0	0	0	0	0	13	0	0	0	0	0	0	0	0	0	0	0	0	0
lumianyan16_cuteSV.DEL.3727	0.99	7781	0	0	0	0	0	0	4	0	0	11	0	0	0	5	0	0	0	0	0	0	0	0	0
zhongzhi866_cuteSV.DEL.3190	0.99	2578	0	0	0	0	0	0	0	0	0	3	0	0	0	0	0	0	0	0	0	0	0	0	0
xingtai_cuteSV.DEL.3750	0.97	5119	0	0	0	0	0	0	0	0	0	0	6	0	0	0	0	0	0	0	0	0	0	0	0
yumian11_cuteSV.DEL.3017	1	5236	0	0	0	0	0	0	0	0	0	0	4	0	0	2	0	0	0	0	0	0	0	0	0
jinmian33_cuteSV.DEL.4070	0.77	49	0	0	0	0	0	0	1	0	0	0	0	0	0	0	0	0	0	0	0	0	0	0	0
xingtai_cuteSV.DEL.3880	0.6	213	0	0	1	0	0	0	0	0	0	0	0	0	0	0	0	0	0	0	0	0	0	0	0
qinyuan4_cuteSV.DEL.755	0.89	10299	0	0	0	0	0	0	0	0	0	2	0	0	0	0	0	0	0	0	0	0	0	0	0
wanmian6_cuteSV.DEL.2980	1	3123	0	0	0	0	0	0	0	0	0	1	0	0	0	0	0	0	0	0	0	0	0	0	0
ekangmian10_cuteSV.DEL.2043	0.99	15383	0	0	0	0	0	0	0	0	0	2	0	0	0	0	0	0	0	0	0	0	0	0	0
wanmian6_cuteSV.DEL.6085	0.86	8773	0	0	0	0	0	1	0	0	0	1	0	0	0	9	1	0	0	0	0	0	0	0	0
jinmian33_cuteSV.DEL.1294	1	559	0	0	0	0	0	0	0	0	0	1	0	0	0	0	0	0	0	0	0	0	0	0	0
xinluzhong7_cuteSV.DEL.1522	0.99	11090	0	0	0	0	0	0	0	0	0	3	0	0	0	4	0	0	0	0	0	0	0	0	0
yumian11_cuteSV.DEL.2067	0.33	1000	0	0	0	0	0	0	2	0	0	0	0	0	0	3	0	0	0	0	0	0	0	0	0
sumian9_cuteSV.DEL.1971	0.97	4284	0	0	0	0	0	0	0	0	0	2	0	0	0	0	0	1	0	0	0	0	0	0	0
jinmian20_cuteSV.DEL.213	0.24	5143	0	0	0	0	0	0	0	0	0	0	0	0	0	2	0	0	0	0	0	0	0	0	0
emian21_cuteSV.DEL.4545	1	72	0	0	0	0	0	0	0	0	0	0	0	0	0	1	0	0	0	0	0	0	0	0	0
wuganda_cuteSV.DEL.5225	0.99	4381	0	0	0	0	0	0	2	0	0	5	0	0	0	2	0	0	0	0	0	0	0	0	0
lumianyan16_cuteSV.DEL.5687	0.98	9971	0	0	0	0	0	0	0	0	0	7	0	0	0	0	0	0	0	0	0	0	0	0	0
zhongzhi866_cuteSV.DEL.3954	0.62	2726	0	0	0	0	0	0	1	0	0	3	0	0	0	0	0	0	0	0	0	0	0	0	0
xingtai_cuteSV.DEL.4635	0.99	462	0	0	0	0	0	0	0	0	0	0	1	0	0	0	0	0	0	0	0	0	0	0	0
wuganda_cuteSV.DEL.4033	0.49	236	0	0	0	0	0	0	0	0	0	1	0	0	0	0	0	0	0	0	0	0	0	0	0
ekangmian10_cuteSV.DEL.4436	0.8	2198	0	0	0	0	0	0	1	0	0	4	0	0	0	0	0	0	0	0	0	0	0	0	0
chuanmian45_cuteSV.DEL.4614	0.98	5238	0	0	0	0	0	0	0	0	0	0	4	0	0	2	0	0	0	0	0	0	0	0	0
ekangmian10_cuteSV.DEL.579	0.99	5112	0	0	0	0	0	0	0	0	0	0	6	0	0	0	0	0	0	0	0	0	0	0	0
zhongzhi866_cuteSV.DEL.2240	1	2696	0	0	0	0	0	0	0	0	0	1	0	0	0	0	0	0	0	0	0	0	0	0	0
jinmian33_cuteSV.DEL.288	0.72	284	0	0	0	0	0	0	0	0	0	0	0	0	0	1	0	0	0	0	0	0	0	0	0
xingtai_cuteSV.DEL.3051	0.84	213	0	0	0	0	0	0	0	0	0	0	0	0	0	2	0	0	0	0	0	0	0	0	0
yumian11_cuteSV.DEL.2323	0.87	5827	0	0	0	0	0	0	0	0	0	8	0	0	0	2	0	0	0	0	0	0	0	0	0
chuanmian45_cuteSV.DEL.1519	0.99	2866	0	0	0	0	0	0	1	0	0	4	0	0	0	1	0	0	0	0	0	0	0	0	0
jinmian20_cuteSV.DEL.1193	0.95	92	0	0	0	0	0	0	0	0	0	0	0	0	0	2	0	0	0	0	0	0	0	0	0
zhongzhi866_cuteSV.DEL.4405	0.73	782	0	0	0	0	0	2	0	0	0	0	0	0	0	0	0	0	0	0	0	0	0	0	0
yumian21_cuteSV.DEL.4094	0.99	10794	0	0	0	0	0	0	0	0	0	1	0	0	0	0	0	0	0	0	0	0	0	0	0
ekangmian8_cuteSV.DEL.17	0.17	281	0	0	0	0	0	0	1	0	0	0	0	0	0	0	0	0	0	0	0	0	0	0	0
emian21_cuteSV.DEL.49	1	4881	0	0	0	0	0	0	0	0	0	0	1	0	0	0	0	0	0	0	0	0	0	0	0
wuganda_cuteSV.DEL.4169	0.97	16763	0	0	0	0	0	0	0	0	0	4	0	0	0	0	0	0	0	0	0	0	0	0	0
lumianyan16_cuteSV.DEL.1941	0.51	230	0	0	0	0	0	0	0	0	0	0	0	0	0	1	0	0	0	0	0	0	0	0	0
ekangmian10_cuteSV.DEL.4978	0.19	630	0	0	0	0	0	0	1	0	0	0	0	0	0	0	0	0	0	0	0	0	0	0	0
emian21_cuteSV.DEL.2662	0.99	3207	0	0	0	0	0	0	0	0	0	3	0	0	0	2	0	0	0	0	0	0	0	0	0
wuganda_cuteSV.DEL.4907	1	3322	0	0	0	0	0	0	0	0	0	4	0	0	0	2	0	0	0	0	0	0	0	0	0
yumian21_cuteSV.DEL.4121	0.94	972	0	0	0	0	0	0	0	0	0	1	0	0	0	0	0	0	0	0	0	0	0	0	0
jinmian20_cuteSV.DEL.4411	0.84	152	0	0	1	0	0	0	0	0	0	0	0	0	0	0	0	0	0	0	0	0	0	0	0
xingtai_cuteSV.DEL.595	0.18	591	0	0	0	0	0	0	0	0	0	0	0	0	0	1	0	0	0	0	1	0	0	0	0
xingtai_cuteSV.DEL.624	0.62	508	0	0	0	0	0	0	0	0	0	0	1	0	0	0	0	0	0	0	0	0	0	0	0
lumianyan16_cuteSV.DEL.1655	0.23	1024	0	0	0	0	0	0	0	0	0	0	0	0	0	0	0	0	0	0	0	1	0	0	0
wuganda_cuteSV.DEL.466	0.41	4917	0	0	0	0	0	0	1	0	0	0	4	0	0	1	0	0	0	0	0	0	0	0	0
yumian11_cuteSV.DEL.3019	0.94	16251	0	0	0	0	0	0	3	0	0	4	0	0	0	0	0	0	0	0	0	0	0	0	0
jinmian33_cuteSV.DEL.4889	1	4701	0	0	0	0	0	0	0	0	0	2	0	0	0	1	0	0	0	0	0	0	0	0	0
ekangmian10_cuteSV.DEL.4982	0.13	4533	0	0	0	0	0	0	1	0	0	0	0	0	0	3	0	0	0	0	1	0	0	0	0
emian21_cuteSV.DEL.2369	1	11098	0	0	0	0	0	0	0	0	0	4	0	0	0	4	0	0	0	0	0	0	0	0	0
wuganda_cuteSV.DEL.4409	0.35	2127	1	0	2	0	0	0	0	0	0	0	0	0	0	3	0	0	0	0	0	0	0	0	0
xingtai_cuteSV.DEL.951	0.19	4546	0	0	0	0	0	0	1	0	0	0	0	0	0	3	0	0	0	0	0	0	0	0	0
wuganda_cuteSV.DEL.2849	0.17	4902	0	0	0	0	0	0	0	0	0	0	0	0	0	3	0	0	0	0	0	0	0	0	0
jinmian20_cuteSV.DEL.4136	1	2930	0	0	0	0	0	0	1	0	0	5	0	0	0	0	0	0	0	0	0	0	0	0	0
zhongzhi866_cuteSV.DEL.4786	0.45	51	0	0	0	0	0	0	1	0	0	0	0	0	0	0	0	0	0	0	0	0	0	0	0
jinmian33_cuteSV.DEL.3950	0.69	261	0	0	0	0	0	0	0	0	0	0	0	0	0	1	0	0	0	0	0	0	0	0	0
lumianyan16_cuteSV.DEL.2460	0.76	59	0	0	0	0	0	0	1	0	0	0	0	0	0	0	0	0	0	0	0	0	0	0	0
xinluzhong7_cuteSV.DEL.4289	0.84	6909	0	0	0	0	0	0	0	0	0	9	0	0	0	0	0	0	0	0	1	0	0	0	0
xinluzhong7_cuteSV.DEL.1529	1	12104	0	0	0	0	0	0	0	0	0	8	0	0	0	6	0	0	0	0	0	0	0	0	0
emian21_cuteSV.DEL.2477	1	924	0	0	0	0	0	0	0	0	0	2	0	0	0	0	0	0	0	0	0	0	0	0	0
wuganda_cuteSV.DEL.4237	0.45	947	0	0	0	0	0	0	1	0	0	0	0	0	0	1	0	0	0	0	0	0	0	0	0
xinluzhong7_cuteSV.DEL.4155	0.89	427	0	0	1	0	0	0	0	0	0	0	1	0	0	0	0	0	0	0	0	0	0	0	0
wanmian6_cuteSV.DEL.504	0.9	432	0	0	0	0	0	0	0	0	0	0	2	0	0	0	0	0	0	0	0	0	0	0	0
wuganda_cuteSV.DEL.4174	0.99	16744	0	0	0	0	0	0	3	0	0	5	0	0	0	0	0	0	0	0	0	0	0	0	0
xingtai_cuteSV.DEL.2845	0.98	16409	0	0	0	0	0	0	1	0	0	2	0	0	0	0	0	0	0	0	0	0	0	0	0
jinmian33_cuteSV.DEL.4691	0.88	421	0	0	0	0	0	0	0	0	0	0	2	0	0	0	0	0	0	0	0	0	0	0	0
qinyuan4_cuteSV.DEL.2187	0.9	430	0	0	0	0	0	0	0	0	0	0	2	0	0	0	0	0	0	0	0	0	0	0	0
xingtai_cuteSV.DEL.192	0.16	863	0	0	0	0	0	0	0	0	0	0	1	0	0	1	0	0	0	0	0	0	0	0	0
wuganda_cuteSV.DEL.2340	0.71	151	0	0	0	0	0	0	0	0	0	0	0	0	0	1	0	0	0	0	0	0	0	0	0
xingtai_cuteSV.DEL.3518	0.58	1577	2	0	0	0	0	0	1	0	0	0	0	0	0	1	0	0	0	0	1	0	0	0	0
chuanmian45_cuteSV.DEL.2137	1	6982	0	0	0	0	0	0	0	0	0	2	0	0	0	2	0	1	0	0	0	0	0	0	0
jinmian33_cuteSV.DEL.285	0.95	4909	0	0	0	0	0	0	0	0	0	0	2	0	0	0	0	0	0	0	0	0	0	0	0
handan284_cuteSV.DEL.3118	1	10747	0	0	0	0	0	0	0	0	0	1	0	0	0	0	0	0	0	0	0	0	0	0	0
wuganda_cuteSV.DEL.4123	1	8368	0	0	0	0	0	0	0	0	0	2	0	0	0	0	0	0	0	0	0	0	0	0	0
wuganda_cuteSV.DEL.5745	0.9	429	0	0	0	0	0	0	0	0	0	0	2	0	0	0	0	0	0	0	0	0	0	0	0
ekangmian10_cuteSV.DEL.204	0.16	1632	0	0	0	0	0	0	1	0	0	1	0	0	0	0	0	0	0	0	0	0	0	0	0
wuganda_cuteSV.DEL.5724	0.9	1316	0	0	0	0	0	0	0	0	0	3	0	0	0	1	0	0	0	0	0	1	0	0	0
yumian21_cuteSV.DEL.1326	0.56	430	0	0	0	0	0	0	0	0	0	0	0	0	0	1	0	0	0	0	0	1	0	0	0
wuganda_cuteSV.DEL.3589	0.98	2387	0	0	0	0	0	0	0	0	0	4	0	0	0	2	0	0	0	0	0	0	0	0	0
jinmian33_cuteSV.DEL.1024	0.57	96	0	0	0	0	0	0	1	0	0	0	0	0	0	0	0	0	0	0	0	0	0	0	0
ekangmian8_cuteSV.DEL.198	1	82	0	0	0	0	0	0	0	0	0	0	1	0	0	0	0	0	0	0	0	0	0	0	0
lumianyan16_cuteSV.DEL.3098	0.65	449	0	0	0	0	0	0	0	0	0	0	1	0	0	0	0	0	0	0	0	0	0	0	0
wuganda_cuteSV.DEL.5108	1	4655	0	0	0	0	0	0	0	0	0	2	0	0	0	1	0	0	0	0	0	0	0	0	0
ekangmian10_cuteSV.DEL.4667	1	2587	0	0	0	0	0	0	0	0	0	2	0	0	0	0	0	0	0	0	0	0	0	0	0
lumianyan16_cuteSV.DEL.1619	0.27	3958	0	0	0	0	0	0	2	0	0	0	0	0	0	6	2	0	0	0	0	0	0	0	0
wuganda_cuteSV.DEL.2283	0.99	463	0	0	0	0	0	0	0	0	0	0	1	0	0	0	0	0	0	0	0	0	0	0	0
jinmian33_cuteSV.DEL.2682	0.9	874	0	0	0	0	0	0	0	0	0	1	0	0	0	0	0	0	0	0	0	0	0	0	0
wuganda_cuteSV.DEL.3871	0.72	25805	0	0	0	2	0	0	1	0	0	10	7	0	0	15	6	0	0	0	0	0	0	0	0
xinluzhong7_cuteSV.DEL.5620	0.86	463	0	0	0	0	0	0	0	0	0	0	1	0	0	0	0	0	0	0	0	0	0	0	0
xinluzhong7_cuteSV.DEL.749	0.91	207	0	0	0	0	0	0	0	0	0	1	0	0	0	1	0	0	0	0	0	0	0	0	0
xinluzhong7_cuteSV.DEL.278	0.9	432	0	0	0	0	0	0	0	0	0	0	2	0	0	0	0	0	0	0	0	0	0	0	0
jinmian33_cuteSV.DEL.5193	0.8	2683	0	0	0	0	0	0	2	0	0	4	0	0	0	0	0	0	0	0	0	0	0	0	0
yumian11_cuteSV.DEL.2463	0.94	1323	0	0	0	0	0	0	0	0	0	1	0	0	0	0	0	0	0	0	0	0	0	0	0
wuganda_cuteSV.DEL.5286	0.97	4711	0	0	0	0	0	0	0	0	0	3	0	0	0	1	0	0	0	0	0	0	0	0	0
yumian21_cuteSV.DEL.1164	0.8	40165	2	0	4	0	0	0	4	0	0	24	3	0	0	5	0	0	0	0	3	2	0	0	0
wuganda_cuteSV.DEL.4251	0.89	9950	0	0	0	0	0	0	3	0	0	9	0	0	0	0	0	0	0	0	1	0	0	0	0
wanmian6_cuteSV.DEL.4644	0.89	189	0	0	0	0	0	0	0	0	0	1	0	0	0	0	0	0	0	0	0	0	0	0	0
handan284_cuteSV.DEL.581	0.97	8427	0	0	0	0	0	0	0	0	0	6	0	0	0	0	0	0	0	1	0	0	0	0	0
jinmian20_cuteSV.DEL.4228	0.65	77	0	0	0	0	0	0	0	0	0	0	0	0	0	1	0	0	0	0	0	0	0	0	0
yumian21_cuteSV.DEL.586	0.35	28612	0	0	0	0	0	0	9	0	0	1	3	0	0	17	0	0	0	0	3	1	0	0	0
wuganda_cuteSV.DEL.1941	0.86	405	0	0	0	0	0	0	0	0	0	0	1	0	0	0	0	0	0	0	0	0	0	0	0
chuanmian45_cuteSV.DEL.4716	0.65	934	0	0	0	0	0	0	0	0	0	0	0	0	0	3	0	0	0	0	0	0	0	0	0
wuganda_cuteSV.DEL.5362	0.23	163	0	0	0	0	0	0	0	0	0	0	0	0	0	0	0	0	0	0	1	0	0	0	0
zhongmiansuo35_cuteSV.DEL.4634	1	12927	0	0	0	0	0	0	3	0	0	17	0	0	0	10	0	0	0	0	0	0	0	0	0
qinyuan4_cuteSV.DEL.1132	0.26	3887	0	0	0	0	0	0	0	0	0	0	0	0	0	4	0	0	0	0	0	0	0	0	0
wuganda_cuteSV.DEL.5303	1	236	0	0	0	0	0	0	0	0	0	0	0	0	0	1	0	0	0	0	0	0	0	0	0
wuganda_cuteSV.DEL.2098	1	69	0	0	0	0	0	0	0	0	0	1	0	0	0	0	0	0	0	0	0	0	0	0	0
jinmian33_cuteSV.DEL.658	0.82	430	0	0	0	0	0	0	0	0	0	0	2	0	0	0	0	0	0	0	0	0	0	0	0
jinmian33_cuteSV.DEL.2674	0.87	429	0	0	0	0	0	0	0	0	0	0	2	0	0	0	0	0	0	0	0	0	0	0	0
emian21_cuteSV.DEL.2941	1	10974	0	0	0	0	0	0	0	0	0	4	0	0	0	4	0	0	0	0	0	0	0	0	0
ekangmian10_cuteSV.DEL.3728	0.35	46	0	0	0	0	0	0	0	0	0	0	0	0	0	1	0	0	0	0	0	0	0	0	0
qinyuan4_cuteSV.DEL.2341	0.73	76	0	0	0	0	0	0	0	0	0	0	0	0	0	0	1	0	0	0	0	0	0	0	0
emian21_cuteSV.DEL.2297	1	10781	0	0	0	0	0	0	0	0	0	1	0	0	0	0	0	0	0	0	0	0	0	0	0
jinmian33_cuteSV.DEL.3607	1	13537	0	0	0	0	0	0	0	0	0	4	0	0	0	5	0	0	0	0	0	0	0	0	0
zhongmiansuo35_cuteSV.DEL.4873	0.97	3092	0	0	0	0	0	0	0	0	0	1	0	0	0	0	0	0	0	0	0	0	0	0	0
wanmian6_cuteSV.DEL.694	0.99	12466	0	0	0	0	0	0	0	0	0	10	0	0	0	0	0	0	0	0	0	0	0	0	0
yumian11_cuteSV.DEL.2664	0.37	22436	0	0	10	0	0	1	7	1	0	0	3	0	0	20	2	0	0	0	2	2	0	0	0
ekangmian8_cuteSV.DEL.2444	1	32	0	0	0	0	0	0	1	0	0	0	0	0	0	0	0	0	0	0	0	0	0	0	0
xingtai_cuteSV.DEL.625	0.99	13705	0	0	0	0	0	0	4	0	0	18	0	0	0	5	0	0	0	0	0	0	0	0	0
wuganda_cuteSV.DEL.3773	0.96	647	0	0	0	0	0	0	0	0	0	1	0	0	0	0	0	0	0	0	0	0	0	0	0
xingtai_cuteSV.DEL.594	1	83	0	0	0	0	0	0	0	0	0	1	0	0	0	0	0	0	0	0	0	0	0	0	0
yumian21_cuteSV.DEL.2463	0.99	494	0	0	0	0	0	0	0	0	0	0	1	0	0	0	0	0	0	0	0	0	0	0	0
jinmian33_cuteSV.DEL.221	0.5	288	0	0	0	0	0	0	1	0	0	0	0	0	0	1	0	0	0	0	0	0	0	0	0
emian21_cuteSV.DEL.413	1	2791	0	0	0	0	0	0	0	0	0	4	0	0	0	0	0	0	0	0	0	0	0	0	0
sumian9_cuteSV.DEL.1858	0.45	263	0	0	0	0	0	0	0	0	0	0	0	0	0	1	0	0	0	0	0	0	0	0	0
zhongzhi866_cuteSV.DEL.3702	1	2922	0	0	0	0	0	0	1	0	0	3	0	0	0	0	0	0	0	0	0	0	0	0	0
emian21_cuteSV.DEL.2394	1	11219	0	0	0	0	0	0	0	0	0	3	0	0	0	4	0	0	0	0	0	0	0	0	0
emian21_cuteSV.DEL.2830	1	11141	0	0	0	0	0	0	0	0	0	3	0	0	0	4	0	0	0	0	0	0	0	0	0
zhongzhi866_cuteSV.DEL.3294	1	10766	0	0	0	0	0	0	0	0	0	3	0	0	0	4	0	1	0	0	0	0	0	0	0
xingtai_cuteSV.DEL.4751	1	8777	0	0	0	0	0	0	0	0	0	14	0	0	0	0	0	0	0	0	0	0	0	0	0
xingtai_cuteSV.DEL.2374	0.96	51	0	0	0	0	0	0	1	0	0	0	0	0	0	0	0	0	0	0	0	0	0	0	0
yumian21_cuteSV.DEL.4127	0.99	5412	0	0	0	0	0	0	0	0	0	1	0	0	0	0	0	0	0	0	0	0	0	0	0
wanmian6_cuteSV.DEL.5553	1	1426	0	0	0	0	0	0	0	0	0	0	1	0	0	0	0	0	0	0	0	0	0	0	0
wuganda_cuteSV.DEL.995	0.91	578	0	0	0	0	0	0	0	0	0	0	1	0	0	0	0	0	0	0	0	0	0	0	0
wuganda_cuteSV.DEL.4549	1	10886	0	0	0	0	0	0	0	0	0	1	0	0	0	0	0	0	0	0	0	0	0	0	0
jinmian20_cuteSV.DEL.3753	0.05	22024	0	0	1	0	0	0	4	0	0	0	0	0	0	2	0	0	0	0	6	0	0	0	0
ekangmian10_cuteSV.DEL.5481	0.93	550	0	0	0	0	0	0	0	0	0	0	1	0	0	0	0	0	0	0	0	0	0	0	0
sumian9_cuteSV.DEL.3076	0.94	11532	0	0	0	0	0	0	1	0	0	14	0	0	0	2	0	0	0	0	0	0	0	0	0
xingtai_cuteSV.DEL.4450	0.95	543	0	0	0	0	0	0	0	0	0	0	1	0	0	0	0	0	0	0	0	0	0	0	0
xingtai_cuteSV.DEL.2120	0.92	3472	0	0	0	0	0	0	0	0	0	0	7	0	0	0	0	0	0	0	0	0	0	0	0
xingtai_cuteSV.DEL.4068	0.87	760	0	0	0	0	0	0	0	0	0	0	1	0	0	2	0	0	0	0	0	0	0	0	0
xingtai_cuteSV.DEL.3931	1	3025	0	0	0	0	0	0	2	0	0	4	0	0	0	0	0	0	0	0	0	0	0	0	0
chuanmian45_cuteSV.DEL.1792	0.98	16477	0	0	0	0	0	0	3	0	0	6	0	0	0	0	0	0	0	0	1	0	0	0	0
xingtai_cuteSV.DEL.326	0.96	549	0	0	0	0	0	0	0	0	0	0	1	0	0	0	0	0	0	0	0	0	0	0	0
xinluzhong7_cuteSV.DEL.422	0.84	13278	0	0	0	0	0	0	7	0	0	4	0	0	0	0	0	0	0	0	1	0	0	0	0
jinmian33_cuteSV.DEL.1080	0.96	3073	0	0	0	0	0	0	0	0	0	1	0	0	0	0	0	0	0	0	0	0	0	0	0
wuganda_cuteSV.DEL.5466	0.95	539	0	0	0	0	0	0	0	0	0	0	1	0	0	0	0	0	0	0	0	0	0	0	0
wuganda_cuteSV.DEL.1582	0.9	731	0	0	3	0	0	0	1	0	0	0	0	0	0	0	0	0	0	0	0	0	0	0	0
jinmian33_cuteSV.DEL.1028	0.71	1891	0	0	0	0	0	0	0	0	0	2	1	0	0	1	0	0	0	0	0	0	0	0	0
jinmian20_cuteSV.DEL.3413	0.99	743	0	0	0	0	0	0	0	0	0	0	1	0	0	1	0	0	0	0	0	0	0	0	0
wuganda_cuteSV.DEL.1595	0.9	41	0	0	0	0	0	0	0	0	0	0	0	0	0	0	0	0	0	0	1	0	0	0	0
ekangmian10_cuteSV.DEL.2555	0.46	4236	0	0	0	0	0	0	0	0	0	0	0	0	0	3	0	0	0	0	0	0	0	0	0
ekangmian10_cuteSV.DEL.474	0.59	7523	0	0	0	0	0	0	1	0	0	4	1	0	0	3	0	0	0	0	1	0	0	0	0
lumianyan16_cuteSV.DEL.4488	0.98	1775	0	0	0	0	0	0	0	0	0	0	2	0	0	0	0	0	0	0	0	0	0	0	0
yu668_cuteSV.DEL.2303	0.99	426	0	0	0	0	0	0	0	0	0	0	1	0	0	0	0	0	0	0	0	0	0	0	0
wuganda_cuteSV.DEL.4771	0.82	534	0	0	0	0	0	0	0	0	0	0	1	0	0	0	0	0	0	0	0	0	0	0	0
yumian11_cuteSV.DEL.4450	0.37	592	0	0	0	0	0	0	0	0	0	0	0	0	0	2	0	0	0	0	0	0	0	0	0
ekangmian8_cuteSV.DEL.1184	0.99	12643	0	0	0	0	0	0	0	0	0	9	0	0	0	8	0	0	0	0	0	0	0	0	0
wuganda_cuteSV.DEL.5042	1	454	0	0	0	0	0	0	0	0	0	1	0	0	0	0	0	0	0	0	0	0	0	0	0
wuganda_cuteSV.DEL.3904	0.86	16839	5	0	1	0	0	0	3	0	0	3	1	0	0	11	5	0	0	0	1	0	0	0	0
jinmian33_cuteSV.DEL.2137	0.54	141	0	0	0	0	0	0	0	0	0	0	0	0	0	1	0	0	0	0	0	0	0	0	0
jinmian33_cuteSV.DEL.3408	0.95	2621	0	0	0	0	0	0	0	0	0	2	0	0	0	0	0	0	0	0	0	0	0	0	0
xingtai_cuteSV.DEL.3324	1	10177	0	0	0	0	0	0	0	0	0	4	0	0	0	4	0	0	0	0	0	0	0	0	0
lumianyan16_cuteSV.DEL.1186	0.73	350	0	0	0	0	0	0	0	0	0	2	0	0	0	0	0	0	0	0	0	0	0	0	0
wuganda_cuteSV.DEL.5091	1	4608	0	0	0	0	0	0	0	0	0	4	0	0	0	1	0	0	0	0	0	0	0	0	0
wuganda_cuteSV.DEL.3112	0.87	477	0	0	0	0	0	0	0	0	0	1	0	0	0	0	0	0	0	0	0	0	0	0	0
wuganda_cuteSV.DEL.868	0.95	462	0	0	0	0	0	0	0	0	0	0	1	0	0	0	0	0	0	0	0	0	0	0	0
wuganda_cuteSV.DEL.4412	0.98	31353	0	0	0	0	0	0	0	0	0	3	0	0	0	1	0	0	0	0	1	0	0	0	0
emian21_cuteSV.DEL.2471	0.99	28143	0	0	0	0	0	0	0	0	0	19	0	0	0	3	0	0	0	0	0	0	0	0	0
lumianyan16_cuteSV.DEL.4910	0.86	33	0	0	0	0	0	0	0	0	0	1	0	0	0	0	0	0	0	0	0	0	0	0	0
wanmian6_cuteSV.DEL.577	0.97	3410	0	0	0	0	0	0	0	0	0	3	0	0	0	2	0	0	0	0	0	0	0	0	0
jinmian33_cuteSV.DEL.5180	0.67	508	0	0	0	0	0	0	0	0	0	1	1	0	0	0	0	0	0	0	0	0	0	0	0
wuganda_cuteSV.DEL.2610	0.91	575	0	0	0	0	0	0	0	0	0	0	1	0	0	0	0	0	0	0	0	0	0	0	0
jinmian20_cuteSV.DEL.4243	0.98	2854	0	0	0	0	0	0	1	0	0	2	0	0	0	0	0	0	0	0	0	0	0	0	0
lumianyan16_cuteSV.DEL.589	0.95	3021	0	0	0	0	0	0	0	0	0	4	0	0	0	0	0	0	0	0	0	0	0	0	0
jinmian33_cuteSV.DEL.420	0.96	2978	0	0	0	0	0	0	2	0	0	5	0	0	0	0	0	0	0	0	0	0	0	0	0
wuganda_cuteSV.DEL.1080	0.97	16989	0	0	0	0	0	0	2	0	0	4	0	0	0	2	0	0	0	0	0	0	0	0	0
wuganda_cuteSV.DEL.61	0.77	410	0	0	0	0	0	0	0	0	0	2	0	0	0	0	0	0	0	0	0	0	0	0	0
xinluzhong7_cuteSV.DEL.539	1	11114	0	0	0	0	0	0	0	0	0	7	0	0	0	4	0	0	0	0	0	0	0	0	0
wuganda_cuteSV.DEL.4554	0.94	4939	0	0	0	0	0	0	0	0	0	0	4	0	0	1	0	0	0	0	0	0	0	0	0
yumian8_cuteSV.DEL.4769	0.53	84	0	0	0	0	0	0	0	0	0	0	0	0	0	0	1	0	0	0	0	0	0	0	0
zhongmiansuo35_cuteSV.DEL.2246	0.91	1578	0	0	0	0	0	0	0	0	0	1	0	0	0	0	0	0	0	0	0	0	0	0	0
wuganda_cuteSV.DEL.5460	0.96	16694	0	0	0	0	0	0	3	0	0	8	0	0	0	0	0	0	0	0	0	0	0	0	0
jinmian20_cuteSV.DEL.3766	0.87	2574	0	0	0	0	0	0	1	0	0	3	0	0	0	0	0	0	0	0	0	0	0	0	0
emian21_cuteSV.DEL.740	1	25	0	0	0	0	0	0	1	0	0	0	0	0	0	0	0	0	0	0	0	0	0	0	0
xinluzhong7_cuteSV.DEL.1307	1	10804	0	0	0	0	0	0	0	0	0	1	0	0	0	0	0	0	0	0	0	0	0	0	0
xinluzhong7_cuteSV.DEL.1138	0.88	164	0	0	0	0	0	0	0	0	0	0	0	0	0	1	0	0	0	0	0	0	0	0	0
xingtai_cuteSV.DEL.5098	0.92	16534	0	0	0	0	2	0	1	2	0	1	0	0	0	3	0	0	0	0	0	0	0	0	0
xingtai_cuteSV.DEL.835	0.87	516	0	0	0	0	0	0	0	0	0	0	1	0	0	0	0	0	0	0	0	0	0	0	0
emian21_cuteSV.DEL.2330	0.97	3072	0	0	0	0	0	0	0	0	0	1	0	0	0	0	0	0	0	0	0	0	0	0	0
wuganda_cuteSV.DEL.3517	0.8	50	0	0	0	0	0	0	0	0	0	0	0	0	0	1	0	0	0	0	0	0	0	0	0
lumianyan16_cuteSV.DEL.205	0.83	490	0	0	0	0	0	0	0	0	0	1	0	0	0	0	0	0	0	0	0	0	0	0	0
wuganda_cuteSV.DEL.4131	0.8	429	0	0	0	0	0	0	0	0	0	0	1	0	0	0	0	0	0	0	0	0	0	0	0
emian21_cuteSV.DEL.2446	1	10349	0	0	0	0	0	0	0	0	0	2	0	0	0	0	0	0	0	0	0	0	0	0	0
jinmian33_cuteSV.DEL.4838	0.91	3550	0	0	0	0	0	0	0	0	0	0	7	0	0	0	0	0	0	0	0	0	0	0	0
wuganda_cuteSV.DEL.1934	0.99	4331	0	0	0	0	0	0	0	0	0	7	0	0	0	0	0	0	0	0	0	0	0	0	0
xingtai_cuteSV.DEL.2401	0.9	7553	0	0	0	0	0	0	0	0	0	6	0	0	0	0	0	0	0	0	0	0	0	0	0
zhongmiansuo35_cuteSV.DEL.3694	0.84	11402	0	0	0	0	0	0	1	0	0	7	0	0	0	2	0	0	0	0	0	0	0	0	0
emian21_cuteSV.DEL.2831	0.99	3288	0	0	0	0	0	0	0	0	0	2	0	0	0	1	0	0	0	0	0	0	0	0	0
xingtai_cuteSV.DEL.4716	0.91	182	0	0	0	0	0	0	1	0	0	0	0	0	0	1	0	0	0	0	0	0	0	0	0
wuganda_cuteSV.DEL.2568	1	1046	0	0	0	0	0	0	0	0	0	1	0	0	0	0	0	0	0	0	0	0	0	0	0
lumianyan16_cuteSV.DEL.2667	0.97	4878	0	0	0	0	0	0	0	0	0	0	2	0	0	0	0	0	0	0	0	0	0	0	0
jinmian33_cuteSV.DEL.1076	1	10336	0	0	0	0	0	0	0	0	0	3	0	0	0	0	0	0	0	0	0	0	0	0	0
emian21_cuteSV.DEL.938	0.95	7977	0	0	0	0	0	0	2	0	0	11	0	0	0	4	0	0	0	0	0	0	0	0	0
jinmian20_cuteSV.DEL.2477	0.56	305	0	0	0	0	0	0	0	0	0	0	0	0	0	0	0	0	0	0	0	1	0	0	0
zhongzhi866_cuteSV.DEL.5088	0.99	509	0	0	0	0	0	0	0	0	0	2	0	0	0	0	0	0	0	0	0	0	0	0	0
emian21_cuteSV.DEL.1863	0.64	90	0	0	0	0	0	0	1	0	0	0	0	0	0	0	0	0	0	0	0	0	0	0	0
emian21_cuteSV.DEL.4295	0.66	29735	3	1	1	0	0	0	3	0	0	21	7	0	0	17	3	0	0	0	3	1	0	0	0
yumian8_cuteSV.DEL.1650	1	17282	0	0	0	0	0	0	0	0	0	7	0	0	0	2	0	0	0	0	0	0	0	0	0
lumianyan16_cuteSV.DEL.1529	0.97	4928	0	0	0	0	0	0	0	0	0	0	7	0	0	0	0	0	0	0	0	0	0	0	0
handan284_cuteSV.DEL.2371	0.4	73	0	0	0	0	0	0	0	0	0	0	0	0	0	0	0	0	0	0	1	0	0	0	0
yumian11_cuteSV.DEL.3408	1	1740	0	0	0	0	0	0	1	0	0	5	0	0	0	0	0	0	0	0	0	0	0	0	0
xingtai_cuteSV.DEL.1715	1	11105	0	0	0	0	0	0	0	0	0	3	0	0	0	4	0	0	0	0	0	0	0	0	0
jinmian33_cuteSV.DEL.3285	0.78	218	0	0	0	0	2	0	0	0	0	0	0	0	0	0	0	0	0	0	0	0	0	0	0
jinmian33_cuteSV.DEL.1189	1	10517	0	0	0	0	0	0	0	0	0	1	0	0	0	0	0	0	0	0	0	0	0	0	0
xinluzhong7_cuteSV.DEL.1539	0.97	3857	0	0	0	0	0	0	0	0	0	1	0	0	0	0	0	0	0	0	0	0	0	0	0
lumianyan16_cuteSV.DEL.3589	0.73	91	0	0	0	0	0	0	0	0	0	0	0	0	0	1	0	0	0	0	0	0	0	0	0
xingtai_cuteSV.DEL.2382	0.7	222	0	0	0	0	0	0	0	0	0	0	1	0	0	0	0	0	0	0	0	0	0	0	0
wuganda_cuteSV.DEL.3104	0.9	1106	0	0	0	0	0	0	0	0	0	1	0	0	0	2	0	0	0	0	0	0	0	0	0
xingtai_cuteSV.DEL.4590	0.93	17165	0	0	0	0	0	0	1	0	0	3	0	0	0	1	0	0	0	0	0	0	0	0	0
jinmian20_cuteSV.DEL.2084	0.82	13935	3	0	0	0	0	1	1	0	0	5	1	0	0	3	0	0	0	0	0	0	0	0	0
wuganda_cuteSV.DEL.5465	0.99	4729	0	0	0	0	0	0	2	0	0	0	3	0	0	0	0	0	0	0	0	0	0	0	0
ekangmian8_cuteSV.DEL.1126	0.98	3131	0	0	0	0	0	0	0	0	0	1	0	0	0	0	0	0	0	0	0	0	0	0	0
xinluzhong7_cuteSV.DEL.1469	0.98	1300	0	0	0	0	0	0	0	0	0	4	0	0	0	0	0	0	0	0	0	0	0	0	0
emian21_cuteSV.DEL.2305	0.98	3270	0	0	0	0	0	0	0	0	0	3	0	0	0	2	0	0	0	0	0	0	0	0	0
wuganda_cuteSV.DEL.3804	0.73	405	0	0	2	0	0	0	1	0	0	0	0	0	0	0	0	0	0	0	0	0	0	0	0
handan284_cuteSV.DEL.3105	0.92	11542	0	0	0	0	0	0	3	0	0	8	0	0	0	0	0	0	0	0	0	0	0	0	0
wanmian6_cuteSV.DEL.6629	1	11078	0	0	0	0	0	0	0	0	0	3	0	0	0	4	0	0	0	0	0	0	0	0	0
xingtai_cuteSV.DEL.3560	0.91	150	0	0	0	0	0	0	0	0	0	0	0	0	0	1	0	0	0	0	0	0	0	0	0
xingtai_cuteSV.DEL.364	0.61	124	0	0	0	0	0	0	1	0	0	0	0	0	0	0	0	0	0	0	0	0	0	0	0
yumian21_cuteSV.DEL.63	0.22	5534	0	0	0	0	0	0	0	0	0	0	0	0	0	4	0	0	0	0	1	0	0	0	0
lumianyan16_cuteSV.DEL.3668	1	737	0	0	0	0	0	0	0	0	0	1	0	0	0	0	0	0	0	0	0	0	0	0	0
ekangmian8_cuteSV.DEL.874	0.92	626	0	0	2	0	0	0	1	0	0	0	0	0	0	0	0	0	0	0	0	0	0	0	0
wuganda_cuteSV.DEL.5784	0.98	5066	0	0	0	0	0	0	0	0	0	0	6	0	0	0	0	0	0	0	0	0	0	0	0
wuganda_cuteSV.DEL.599	0.95	3070	0	0	0	0	0	0	2	0	0	3	0	0	0	0	0	0	0	0	0	0	0	0	0
wanmian6_cuteSV.DEL.3539	0.99	11938	0	0	0	0	0	0	0	0	0	5	0	0	0	5	0	0	0	0	0	0	0	0	0
ekangmian8_cuteSV.DEL.1264	1	11487	0	0	0	0	0	0	0	0	0	4	0	0	0	1	0	0	0	0	0	0	0	0	0
jinmian33_cuteSV.DEL.1291	0.28	5298	0	0	0	0	0	0	2	1	0	0	0	0	0	3	1	0	0	0	0	0	0	0	0
wuganda_cuteSV.DEL.2064	1	10389	0	0	0	0	0	0	0	0	0	6	0	0	0	4	0	0	0	0	0	0	0	0	0
chuanmian45_cuteSV.DEL.4265	0.93	96	0	0	1	0	0	0	0	0	0	0	0	0	0	0	0	0	0	0	0	0	0	0	0
xinluzhong7_cuteSV.DEL.4776	1	71	0	0	0	0	0	0	0	0	0	1	0	0	0	0	0	0	0	0	0	0	0	0	0
wuganda_cuteSV.DEL.4902	0.7	3522	0	0	0	0	0	0	1	0	0	5	0	0	0	0	0	0	0	0	0	0	0	0	0
wuganda_cuteSV.DEL.3618	0.45	54	0	0	0	0	0	0	0	0	0	1	0	0	0	0	0	0	0	0	0	0	0	0	0
jinmian20_cuteSV.DEL.4396	0.99	16023	0	0	0	0	0	0	2	0	0	2	0	0	0	6	0	0	0	0	1	0	0	0	0
sumian9_cuteSV.DEL.2664	0.98	48	0	0	0	0	0	0	0	0	0	0	0	0	0	1	0	0	0	0	0	0	0	0	0
wuganda_cuteSV.DEL.4138	0.57	366	0	0	1	0	0	0	0	0	0	0	1	0	0	0	0	0	0	0	0	0	0	0	0
wuganda_cuteSV.DEL.3811	0.94	2688	0	0	0	0	0	0	2	0	0	5	0	0	0	0	0	0	0	0	0	0	0	0	0
jinmian20_cuteSV.DEL.1464	0.73	11927	0	4	0	0	0	0	2	0	0	0	0	0	0	15	0	0	0	0	1	0	0	0	0
wuganda_cuteSV.DEL.2381	1	11511	0	0	0	0	0	0	0	0	0	4	0	0	0	2	0	0	0	0	0	0	0	0	0
handan284_cuteSV.DEL.3701	1	149	0	0	0	0	0	0	0	0	0	1	0	0	0	0	0	0	0	0	0	0	0	0	0
jinmian33_cuteSV.DEL.4081	0.82	6157	0	0	0	0	0	0	0	0	0	10	0	0	0	3	0	0	0	0	0	0	0	0	0
emian21_cuteSV.DEL.5592	0.22	367	0	0	0	0	0	0	3	0	0	0	0	0	0	0	0	0	0	0	0	0	0	0	0
xingtai_cuteSV.DEL.736	0.9	476	0	0	0	0	0	0	0	0	0	1	0	0	0	0	0	0	0	0	0	0	0	0	0
wuganda_cuteSV.DEL.2711	1	715	0	0	0	0	0	0	0	0	0	5	0	0	0	0	0	0	0	0	0	0	0	0	0
xingtai_cuteSV.DEL.521	0.99	462	0	0	0	0	0	0	0	0	0	0	1	0	0	0	0	0	0	0	0	0	0	0	0
wuganda_cuteSV.DEL.4485	1	7799	0	0	0	0	0	0	0	0	0	1	0	0	0	0	0	0	0	0	0	0	0	0	0
handan284_cuteSV.DEL.5705	0.69	423	0	0	0	0	0	0	0	0	0	0	2	0	0	0	0	0	0	0	0	0	0	0	0
qinyuan4_cuteSV.DEL.829	0.78	311	0	0	0	0	0	0	0	0	0	0	0	0	0	0	0	0	0	0	1	0	0	0	0
xingtai_cuteSV.DEL.3426	1	2878	0	0	0	0	0	0	1	0	0	5	0	0	0	0	0	0	0	0	0	0	0	0	0
wuganda_cuteSV.DEL.5606	1	4671	0	0	0	0	0	0	2	0	0	4	0	0	0	1	0	0	0	0	0	0	0	0	0
yumian11_cuteSV.DEL.3788	0.99	3063	0	0	0	0	0	0	0	0	0	1	0	0	0	0	0	0	0	0	0	0	0	0	0
xingtai_cuteSV.DEL.3627	0.25	3707	0	0	0	0	0	0	2	0	0	0	0	0	0	1	0	0	0	0	0	0	0	0	0
lumianyan16_cuteSV.DEL.4626	0.91	3029	0	0	0	0	0	0	0	0	0	3	0	0	0	2	0	0	0	0	0	0	0	0	0
ekangmian10_cuteSV.DEL.2952	0.89	87	0	0	0	0	0	0	1	0	0	0	0	0	0	0	0	0	0	0	0	0	0	0	0
wuganda_cuteSV.DEL.4374	1	361	0	0	0	0	0	0	0	0	0	1	0	0	0	0	0	0	0	0	0	0	0	0	0
xingtai_cuteSV.DEL.3452	0.56	987	0	0	0	0	0	0	0	0	0	0	0	0	0	1	0	0	0	0	0	1	0	0	0
lumianyan16_cuteSV.DEL.4573	0.92	65	0	0	0	0	0	0	1	0	0	0	0	0	0	0	0	0	0	0	0	0	0	0	0
jinmian33_cuteSV.DEL.3894	1	2742	0	0	0	0	0	0	0	0	0	4	0	0	0	0	0	0	0	0	0	0	0	0	0
xingtai_cuteSV.DEL.5094	0.78	2660	0	0	0	0	0	0	1	0	0	3	0	0	0	0	0	0	0	0	0	0	0	0	0
wuganda_cuteSV.DEL.1082	0.88	5713	0	0	0	0	0	0	0	0	0	2	4	0	0	4	0	0	0	0	1	0	0	0	0
wuganda_cuteSV.DEL.703	0.96	2655	0	0	0	0	0	0	0	0	0	2	0	0	0	0	0	0	0	0	0	0	0	0	0
wuganda_cuteSV.DEL.133	1	13855	0	0	0	0	0	0	0	0	0	3	0	0	0	0	0	0	0	0	0	0	0	0	0
lumianyan16_cuteSV.DEL.3684	0.62	144	0	0	0	0	0	0	0	0	0	0	0	0	0	1	0	0	0	0	0	0	0	0	0
chuanmian45_cuteSV.DEL.1887	0.76	9358	1	0	0	0	0	0	0	0	0	2	3	0	0	0	0	0	0	0	0	0	0	0	0
wuganda_cuteSV.DEL.3047	0.93	16881	0	0	0	0	0	0	4	0	0	7	0	0	0	0	0	0	0	0	0	0	0	0	0
wuganda_cuteSV.DEL.3741	0.95	3463	0	0	0	0	0	0	0	0	0	2	0	0	0	0	0	0	0	0	0	0	0	0	0
lumianyan16_cuteSV.DEL.5393	0.98	4929	0	0	0	0	0	0	0	0	0	0	1	0	0	0	0	0	0	0	0	0	0	0	0
emian21_cuteSV.DEL.2808	1	3222	0	0	0	0	0	0	0	0	0	1	0	0	0	0	0	0	0	0	0	0	0	0	0
wuganda_cuteSV.DEL.5328	0.98	6710	0	0	0	0	0	0	0	0	0	2	7	0	0	0	0	0	0	0	0	0	0	0	0
wuganda_cuteSV.DEL.4671	0.95	536	0	0	0	0	0	0	0	0	0	0	1	0	0	0	0	0	0	0	0	0	0	0	0
xinluzhong7_cuteSV.DEL.670	0.74	16687	0	2	0	0	0	0	2	0	0	3	3	0	0	18	1	0	0	4	0	0	0	0	0
ekangmian8_cuteSV.DEL.1271	1	7362	0	0	0	0	0	0	0	0	0	3	0	0	0	0	0	0	0	0	0	0	0	0	0
jinmian33_cuteSV.DEL.3876	0.97	384	0	0	0	0	0	0	0	0	0	0	0	0	0	1	0	0	0	0	0	0	0	0	0
ekangmian10_cuteSV.DEL.4705	1	11357	0	0	0	0	0	0	0	0	0	1	0	0	0	0	0	0	0	0	0	0	0	0	0
xinluzhong7_cuteSV.DEL.1441	0.98	3278	0	0	0	0	0	0	0	0	0	2	0	0	0	3	0	0	0	0	0	0	0	0	0
yumian11_cuteSV.DEL.2267	1	3478	0	0	0	0	0	0	0	0	0	1	0	0	0	0	0	0	0	0	0	0	0	0	0
lumianyan16_cuteSV.DEL.1710	0.98	38	0	0	0	0	0	0	1	0	0	0	0	0	0	0	0	0	0	0	0	0	0	0	0
wuganda_cuteSV.DEL.5455	0.97	21075	0	0	0	0	0	0	1	0	0	12	0	0	0	0	0	0	0	0	0	0	0	0	0
jinmian33_cuteSV.DEL.4058	0.89	443	0	0	0	0	0	0	0	0	0	0	1	0	0	0	0	0	0	0	0	0	0	0	0
wuganda_cuteSV.DEL.4328	0.37	43	0	0	0	0	0	0	1	0	0	0	0	0	0	0	0	0	0	0	0	0	0	0	0
handan284_cuteSV.DEL.4960	0.11	453	0	0	0	0	0	0	0	0	0	0	0	0	0	1	0	0	0	0	0	0	0	0	0
qinyuan4_cuteSV.DEL.803	1	351	0	0	0	0	0	0	0	0	0	1	0	0	0	0	0	0	0	0	0	0	0	0	0
yu668_cuteSV.DEL.2467	1	22952	0	0	0	0	0	0	0	0	0	9	0	0	0	6	0	3	0	0	0	0	0	0	0
yumian11_cuteSV.DEL.2264	1	48	0	0	0	0	0	0	1	0	0	0	0	0	0	0	0	0	0	0	0	0	0	0	0
wanmian6_cuteSV.DEL.2431	0.83	899	0	0	0	0	0	0	0	0	0	4	0	0	0	0	0	0	0	0	0	0	0	0	0
yumian11_cuteSV.DEL.425	0.76	5022	0	0	0	0	0	0	0	0	0	0	6	0	0	0	0	0	0	0	0	0	0	0	0
wuganda_cuteSV.DEL.128	1	3162	0	0	0	0	0	0	0	0	0	1	0	0	0	0	0	0	0	0	0	0	0	0	0
wuganda_cuteSV.DEL.3423	0.9	598	0	0	0	0	0	0	0	0	0	2	0	0	0	0	0	0	0	0	0	0	0	0	0
xingtai_cuteSV.DEL.2038	0.36	3709	0	0	0	0	0	0	0	0	0	1	0	0	0	4	0	0	0	0	0	0	0	0	0
ekangmian10_cuteSV.DEL.791	0.28	339	0	0	0	0	0	0	0	0	0	0	0	0	0	2	0	0	0	0	0	0	0	0	0
handan284_cuteSV.DEL.4345	1	3058	0	0	0	0	0	0	0	0	0	1	0	0	0	0	0	0	0	0	0	0	0	0	0
wanmian6_cuteSV.DEL.5027	0.26	37	0	0	0	0	0	0	1	0	0	0	0	0	0	0	0	0	0	0	0	0	0	0	0
yumian21_cuteSV.DEL.4590	0.97	9204	0	0	0	0	0	0	0	0	0	7	0	0	0	0	0	0	0	0	0	0	0	0	0
lumianyan16_cuteSV.DEL.3558	0.49	799	0	0	0	0	0	0	0	0	0	1	0	0	0	0	0	0	0	0	0	0	0	0	0
xingtai_cuteSV.DEL.4897	0.54	352	0	0	0	0	0	0	0	0	0	1	0	0	0	0	0	0	0	0	0	0	0	0	0
jinmian33_cuteSV.DEL.1335	0.99	11226	0	0	0	0	0	0	0	0	0	4	0	0	0	6	0	2	0	0	0	0	0	0	0
wuganda_cuteSV.DEL.311	1	11074	0	0	0	0	0	0	0	0	0	10	0	0	0	6	0	0	0	0	0	0	0	0	0
xinluzhong7_cuteSV.DEL.540	1	3207	0	0	0	0	0	0	0	0	0	2	0	0	0	2	0	0	0	0	0	0	0	0	0
ekangmian10_cuteSV.DEL.5311	0.96	2241	0	0	0	0	0	0	0	0	0	3	0	0	0	0	0	0	0	0	0	0	0	0	0
wuganda_cuteSV.DEL.1830	0.57	60	0	0	0	0	0	0	0	0	0	0	0	0	0	0	0	0	0	0	1	0	0	0	0
xingtai_cuteSV.DEL.3785	1	14883	0	0	0	0	0	0	0	0	0	7	0	0	0	3	0	0	0	0	1	0	0	0	0
zhongzhi866_cuteSV.DEL.2738	0.99	2789	0	0	0	0	0	0	0	0	0	1	0	0	0	0	0	0	0	0	0	0	0	0	0
ekangmian8_cuteSV.DEL.659	0.67	85	0	0	0	0	0	0	0	0	0	0	0	0	0	1	0	0	0	0	0	0	0	0	0
wuganda_cuteSV.DEL.5035	0.78	232	0	0	0	0	2	0	0	0	0	0	0	0	0	0	0	0	0	0	0	0	0	0	0
jinmian33_cuteSV.DEL.367	0.32	184	0	0	0	0	0	0	0	0	0	0	0	0	0	1	0	0	0	0	0	0	0	0	0
wanmian6_cuteSV.DEL.4588	0.75	7764	0	0	0	0	0	0	0	0	0	3	0	0	0	2	0	0	0	0	0	0	0	0	0
ekangmian10_cuteSV.DEL.5374	0.37	744	0	0	0	0	0	0	1	0	0	0	0	0	0	2	0	0	0	0	0	0	0	0	0
wuganda_cuteSV.DEL.4846	0.96	786	0	0	0	0	0	0	0	0	0	3	0	0	0	0	0	0	0	0	0	0	0	0	0
emian21_cuteSV.DEL.5540	0.98	7859	0	0	0	0	0	0	4	0	0	12	0	0	0	3	0	0	0	0	0	0	0	0	0
xingtai_cuteSV.DEL.2484	0.96	6424	0	0	0	0	0	0	1	0	0	0	7	0	0	1	0	0	0	0	0	0	0	0	0
yumian11_cuteSV.DEL.4273	0.82	2577	0	0	0	0	0	0	0	0	0	2	0	0	0	0	0	0	0	0	1	0	0	0	0
wuganda_cuteSV.DEL.2882	0.85	54	0	0	0	0	0	0	1	0	0	0	0	0	0	0	0	0	0	0	0	0	0	0	0
jinmian33_cuteSV.DEL.533	0.91	16684	0	0	0	0	0	0	0	0	0	7	0	0	0	0	0	0	0	0	0	0	0	0	0
ekangmian8_cuteSV.DEL.2540	1	8373	0	0	0	0	0	0	3	0	0	11	0	0	0	5	0	0	0	0	0	0	0	0	0
zhongzhi866_cuteSV.DEL.5198	1	63	0	0	0	0	0	0	0	0	0	0	1	0	0	0	0	0	0	0	0	0	0	0	0
wuganda_cuteSV.DEL.4828	0.94	3491	0	0	0	0	0	0	0	0	0	0	6	0	0	0	0	0	0	0	0	0	0	0	0
xingtai_cuteSV.DEL.90	0.97	2841	0	0	0	0	0	0	0	0	0	6	0	0	0	0	0	0	0	0	0	0	0	0	0
ekangmian10_cuteSV.DEL.4663	0.99	11618	0	0	0	0	0	0	4	0	0	13	0	0	0	1	0	0	0	0	0	0	0	0	0
wuganda_cuteSV.DEL.1303	0.87	425	0	0	0	0	0	0	0	0	0	0	2	0	0	0	0	0	0	0	0	0	0	0	0
xingtai_cuteSV.DEL.4918	0.96	3567	0	0	0	0	0	0	0	0	0	1	0	0	0	0	0	0	0	0	0	0	0	0	0
ekangmian8_cuteSV.DEL.452	0.92	561	0	0	0	0	0	0	0	0	0	0	1	0	0	1	0	0	0	0	0	0	0	0	0
xingtai_cuteSV.DEL.4075	0.84	58	0	0	0	0	0	0	0	0	0	1	0	0	0	0	0	0	0	0	0	0	0	0	0
sumian9_cuteSV.DEL.2959	0.33	5067	0	0	0	0	0	0	0	0	0	0	0	0	0	3	0	0	0	0	0	0	0	0	0
wuganda_cuteSV.DEL.4383	1	3115	0	0	0	0	0	0	0	0	0	1	0	0	0	0	0	0	0	0	0	0	0	0	0
lumianyan16_cuteSV.DEL.3551	0.55	7354	0	0	0	0	0	2	1	0	0	0	0	0	0	4	0	0	0	0	0	0	0	0	0
jinmian33_cuteSV.DEL.1220	1	2323	0	0	0	0	0	0	0	0	0	1	0	0	0	0	0	0	0	0	0	0	0	0	0
wuganda_cuteSV.DEL.3002	0.99	495	0	0	0	0	0	0	0	0	0	0	1	0	0	0	0	0	0	0	0	0	0	0	0
wuganda_cuteSV.DEL.1189	0.79	243	0	0	0	0	0	0	0	0	0	0	0	0	0	1	0	0	0	0	0	0	0	0	0
jinmian33_cuteSV.DEL.289	1	4658	0	0	0	0	0	0	0	0	0	2	0	0	0	1	0	0	0	0	0	0	0	0	0
jinmian33_cuteSV.DEL.223	1	3681	0	0	0	0	0	0	0	0	0	2	0	0	0	0	0	0	0	0	0	0	0	0	0
wuganda_cuteSV.DEL.4116	0.72	4734	0	1	0	0	0	0	1	0	0	1	0	0	0	4	0	0	0	3	0	0	0	0	0
xingtai_cuteSV.DEL.3509	0.97	10758	0	0	2	0	0	0	6	0	0	10	0	0	0	2	0	0	0	0	0	0	0	0	0
lumianyan16_cuteSV.DEL.2774	0.94	937	0	0	0	0	0	2	0	0	0	0	0	0	0	0	0	0	0	0	0	0	0	0	0
jinmian33_cuteSV.DEL.4619	0.92	10973	0	0	0	0	0	0	0	0	0	5	0	0	0	0	0	0	0	0	1	0	0	0	0
emian21_cuteSV.DEL.4775	0.83	1380	0	0	0	0	0	0	0	0	0	2	1	0	0	1	0	0	0	0	0	0	0	0	0
ekangmian10_cuteSV.DEL.3966	0.23	343	0	0	0	0	0	0	0	0	0	0	0	0	0	1	0	0	0	0	0	0	0	0	0
wuganda_cuteSV.DEL.5190	0.7	222	0	0	0	0	0	0	0	0	0	0	0	0	0	0	0	0	0	0	0	1	0	0	0
xingtai_cuteSV.DEL.621	0.97	16487	0	0	0	0	0	0	0	0	0	2	0	0	0	0	0	0	0	0	0	0	0	0	0
wuganda_cuteSV.DEL.510	0.98	12153	0	0	0	0	0	0	0	0	0	4	0	0	0	5	0	0	0	0	0	0	0	0	0
yumian21_cuteSV.DEL.570	0.11	574	0	0	0	0	0	0	0	0	0	0	0	0	0	1	0	0	0	0	0	0	0	0	0
handan284_cuteSV.DEL.5889	0.67	266	0	0	0	0	0	0	0	0	0	1	0	0	0	0	0	0	0	0	0	0	0	0	0
emian21_cuteSV.DEL.2373	1	3083	0	0	0	0	0	0	0	0	0	1	0	0	0	0	0	0	0	0	0	0	0	0	0
wanmian6_cuteSV.DEL.3082	1	2993	0	0	0	0	0	0	0	0	0	2	0	0	0	2	0	0	0	0	0	0	0	0	0
sumian9_cuteSV.DEL.2551	0.97	2804	0	0	0	0	0	0	0	0	0	5	0	0	0	0	0	0	0	0	0	0	0	0	0
lumianyan16_cuteSV.DEL.2776	0.33	571	0	0	0	0	0	0	0	0	0	0	0	0	0	0	0	0	0	0	0	1	0	0	0
emian21_cuteSV.DEL.1677	0.99	2451	0	0	0	0	0	0	1	0	0	3	0	0	0	0	0	0	0	0	0	0	0	0	0
emian21_cuteSV.DEL.2821	0.99	8069	0	0	0	0	0	0	0	0	0	2	0	0	0	0	0	0	0	0	0	0	0	0	0
ekangmian8_cuteSV.DEL.2408	0.55	351	0	0	0	0	0	0	0	0	0	1	0	0	0	0	0	0	0	0	0	0	0	0	0
xinluzhong7_cuteSV.DEL.2162	0.99	3305	0	0	0	0	0	0	0	0	0	4	0	0	0	0	0	0	0	0	0	0	0	0	0
yumian11_cuteSV.DEL.2351	0.08	801	0	0	0	0	0	0	0	0	0	1	0	0	0	0	0	0	0	0	0	0	0	0	0
wuganda_cuteSV.DEL.35	0.98	461	0	0	0	0	0	0	0	0	0	0	1	0	0	0	0	0	0	0	0	0	0	0	0
chuanmian45_cuteSV.DEL.4767	0.04	6946	0	0	0	0	0	0	2	0	0	0	0	0	0	2	0	0	0	0	0	0	0	0	0
yumian21_cuteSV.DEL.4113	1	11837	0	0	0	0	0	0	0	0	0	3	0	0	0	2	0	0	0	0	0	0	0	0	0
chuanmian45_cuteSV.DEL.695	0.99	462	0	0	0	0	0	0	0	0	0	0	1	0	0	0	0	0	0	0	0	0	0	0	0
qinyuan4_cuteSV.DEL.830	0.96	12023	0	0	0	0	0	0	0	0	0	6	0	0	0	3	0	0	0	0	0	0	0	0	0
yumian8_cuteSV.DEL.4562	0.89	3945	0	0	0	0	0	0	0	0	0	0	8	0	0	0	0	0	0	0	0	0	0	0	0
emian21_cuteSV.DEL.5093	1	6905	0	0	0	0	0	0	0	0	0	1	0	0	0	0	0	0	0	0	0	0	0	0	0
lumianyan16_cuteSV.DEL.804	0.24	1649	0	0	1	0	0	0	1	0	0	0	0	0	0	1	0	0	0	0	0	0	0	0	0
wanmian6_cuteSV.DEL.3935	0.95	7028	0	0	4	0	0	0	1	0	0	5	0	0	0	3	0	0	0	0	0	0	0	0	0
wanmian6_cuteSV.DEL.6066	1	3433	0	0	0	0	0	0	0	0	0	1	0	0	0	0	0	0	0	0	0	0	0	0	0
xingtai_cuteSV.DEL.3757	0.18	496	0	0	0	0	0	0	0	1	0	0	0	0	0	0	0	0	0	0	0	0	0	0	0
xingtai_cuteSV.DEL.2766	0.36	21697	0	0	5	0	0	0	10	1	0	0	1	0	0	20	2	0	0	0	3	1	0	0	0
jinmian33_cuteSV.DEL.2144	0.12	523	0	0	0	0	0	0	0	0	0	0	0	0	0	0	0	0	0	0	1	0	0	0	0
handan284_cuteSV.DEL.3275	1	7185	0	0	0	0	0	0	0	0	0	3	0	0	0	0	0	0	0	0	0	0	0	0	0
yumian21_cuteSV.DEL.2527	0.72	9857	0	0	0	0	0	0	0	0	0	9	0	0	0	2	0	0	0	0	2	0	0	0	0
xingtai_cuteSV.DEL.584	1	7565	0	0	0	0	0	0	0	0	0	2	0	0	0	0	0	0	0	0	0	0	0	0	0
yumian21_cuteSV.DEL.4130	0.99	6749	0	0	0	0	0	0	2	0	0	6	0	0	0	0	0	0	0	0	0	0	0	0	0
lumianyan16_cuteSV.DEL.404	0.59	84	0	0	1	0	0	0	0	0	0	0	0	0	0	0	0	0	0	0	0	0	0	0	0
jinmian33_cuteSV.DEL.4083	0.99	1535	0	0	0	0	0	0	0	0	0	1	0	0	0	0	0	0	0	0	0	0	0	0	0
emian21_cuteSV.DEL.2742	1	10671	0	0	0	0	0	0	0	0	0	1	0	0	0	0	0	0	0	0	0	0	0	0	0
lumianyan16_cuteSV.DEL.4197	0.95	3480	0	0	0	0	0	0	1	0	0	0	5	0	0	0	0	0	0	0	0	0	0	0	0
ekangmian10_cuteSV.DEL.4713	1	3255	0	0	0	0	0	0	0	0	0	4	0	0	0	1	0	0	0	0	0	0	0	0	0
jinmian33_cuteSV.DEL.2941	0.96	5065	0	0	0	0	0	0	0	0	0	0	8	0	0	0	0	0	0	0	0	0	0	0	0
xinluzhong7_cuteSV.DEL.2850	0.28	3980	0	0	1	0	0	5	0	0	0	0	2	0	0	1	0	0	0	0	1	0	0	0	0
handan284_cuteSV.DEL.5386	0.82	155	0	0	0	0	0	0	0	0	0	0	0	0	0	1	0	0	0	0	0	0	0	0	0
lumianyan16_cuteSV.DEL.5452	0.97	17429	0	0	0	0	0	0	0	0	0	3	0	0	0	0	0	0	0	0	0	0	0	0	0
wuganda_cuteSV.DEL.3407	0.97	10038	0	0	0	0	0	0	0	0	0	5	0	0	0	0	0	0	0	0	0	0	0	0	0
ekangmian10_cuteSV.DEL.5146	1	2613	0	0	0	0	0	0	0	0	0	0	4	0	0	1	0	0	0	0	0	0	0	0	0
wuganda_cuteSV.DEL.285	0.27	109	0	0	0	0	0	0	1	0	0	0	0	0	0	0	0	0	0	0	0	0	0	0	0
xingtai_cuteSV.DEL.4604	1	42	0	0	0	0	0	0	1	0	0	0	0	0	0	0	0	0	0	0	0	0	0	0	0
xingtai_cuteSV.DEL.1919	0.98	10453	0	0	0	0	0	0	0	0	0	14	0	0	0	0	0	0	0	0	0	0	0	0	0
wuganda_cuteSV.DEL.5404	0.47	5653	0	2	0	0	0	0	0	0	0	0	0	0	0	4	0	0	0	0	0	0	0	0	0
chuanmian45_cuteSV.DEL.4273	0.98	17096	0	0	0	0	0	0	0	0	0	4	0	0	0	0	0	0	0	0	0	0	0	0	0
jinmian20_cuteSV.DEL.3983	0.89	12407	0	0	0	0	0	0	0	0	0	7	0	0	0	2	0	0	0	0	2	0	0	0	0
yumian11_cuteSV.DEL.4696	0.43	45	0	0	0	0	0	0	1	0	0	0	0	0	0	0	0	0	0	0	0	0	0	0	0
wuganda_cuteSV.DEL.3717	0.97	3025	0	0	0	0	0	0	0	0	0	1	0	0	0	0	0	0	0	0	0	0	0	0	0
lumianyan16_cuteSV.DEL.2390	0.78	429	0	0	0	0	0	0	0	0	0	0	2	0	0	0	0	0	0	0	0	0	0	0	0
wuganda_cuteSV.DEL.628	0.18	368	0	0	0	0	0	0	1	0	0	0	0	0	0	0	0	0	0	0	0	0	0	0	0
emian21_cuteSV.DEL.2802	0.96	15249	0	0	0	0	0	0	0	0	0	11	1	0	0	1	0	0	0	0	0	0	0	0	0
wuganda_cuteSV.DEL.3623	0.37	1060	0	0	0	0	0	0	0	0	0	0	1	0	0	1	0	0	0	0	0	0	0	0	0
qinyuan4_cuteSV.DEL.2663	0.84	397	0	0	0	0	0	0	0	0	0	0	1	0	0	0	0	0	0	0	0	0	0	0	0
jinmian33_cuteSV.DEL.4199	0.99	10822	0	0	0	0	0	0	0	0	0	1	0	0	0	0	0	0	0	0	0	0	0	0	0
jinmian20_cuteSV.DEL.4399	0.98	3080	0	0	0	0	0	0	0	0	0	2	0	0	0	0	0	0	0	0	0	0	0	0	0
lumianyan16_cuteSV.DEL.3550	0.99	150	0	0	0	0	0	0	0	0	0	0	0	0	0	1	0	0	0	0	0	0	0	0	0
jinmian33_cuteSV.DEL.405	1	2335	0	0	0	0	0	0	0	0	0	0	1	0	0	0	0	0	0	0	0	0	0	0	0
chuanmian45_cuteSV.DEL.31	0.87	10508	0	0	0	0	0	0	1	0	0	10	0	0	0	0	0	0	0	0	0	0	0	0	0
wuganda_cuteSV.DEL.2728	0.94	323	0	0	0	0	0	0	1	0	0	0	0	0	0	1	0	0	0	0	0	0	0	0	0
ekangmian10_cuteSV.DEL.3964	0.94	400	0	0	0	0	0	0	0	0	0	0	1	0	0	0	0	0	0	0	0	0	0	0	0
emian21_cuteSV.DEL.2458	1	10754	0	0	0	0	0	0	0	0	0	1	0	0	0	0	0	0	0	0	0	0	0	0	0
xingtai_cuteSV.DEL.3153	0.94	5514	0	0	0	0	0	0	0	0	0	11	0	0	0	0	0	0	0	0	0	0	0	0	0
jinmian33_cuteSV.DEL.540	0.96	11782	0	0	0	0	0	0	0	0	0	5	0	0	0	0	0	0	0	0	0	0	0	0	0
xinluzhong7_cuteSV.DEL.5552	1	2639	0	0	0	0	0	0	0	0	0	2	0	0	0	0	0	0	0	0	0	0	0	0	0
ekangmian8_cuteSV.DEL.1258	0.99	4906	0	0	0	0	0	0	2	0	0	0	3	0	0	0	0	0	0	0	0	0	0	0	0
jinmian33_cuteSV.DEL.2516	0.83	557	0	0	0	0	0	0	0	0	0	1	0	0	0	0	0	0	0	0	0	0	0	0	0
xingtai_cuteSV.DEL.3568	1	2991	0	0	0	0	0	0	2	0	0	4	0	0	0	0	0	0	0	0	0	0	0	0	0
jinmian20_cuteSV.DEL.2167	1	333	0	0	0	0	0	0	0	0	0	1	0	0	0	0	0	0	0	0	0	0	0	0	0
wuganda_cuteSV.DEL.4170	0.56	1445	0	1	0	0	0	1	1	0	0	0	1	0	0	1	0	0	0	0	0	0	0	0	0
yumian11_cuteSV.DEL.4151	0.9	3999	0	0	0	0	0	0	0	0	0	7	0	0	0	3	0	0	0	0	0	0	0	0	0
lumianyan16_cuteSV.DEL.1523	0.25	138	0	0	0	0	0	0	1	0	0	0	0	0	0	0	0	0	0	0	0	0	0	0	0
wuganda_cuteSV.DEL.2253	0.62	280	0	0	2	0	0	0	1	0	0	0	0	0	0	0	0	0	0	0	1	0	0	0	0
jinmian33_cuteSV.DEL.2248	1	3220	0	0	0	0	0	0	0	0	0	1	0	0	0	0	0	0	0	0	0	0	0	0	0
wuganda_cuteSV.DEL.4019	1	609	0	0	0	0	0	0	0	0	0	2	0	0	0	0	0	0	0	0	0	0	0	0	0
jinmian33_cuteSV.DEL.4079	1	4704	0	0	0	0	0	0	0	0	0	3	0	0	0	1	0	0	0	0	0	0	0	0	0
yu668_cuteSV.DEL.759	0.98	7554	0	0	2	0	0	0	1	0	0	5	0	0	0	5	0	0	0	0	0	0	0	0	0
zhongmiansuo35_cuteSV.DEL.622	0.99	12354	0	0	0	0	0	0	1	0	0	5	0	0	0	0	0	0	0	0	0	0	0	0	0
qinyuan4_cuteSV.DEL.2935	0.95	613	0	0	0	0	0	0	0	0	0	2	0	0	0	0	0	0	0	0	0	0	0	0	0
ekangmian8_cuteSV.DEL.392	0.95	393	0	0	0	0	0	0	0	0	0	0	1	0	0	0	0	0	0	0	0	0	0	0	0
jinmian33_cuteSV.DEL.4359	0.8	2388	0	0	0	0	0	0	1	0	0	1	0	0	0	0	0	0	0	0	1	0	0	0	0
wanmian6_cuteSV.DEL.3985	0.92	483	0	0	0	0	0	0	0	0	0	2	0	0	0	0	0	0	0	0	0	0	0	0	0
wuganda_cuteSV.DEL.2018	0.99	12134	0	0	0	0	0	0	0	0	0	5	0	0	0	6	0	0	0	0	0	0	0	0	0
qinyuan4_cuteSV.DEL.774	0.99	23314	0	0	0	0	0	0	0	0	0	13	0	0	0	8	0	0	0	0	0	0	0	0	0
wuganda_cuteSV.DEL.587	0.26	3239	0	0	0	0	0	0	2	0	0	0	0	0	0	2	0	0	0	0	0	0	0	0	0
ekangmian8_cuteSV.DEL.1367	1	11330	0	0	0	0	0	0	1	0	0	6	0	0	0	5	0	2	0	0	0	0	0	0	0
jinmian33_cuteSV.DEL.2040	0.63	254	0	1	0	0	0	0	1	0	0	0	0	0	0	0	0	0	0	0	0	0	0	0	0
xingtai_cuteSV.DEL.2423	0.84	5413	0	0	0	0	0	0	0	0	0	0	7	0	0	3	0	0	0	0	0	0	0	0	0
wuganda_cuteSV.DEL.2318	0.81	234	0	0	0	0	2	0	0	0	0	0	0	0	0	0	0	0	0	0	0	0	0	0	0
jinmian33_cuteSV.DEL.1955	0.93	11110	0	0	0	0	0	0	0	0	0	8	0	0	0	1	0	0	0	0	0	0	0	0	0
jinmian33_cuteSV.DEL.3219	0.83	657	0	0	2	0	0	0	0	0	0	0	0	0	0	0	0	0	0	0	0	0	0	0	0
wuganda_cuteSV.DEL.4205	1	3276	0	0	0	0	0	0	1	0	0	3	0	0	0	1	0	0	0	0	0	0	0	0	0
wuganda_cuteSV.DEL.4252	0.93	216	0	0	0	0	0	0	0	0	0	1	0	0	0	0	0	0	0	0	0	0	0	0	0
xingtai_cuteSV.DEL.3034	0.97	458	0	0	1	0	0	0	0	0	0	0	1	0	0	1	0	0	0	0	0	0	0	0	0
jinmian20_cuteSV.DEL.2375	0.99	586	0	0	0	0	0	1	0	0	0	0	1	0	0	0	0	0	0	0	0	0	0	0	0
xingtai_cuteSV.DEL.5164	1	84	0	1	0	0	0	0	0	0	0	0	0	0	0	0	0	0	0	0	0	0	0	0	0
wuganda_cuteSV.DEL.4843	0.96	26433	0	0	2	0	0	0	0	0	0	20	2	0	0	2	0	0	0	0	0	0	0	0	0
emian21_cuteSV.DEL.4332	0.84	5861	0	0	0	0	0	0	1	0	0	11	0	0	0	1	0	0	0	0	0	0	0	0	0
jinmian33_cuteSV.DEL.5166	0.98	1267	0	0	0	0	0	0	0	0	0	3	0	0	0	0	0	0	0	0	0	0	0	0	0
zhongmiansuo35_cuteSV.DEL.2421	0.73	3752	0	0	1	0	0	0	0	2	0	3	0	0	0	1	0	0	0	0	1	0	0	0	0
ekangmian10_cuteSV.DEL.472	0.45	6863	0	0	0	0	0	3	0	0	0	0	0	0	0	3	0	0	0	0	0	0	0	0	0
wuganda_cuteSV.DEL.2390	1	3634	0	0	0	0	0	0	0	0	0	2	0	0	0	1	0	0	0	0	0	0	0	0	0
wanmian6_cuteSV.DEL.435	1	46	0	0	0	0	0	0	1	0	0	0	0	0	0	0	0	0	0	0	0	0	0	0	0
zhongmiansuo35_cuteSV.DEL.541	1	2969	0	0	0	0	0	0	0	0	0	4	0	0	0	0	0	0	0	0	0	0	0	0	0
xinluzhong7_cuteSV.DEL.555	0.92	509	0	0	0	0	0	0	0	0	0	1	0	0	0	0	0	0	0	0	0	0	0	0	0
wuganda_cuteSV.DEL.3166	0.93	4191	0	0	0	0	0	0	0	1	0	0	0	0	0	3	0	0	0	0	0	0	0	0	0
zhongmiansuo35_cuteSV.DEL.538	0.6	206	0	0	0	0	0	0	0	0	0	0	0	0	0	0	0	0	0	0	0	1	0	0	0
wuganda_cuteSV.DEL.1415	0.99	149	0	0	0	0	0	0	0	0	0	0	0	0	0	1	0	0	0	0	0	0	0	0	0
lumianyan16_cuteSV.DEL.4328	0.71	3514	0	0	0	0	0	0	0	0	0	5	0	0	0	1	0	0	0	0	0	0	0	0	0
lumianyan16_cuteSV.DEL.3505	0.93	3544	0	0	0	0	0	0	0	0	0	0	6	0	0	0	0	0	0	0	0	0	0	0	0
xinluzhong7_cuteSV.DEL.4162	0.98	560	0	0	0	0	0	0	0	0	0	0	1	0	0	1	0	0	0	0	0	0	0	0	0
zhongmiansuo35_cuteSV.DEL.4723	0.97	3054	0	0	0	0	0	0	1	0	0	4	0	0	0	0	0	0	0	0	0	0	0	0	0
emian21_cuteSV.DEL.2646	0.96	18087	0	0	0	0	0	0	1	0	0	23	0	0	0	1	0	0	0	0	1	0	0	0	0
zhongmiansuo35_cuteSV.DEL.357	0.94	17486	0	0	0	0	0	0	2	0	0	2	0	0	0	2	0	0	0	0	0	0	0	0	0
ekangmian10_cuteSV.DEL.5443	0.48	80	0	0	0	0	0	0	0	0	0	0	1	0	0	0	0	0	0	0	0	0	0	0	0
wuganda_cuteSV.DEL.5413	0.98	16223	0	0	0	0	0	0	1	0	0	6	0	0	0	0	0	0	0	0	2	0	0	0	0
xingtai_cuteSV.DEL.5024	0.21	3872	0	0	0	0	0	0	1	0	0	0	0	0	0	2	0	0	0	0	1	0	0	0	0
emian21_cuteSV.DEL.2758	1	10795	0	0	0	0	0	0	0	0	0	1	0	0	0	0	0	0	0	0	0	0	0	0	0
yumian8_cuteSV.DEL.4088	1	113	0	0	0	0	0	0	0	0	0	1	0	0	0	0	0	0	0	0	0	0	0	0	0
ekangmian10_cuteSV.DEL.4657	0.27	4382	0	2	0	0	0	0	1	0	0	1	0	0	0	0	0	0	0	0	4	0	0	0	0
wuganda_cuteSV.DEL.5712	1	219	0	0	0	0	0	0	0	0	0	0	1	0	0	0	0	0	0	0	0	0	0	0	0
jinmian33_cuteSV.DEL.2001	0.61	130	0	0	0	0	0	0	1	0	0	0	0	0	0	0	0	0	0	0	0	0	0	0	0
chuanmian45_cuteSV.DEL.4826	0.84	2700	0	0	0	0	0	0	1	0	0	4	0	0	0	0	0	0	0	0	0	0	0	0	0
jinmian33_cuteSV.DEL.2843	0.33	39259	6	0	0	0	0	1	11	0	0	2	1	0	0	12	0	0	0	0	3	0	0	0	0
yumian11_cuteSV.DEL.2430	0.99	13125	0	0	0	0	0	0	4	0	0	16	0	0	0	6	0	0	0	0	0	0	0	0	0
wuganda_cuteSV.DEL.41	0.96	2757	0	0	0	0	0	0	0	0	0	0	5	0	0	0	0	0	0	0	0	0	0	0	0
zhongmiansuo35_cuteSV.DEL.4162	1	7982	0	0	0	0	0	0	0	0	0	2	0	0	0	1	0	0	0	0	0	0	0	0	0
chuanmian45_cuteSV.DEL.3444	0.62	71	0	0	0	0	0	0	0	0	0	0	0	0	0	0	0	0	0	0	1	0	0	0	0
jinmian33_cuteSV.DEL.1096	0.54	108	0	0	0	0	0	0	0	0	0	0	0	0	0	0	1	0	0	0	0	0	0	0	0
wanmian6_cuteSV.DEL.2543	1	19430	0	0	0	0	0	0	0	0	0	6	0	0	0	3	0	0	0	0	0	0	0	0	0
xingtai_cuteSV.DEL.1016	1	10685	0	0	0	0	0	0	2	0	0	10	2	0	0	0	0	0	0	0	0	0	0	0	0
emian21_cuteSV.DEL.2817	1	11535	0	0	0	0	0	0	0	0	0	4	0	0	0	0	0	0	0	0	0	0	0	0	0
wuganda_cuteSV.DEL.2694	0.96	11095	0	0	0	0	0	0	0	0	0	6	0	0	0	1	0	0	0	0	0	0	0	0	0
handan284_cuteSV.DEL.656	0.2	3434	0	0	0	0	0	0	1	0	0	0	0	0	0	2	0	0	0	0	0	0	0	0	0
wuganda_cuteSV.DEL.2326	1	160	0	0	0	0	0	0	0	0	0	1	0	0	0	0	0	0	0	0	0	0	0	0	0
lumianyan16_cuteSV.DEL.2918	0.87	617	0	0	2	0	0	0	1	0	0	0	0	0	0	0	0	0	0	0	0	0	0	0	0
wuganda_cuteSV.DEL.2877	0.76	46	0	0	0	0	0	0	1	0	0	0	0	0	0	0	0	0	0	0	0	0	0	0	0
lumianyan16_cuteSV.DEL.2977	0.96	16986	0	0	0	0	0	0	2	0	0	5	0	0	0	0	0	0	0	0	0	0	0	0	0
wuganda_cuteSV.DEL.5103	0.49	1491	0	0	0	0	0	0	0	0	0	0	0	0	0	2	0	0	0	0	0	0	0	0	0
xingtai_cuteSV.DEL.2444	0.89	540	0	0	0	0	0	0	0	0	0	0	1	0	0	0	0	0	0	0	0	0	0	0	0
xingtai_cuteSV.DEL.273	0.99	17169	0	0	0	0	0	0	0	0	0	12	0	0	0	0	0	0	0	0	0	0	0	0	0
emian21_cuteSV.DEL.2880	1	10747	0	0	0	0	0	0	0	0	0	1	0	0	0	0	0	0	0	0	0	0	0	0	0
xingtai_cuteSV.DEL.1164	1	5180	0	0	0	0	0	0	0	0	0	0	4	0	0	2	0	0	0	0	0	0	0	0	0
handan284_cuteSV.DEL.3668	0.45	374	0	0	0	0	0	0	0	0	0	0	0	0	0	0	1	0	0	0	0	0	0	0	0
xingtai_cuteSV.DEL.1426	0.19	4008	0	0	0	0	0	0	2	0	0	1	0	0	0	1	0	0	0	0	1	0	0	0	0
wuganda_cuteSV.DEL.1539	0.68	39	0	0	0	0	0	0	0	0	0	1	0	0	0	0	0	0	0	0	0	0	0	0	0
wuganda_cuteSV.DEL.551	0.99	4228	0	0	0	0	0	0	0	0	0	4	0	0	0	0	0	0	0	0	0	0	0	0	0
wuganda_cuteSV.DEL.72	0.67	12561	0	4	0	0	0	0	2	0	0	1	0	0	0	9	0	0	0	0	2	0	0	0	0
wuganda_cuteSV.DEL.4126	0.95	7551	0	0	0	0	0	0	1	0	0	6	0	0	0	5	0	0	0	0	0	0	0	0	0
lumianyan16_cuteSV.DEL.4246	0.73	18619	0	0	2	0	0	0	2	0	0	13	4	0	0	4	0	0	0	0	1	0	0	0	0
qinyuan4_cuteSV.DEL.1620	0.25	1908	0	0	0	0	0	0	0	0	0	0	0	0	0	1	0	0	0	0	0	0	0	0	0
wuganda_cuteSV.DEL.264	0.15	59	0	0	0	0	0	0	1	0	0	0	0	0	0	0	0	0	0	0	0	0	0	0	0
wuganda_cuteSV.DEL.4991	1	2690	0	0	0	0	0	0	0	0	0	1	0	0	0	0	0	0	0	0	0	0	0	0	0
emian21_cuteSV.DEL.50	0.95	16903	0	0	0	0	0	0	2	0	0	5	0	0	0	0	0	0	0	0	0	0	0	0	0
wanmian6_cuteSV.DEL.6220	0.44	1855	0	0	0	0	0	0	0	0	0	1	0	0	0	0	0	0	0	0	0	0	0	0	0
wanmian6_cuteSV.DEL.2430	1	3329	0	0	0	0	0	0	0	0	0	2	0	0	0	1	0	0	0	0	0	0	0	0	0
handan284_cuteSV.DEL.3783	0.36	242	0	0	0	0	0	0	0	0	0	0	0	0	0	1	0	0	0	0	0	0	0	0	0
yu668_cuteSV.DEL.2456	1	11259	0	0	0	0	0	0	0	0	0	5	0	0	0	7	0	1	0	0	0	0	0	0	0
xingtai_cuteSV.DEL.3842	0.95	2274	0	0	0	0	0	0	0	0	0	2	0	0	0	0	0	0	0	0	0	0	0	0	0
ekangmian8_cuteSV.DEL.125	0.85	5368	0	0	0	0	0	0	0	0	0	0	7	0	0	3	0	0	0	0	0	0	0	0	0
handan284_cuteSV.DEL.4114	0.53	5232	0	0	0	0	0	0	1	0	0	3	0	0	0	1	2	0	0	0	0	0	0	0	0
jinmian33_cuteSV.DEL.325	0.89	1373	0	0	0	0	0	0	0	0	0	0	2	0	0	0	0	0	0	0	0	0	0	0	0
wuganda_cuteSV.DEL.4228	0.51	209	0	0	0	0	0	0	0	0	0	0	0	0	0	1	0	0	0	0	0	0	0	0	0
ekangmian8_cuteSV.DEL.1326	1	3273	0	0	0	0	0	0	0	0	0	2	0	0	0	1	0	0	0	0	0	0	0	0	0
xinluzhong7_cuteSV.DEL.1412	0.94	4301	0	0	0	0	0	0	0	0	0	2	0	0	0	2	0	0	0	0	0	0	0	0	0
lumianyan16_cuteSV.DEL.2108	0.99	614	0	0	0	0	0	1	0	0	0	0	1	0	0	0	0	0	0	0	0	0	0	0	0
emian21_cuteSV.DEL.2396	0.97	6870	0	0	0	0	0	0	0	0	0	3	0	0	0	0	0	0	0	0	0	0	0	0	0
emian21_cuteSV.DEL.5726	0.69	32	0	0	0	0	0	0	1	0	0	0	0	0	0	0	0	0	0	0	0	0	0	0	0
xingtai_cuteSV.DEL.4973	1	4695	0	0	0	0	0	0	0	0	0	2	0	0	0	1	0	0	0	0	0	0	0	0	0
xinluzhong7_cuteSV.DEL.3689	1	2959	0	0	0	0	0	0	1	0	0	4	0	0	0	0	0	0	0	0	0	0	0	0	0
handan284_cuteSV.DEL.966	0.94	5094	0	0	0	0	0	0	0	0	0	0	7	0	0	0	0	0	0	0	0	0	0	0	0
yumian21_cuteSV.DEL.4743	0.28	197	0	0	1	0	0	0	0	0	0	0	0	0	0	0	0	0	0	0	0	0	0	0	0
ekangmian10_cuteSV.DEL.3001	0.61	418	0	0	0	0	0	0	0	0	0	1	0	0	0	0	0	0	0	0	0	0	0	0	0
xinluzhong7_cuteSV.DEL.6300	0.2	157	0	0	0	0	0	0	0	0	0	0	0	0	0	0	0	0	0	0	1	0	0	0	0
yumian11_cuteSV.DEL.3861	0.9	218	0	0	0	0	0	0	0	0	0	0	0	0	0	1	0	0	0	0	0	0	0	0	0
lumianyan16_cuteSV.DEL.1271	0.9	372	0	0	0	0	0	0	0	0	0	0	0	0	0	1	0	0	0	0	0	0	0	0	0
jinmian33_cuteSV.DEL.517	0.91	671	0	0	0	0	0	0	0	0	0	0	0	0	0	2	0	0	0	0	0	0	0	0	0
yumian21_cuteSV.DEL.1566	1	4537	0	0	0	0	0	0	2	0	0	7	0	0	0	4	0	0	0	0	0	0	0	0	0
wuganda_cuteSV.DEL.3403	0.99	16862	0	0	0	0	0	0	0	0	0	11	0	0	0	8	0	0	0	0	0	0	0	0	0
xingtai_cuteSV.DEL.319	0.94	396	0	0	0	0	0	0	0	0	0	0	1	0	0	0	0	0	0	0	0	0	0	0	0
zhongmiansuo35_cuteSV.DEL.916	0.99	60	0	0	0	0	0	0	0	0	0	1	0	0	0	0	0	0	0	0	0	0	0	0	0
xingtai_cuteSV.DEL.200	0.97	3933	0	0	0	0	0	0	0	0	0	0	8	0	0	0	0	0	0	0	0	0	0	0	0
qinyuan4_cuteSV.DEL.2662	0.95	540	0	0	0	0	0	0	0	0	0	0	1	0	0	0	0	0	0	0	0	0	0	0	0
wanmian6_cuteSV.DEL.4399	1	2849	0	0	0	0	0	0	0	0	0	1	0	0	0	0	0	0	0	0	0	0	0	0	0
yumian11_cuteSV.DEL.2299	1	3624	0	0	0	0	0	0	0	0	0	2	0	0	0	1	0	0	0	0	0	0	0	0	0
wanmian6_cuteSV.DEL.4623	1	4988	0	0	0	0	0	0	0	0	0	1	0	0	0	0	0	0	0	0	0	0	0	0	0
wuganda_cuteSV.DEL.1238	0.29	3540	0	0	0	0	0	0	0	0	0	1	0	0	1	3	0	0	0	0	0	0	0	0	0
yumian11_cuteSV.DEL.2230	0.62	131	0	0	0	0	0	0	0	0	0	0	0	0	0	1	0	0	0	0	0	0	0	0	0
lumianyan16_cuteSV.DEL.3687	0.99	10338	0	0	0	0	0	0	0	0	0	5	0	0	0	2	0	0	0	0	0	0	0	0	0
wuganda_cuteSV.DEL.4530	1	1137	0	0	0	0	0	0	0	0	0	0	0	0	0	0	2	0	0	0	0	0	0	0	0
xinluzhong7_cuteSV.DEL.4580	0.99	632	0	0	0	0	0	0	0	0	0	0	1	0	0	0	0	0	0	0	0	0	0	0	0
lumianyan16_cuteSV.DEL.1871	0.74	4939	0	0	0	0	0	0	0	0	0	0	4	0	0	0	0	0	0	0	0	0	0	0	0
wuganda_cuteSV.DEL.2281	0.98	459	0	0	0	0	0	0	0	0	0	0	1	0	0	0	0	0	0	0	0	0	0	0	0
wuganda_cuteSV.DEL.1049	0.95	6850	0	0	0	0	0	0	0	0	0	8	0	0	0	5	0	0	0	0	0	0	0	0	0
wuganda_cuteSV.DEL.5513	0.43	187	0	0	0	0	0	0	0	0	0	1	0	0	0	0	0	0	0	0	0	0	0	0	0
jinmian20_cuteSV.DEL.3385	0.9	151	0	0	0	0	0	0	0	0	0	0	0	0	0	1	0	0	0	0	0	0	0	0	0
wuganda_cuteSV.DEL.4457	1	3291	0	0	0	0	0	0	0	0	0	3	0	0	0	3	0	0	0	0	0	0	0	0	0
chuanmian45_cuteSV.DEL.3647	0.28	4804	0	0	0	0	0	1	0	0	0	0	0	0	0	3	0	0	0	0	0	0	0	0	0
yumian21_cuteSV.DEL.2319	0.52	3430	0	0	3	0	0	1	0	0	0	0	0	0	0	3	0	0	0	0	1	0	0	0	0
ekangmian10_cuteSV.DEL.2473	0.78	779	0	0	1	0	0	0	0	0	0	0	0	0	0	0	0	0	0	0	0	0	0	0	0
wanmian6_cuteSV.DEL.2900	1	10768	0	0	0	0	0	0	0	0	0	1	0	0	0	0	0	0	0	0	0	0	0	0	0
xingtai_cuteSV.DEL.5030	0.98	10251	0	0	0	0	0	0	0	0	0	11	0	0	0	0	0	0	0	0	0	0	0	0	0
xinluzhong7_cuteSV.DEL.1437	1	3243	0	0	0	0	0	0	0	0	0	1	0	0	0	0	0	0	0	0	0	0	0	0	0
xingtai_cuteSV.DEL.3819	0.97	8241	0	0	0	0	0	0	3	0	0	11	0	0	0	0	0	0	0	0	0	0	0	0	0
wuganda_cuteSV.DEL.4624	0.95	17204	0	0	0	0	0	0	2	0	0	4	0	0	0	0	0	0	0	0	0	0	0	0	0
wuganda_cuteSV.DEL.4561	0.21	273	0	0	0	0	0	0	1	0	0	0	0	0	0	0	0	0	0	0	0	0	0	0	0
jinmian33_cuteSV.DEL.4517	0.93	2650	0	0	0	0	0	0	0	0	0	2	0	0	0	0	0	0	0	0	0	0	0	0	0
xingtai_cuteSV.DEL.3566	0.99	2737	0	0	0	0	0	0	0	0	0	1	0	0	0	0	0	0	0	0	0	0	0	0	0
lumianyan16_cuteSV.DEL.3600	1	51	0	0	0	0	0	0	0	0	0	0	0	0	0	1	0	0	0	0	0	0	0	0	0
wuganda_cuteSV.DEL.5736	0.98	8927	0	0	0	0	0	0	0	0	0	4	0	0	0	0	0	0	0	0	0	0	0	0	0
yumian11_cuteSV.DEL.4070	0.93	4587	0	0	0	0	0	0	0	0	0	3	0	0	0	0	0	0	0	0	0	0	0	0	0
wanmian6_cuteSV.DEL.2631	1	6525	0	0	0	0	0	0	0	0	0	4	0	0	0	2	0	1	0	0	0	0	0	0	0
lumianyan16_cuteSV.DEL.2744	0.33	31105	0	0	4	0	0	1	10	1	0	2	1	0	0	48	0	0	0	0	4	2	0	0	0
jinmian33_cuteSV.DEL.1783	0.99	9170	0	0	0	0	0	0	0	0	0	10	0	0	0	4	0	0	0	0	0	0	0	0	0
wuganda_cuteSV.DEL.4713	0.74	20231	0	10	0	0	0	0	2	0	0	5	1	0	0	13	0	0	0	0	0	0	0	0	0
ekangmian10_cuteSV.DEL.2796	1	2997	0	0	0	0	0	0	1	0	0	4	0	0	0	0	0	0	0	0	0	0	0	0	0
wuganda_cuteSV.DEL.5211	0.94	3514	0	0	0	0	0	0	0	0	0	1	6	0	0	0	0	0	0	0	0	0	0	0	0
lumianyan16_cuteSV.DEL.5570	0.87	5290	0	0	0	0	0	0	0	0	0	0	7	0	0	3	0	0	0	0	0	0	0	0	0
lumianyan16_cuteSV.DEL.4278	0.89	3386	0	0	0	0	0	0	0	0	0	6	0	0	0	0	0	0	0	0	0	0	0	0	0
wuganda_cuteSV.DEL.4787	0.76	836	0	0	0	0	0	0	0	0	0	0	0	0	0	3	0	0	0	0	0	0	0	0	0
jinmian20_cuteSV.DEL.4686	1	5589	0	0	0	0	0	0	0	0	0	4	0	0	0	1	0	0	0	0	0	0	0	0	0
xinluzhong7_cuteSV.DEL.2147	1	831	0	0	0	0	0	0	0	0	0	1	0	0	0	0	0	0	0	0	0	0	0	0	0
jinmian33_cuteSV.DEL.2533	1	11742	0	0	0	0	0	0	0	0	0	6	0	0	0	6	0	0	0	0	0	0	0	0	0
ekangmian8_cuteSV.DEL.1385	0.15	5125	0	0	0	0	0	0	1	0	0	0	0	0	0	2	0	0	0	0	0	0	0	0	0
wuganda_cuteSV.DEL.4474	0.99	5125	0	0	0	0	0	0	0	0	0	0	6	0	0	0	0	0	0	0	0	0	0	0	0
jinmian33_cuteSV.DEL.2407	0.58	311	0	0	0	0	0	0	0	0	0	0	0	0	0	1	0	0	0	0	0	0	0	0	0
xinluzhong7_cuteSV.DEL.1664	1	10816	0	0	0	0	0	0	0	0	0	1	0	0	0	0	0	0	0	0	0	0	0	0	0
lumianyan16_cuteSV.DEL.1323	0.71	105	0	0	0	0	0	0	0	0	0	0	1	0	0	0	0	0	0	0	0	0	0	0	0
wuganda_cuteSV.DEL.3991	0.79	2599	0	0	0	0	0	0	0	0	0	2	0	0	0	0	0	0	0	0	0	0	0	0	0
wuganda_cuteSV.DEL.1985	0.99	2767	0	0	0	0	0	0	0	0	0	1	0	0	0	0	0	0	0	0	0	0	0	0	0
wuganda_cuteSV.DEL.4448	1	4694	0	0	0	0	0	0	0	0	0	2	0	0	0	1	0	0	0	0	0	0	0	0	0
wanmian6_cuteSV.DEL.2322	1	10310	0	0	0	0	0	0	1	0	0	8	0	0	0	0	0	0	0	0	0	0	0	0	0
ekangmian10_cuteSV.DEL.1883	0.95	59	0	0	0	0	0	0	0	0	0	0	0	0	0	0	1	0	0	0	0	0	0	0	0
wanmian6_cuteSV.DEL.6623	0.97	1381	0	0	0	0	0	0	0	0	0	1	0	0	0	0	0	0	0	0	0	0	0	0	0
xingtai_cuteSV.DEL.1068	0.41	38	0	0	0	0	0	0	1	0	0	0	0	0	0	0	0	0	0	0	0	0	0	0	0
handan284_cuteSV.DEL.4482	0.98	382	0	0	0	0	0	0	1	0	0	0	2	0	0	0	0	0	0	0	0	0	0	0	0
wuganda_cuteSV.DEL.3262	0.88	16618	0	0	0	0	0	0	4	0	0	14	3	0	0	5	1	0	0	0	1	0	0	0	0
zhongzhi866_cuteSV.DEL.3136	0.94	17222	0	0	0	0	0	0	1	0	0	6	0	0	0	0	0	0	0	0	0	0	0	0	0
jinmian33_cuteSV.DEL.2517	0.85	428	0	0	0	0	0	0	0	0	0	0	2	0	0	0	0	0	0	0	0	0	0	0	0
wuganda_cuteSV.DEL.5299	0.99	5079	0	0	0	0	0	0	0	0	0	4	0	0	0	0	0	0	0	0	0	0	0	0	0
wuganda_cuteSV.DEL.4607	0.61	1686	0	0	0	0	0	0	0	0	0	4	0	0	2	0	0	0	0	0	0	0	0	0	0
jinmian33_cuteSV.DEL.1305	1	5640	0	0	0	0	0	0	0	0	0	2	0	0	0	0	0	0	0	0	0	0	0	0	0
ekangmian8_cuteSV.DEL.1298	0.77	374	0	0	0	0	0	0	0	0	0	1	1	0	0	0	0	0	0	0	0	0	0	0	0
ekangmian8_cuteSV.DEL.270	0.99	586	0	0	0	0	0	1	0	0	0	0	1	0	0	0	0	0	0	0	0	0	0	0	0
xingtai_cuteSV.DEL.3026	0.88	443	0	0	3	0	0	0	0	0	0	0	0	0	0	0	0	0	0	0	0	0	0	0	0
jinmian33_cuteSV.DEL.4131	0.97	3221	0	0	0	0	0	0	0	0	0	2	0	0	0	2	0	0	0	0	0	0	0	0	0
lumianyan16_cuteSV.DEL.175	0.99	3140	0	0	0	0	0	0	0	0	0	1	0	0	0	0	0	0	0	0	0	0	0	0	0
jinmian20_cuteSV.DEL.946	0.81	343	0	0	0	0	0	0	0	0	0	1	0	0	0	0	0	0	0	0	0	0	0	0	0
jinmian20_cuteSV.DEL.563	0.76	416	0	0	0	0	0	0	0	0	0	0	0	0	0	1	0	0	0	0	0	0	0	0	0
zhongmiansuo35_cuteSV.DEL.625	0.77	564	0	0	0	0	0	0	0	0	0	0	1	0	0	1	0	0	0	0	0	0	0	0	0
yumian21_cuteSV.DEL.4140	0.93	1683	0	0	0	0	0	0	0	0	0	1	0	0	0	0	0	0	0	0	0	0	0	0	0
chuanmian45_cuteSV.DEL.3617	0.76	1898	0	0	0	0	0	1	0	0	0	1	1	0	0	1	0	0	0	0	0	0	0	0	0
jinmian33_cuteSV.DEL.4133	0.95	1492	0	0	0	0	0	0	0	0	0	1	0	0	0	0	0	0	0	0	0	0	0	0	0
sumian9_cuteSV.DEL.3078	0.99	5082	0	0	0	0	0	0	0	0	0	0	4	0	0	0	0	0	0	0	0	0	0	0	0
xinluzhong7_cuteSV.DEL.5198	0.69	2386	0	0	0	0	0	0	1	0	0	2	0	0	0	0	0	0	0	0	1	0	0	0	0
xingtai_cuteSV.DEL.2430	0.38	2941	0	0	0	0	0	0	1	0	0	0	0	0	0	3	0	0	0	0	0	0	0	2	0
xingtai_cuteSV.DEL.1706	0.99	5823	0	0	0	0	0	0	0	0	0	3	0	0	0	0	0	0	0	0	0	0	0	0	0
handan284_cuteSV.DEL.936	0.96	184	0	1	0	0	0	0	0	0	0	0	0	0	0	0	0	0	0	0	0	0	0	0	0
wanmian6_cuteSV.DEL.3528	1	11745	0	0	0	0	0	0	0	0	0	6	0	0	0	6	0	0	0	0	0	0	0	0	0
wanmian6_cuteSV.DEL.2591	1	3065	0	0	0	0	0	0	0	0	0	1	0	0	0	0	0	0	0	0	0	0	0	0	0
emian21_cuteSV.DEL.1526	0.98	3011	0	0	0	0	0	0	1	0	0	5	0	0	0	0	0	0	0	0	0	0	0	0	0
xingtai_cuteSV.DEL.5028	0.62	2175	0	0	0	0	0	1	0	0	0	0	0	0	0	1	0	0	0	0	0	0	0	0	0
wuganda_cuteSV.DEL.4589	0.88	2243	0	0	0	0	0	0	0	0	0	3	0	0	0	0	0	0	0	0	1	0	0	0	0
jinmian33_cuteSV.DEL.2279	0.95	141	0	0	0	0	0	0	0	0	0	0	0	0	0	1	0	0	0	0	0	0	0	0	0
chuanmian45_cuteSV.DEL.3364	1	647	0	0	0	0	0	0	0	0	0	0	0	0	0	0	0	0	0	0	0	0	0	1	0
ekangmian10_cuteSV.DEL.3972	0.08	1852	0	0	0	0	0	0	0	0	0	0	0	0	0	2	0	0	0	0	0	0	0	0	0
ekangmian10_cuteSV.DEL.1210	1	170	0	0	0	0	0	0	0	0	0	0	0	0	0	1	0	0	0	0	0	0	0	0	0
xingtai_cuteSV.DEL.894	0.99	2826	0	0	0	0	0	0	0	0	0	2	0	0	0	0	0	0	0	0	0	0	0	0	0
zhongzhi866_cuteSV.DEL.1239	0.58	221	0	0	0	0	0	0	0	0	0	0	0	0	0	2	0	0	0	0	0	0	0	0	0
xingtai_cuteSV.DEL.4649	0.17	151	0	0	0	0	0	0	1	0	0	0	0	0	0	0	0	0	0	0	0	0	0	0	0
wuganda_cuteSV.DEL.4788	0.86	17505	0	0	0	0	0	0	3	0	0	10	0	0	0	0	0	0	0	0	1	0	0	0	0
wuganda_cuteSV.DEL.4767	0.91	718	0	0	0	0	0	0	0	0	0	0	1	0	0	1	0	0	0	0	0	0	0	0	0
yumian11_cuteSV.DEL.503	0.99	3173	0	0	0	0	0	0	0	0	0	1	0	0	0	0	0	0	0	0	0	0	0	0	0
xingtai_cuteSV.DEL.3688	0.28	170	0	0	0	0	0	0	0	0	0	0	0	0	0	0	0	0	0	0	1	0	0	0	0
handan284_cuteSV.DEL.1436	0.98	2272	0	0	0	0	0	0	0	0	0	1	0	0	0	1	0	0	0	0	0	0	0	0	0
zhongzhi866_cuteSV.DEL.3139	0.95	4927	0	0	0	0	0	0	0	0	0	0	8	0	0	0	0	0	0	0	0	0	0	0	0
lumianyan16_cuteSV.DEL.5584	0.96	4926	0	0	0	0	0	0	0	0	0	0	4	0	0	1	0	0	0	0	0	0	0	0	0
jinmian20_cuteSV.DEL.4019	0.38	454	0	0	0	0	0	0	0	0	0	0	0	0	0	1	0	0	0	0	0	0	0	0	0
wuganda_cuteSV.DEL.3508	1	8838	0	0	0	0	0	0	0	0	0	5	0	0	0	0	0	0	0	0	0	0	0	0	0
jinmian20_cuteSV.DEL.2400	0.84	131	0	0	0	0	0	0	0	0	0	0	0	0	0	1	0	0	0	0	0	0	0	0	0
lumianyan16_cuteSV.DEL.2357	0.84	33	0	0	0	0	0	0	1	0	0	0	0	0	0	0	0	0	0	0	0	0	0	0	0
emian21_cuteSV.DEL.2327	0.95	10656	0	0	0	0	0	0	0	0	0	8	0	0	0	6	0	0	0	0	0	0	0	0	0
xingtai_cuteSV.DEL.262	0.98	1565	0	0	0	0	0	0	0	0	0	3	0	0	0	0	0	0	0	0	0	0	0	0	0
lumianyan16_cuteSV.DEL.3010	0.99	2359	0	0	0	0	0	0	0	0	0	6	0	0	0	0	0	0	0	0	0	0	0	0	0
handan284_cuteSV.DEL.4510	0.79	3215	0	0	0	0	0	0	0	0	0	1	0	0	0	1	0	0	0	0	0	0	0	0	0
qinyuan4_cuteSV.DEL.908	0.38	1045	0	0	0	0	0	0	1	0	0	1	0	0	0	0	0	0	0	0	0	0	0	0	0
yumian11_cuteSV.DEL.4545	0.97	7815	0	0	0	0	0	0	2	0	0	7	0	0	0	6	0	0	0	0	0	0	0	0	0
xinluzhong7_cuteSV.DEL.6247	0.99	886	0	0	0	0	0	0	0	0	0	1	0	0	0	0	0	0	0	0	0	0	0	0	0
jinmian20_cuteSV.DEL.3481	0.95	10627	0	0	0	0	0	0	0	0	0	9	0	0	0	5	0	0	0	0	0	0	0	0	0
xinluzhong7_cuteSV.DEL.247	0.92	603	0	0	0	0	0	0	0	0	0	2	0	0	0	0	0	0	0	0	0	0	0	0	0
jinmian20_cuteSV.DEL.1463	0.45	6957	0	2	0	0	0	0	2	0	0	0	0	0	0	6	0	0	0	0	0	0	0	0	0
emian21_cuteSV.DEL.2519	0.96	10963	0	0	0	0	0	0	0	0	0	4	0	0	0	1	0	0	0	0	0	0	0	0	0
emian21_cuteSV.DEL.5678	0.4	16975	0	0	1	0	0	0	1	0	0	0	7	0	0	15	0	0	0	0	0	0	0	0	0
wuganda_cuteSV.DEL.301	0.27	3774	0	0	0	0	0	0	1	0	0	0	0	0	0	5	0	0	0	0	0	0	0	0	0
wuganda_cuteSV.DEL.4900	1	3114	0	0	0	0	0	0	0	0	0	1	0	0	0	0	0	0	0	0	0	0	0	0	0
emian21_cuteSV.DEL.5373	0.99	3129	0	0	0	0	0	0	0	0	0	1	0	0	0	0	0	0	0	0	0	0	0	0	0
yumian11_cuteSV.DEL.820	0.74	57	0	0	0	0	0	0	1	0	0	0	0	0	0	0	0	0	0	0	0	0	0	0	0
yumian11_cuteSV.DEL.3447	0.2	90	0	0	0	0	0	0	1	0	0	0	0	0	0	0	0	0	0	0	0	0	0	0	0
xingtai_cuteSV.DEL.4326	0.96	151	1	0	0	0	0	0	0	0	0	0	0	0	0	0	0	0	0	0	0	0	0	0	0
emian21_cuteSV.DEL.2876	1	3229	0	0	0	0	0	0	0	0	0	1	0	0	0	0	0	0	0	0	0	0	0	0	0
jinmian33_cuteSV.DEL.2549	0.35	31	0	0	0	0	0	0	0	0	0	1	0	0	0	0	0	0	0	0	0	0	0	0	0
wanmian6_cuteSV.DEL.6025	0.99	10624	0	0	0	0	0	0	0	0	0	6	0	0	0	2	0	0	0	0	0	0	0	0	0
jinmian33_cuteSV.DEL.3183	0.98	4266	0	0	0	0	0	0	0	0	0	3	0	0	0	1	0	0	0	0	0	0	0	0	0
wuganda_cuteSV.DEL.4501	0.94	9545	0	0	0	0	0	0	2	0	0	8	0	0	0	2	0	0	0	0	0	0	0	0	0
wuganda_cuteSV.DEL.3759	1	39	0	0	0	0	0	0	1	0	0	0	0	0	0	0	0	0	0	0	0	0	0	0	0
wuganda_cuteSV.DEL.1438	0.13	68	0	0	0	0	0	0	1	0	0	0	0	0	0	0	0	0	0	0	0	0	0	0	0
ekangmian10_cuteSV.DEL.679	0.77	11801	0	9	0	0	0	0	4	0	0	0	0	0	0	4	0	0	0	0	0	0	0	0	0
wuganda_cuteSV.DEL.4447	0.99	18845	0	0	0	0	0	0	0	0	0	4	0	0	0	6	0	0	0	0	0	0	0	0	0
wuganda_cuteSV.DEL.4987	0.99	462	0	0	0	0	0	0	0	0	0	0	1	0	0	0	0	0	0	0	0	0	0	0	0
xinluzhong7_cuteSV.DEL.5622	0.99	3009	0	0	0	0	0	0	1	0	0	2	0	0	0	0	0	0	0	0	0	0	0	0	0
lumianyan16_cuteSV.DEL.5459	0.98	10257	0	0	0	0	0	0	0	0	0	7	0	0	0	3	0	0	0	0	0	0	0	0	0
jinmian33_cuteSV.DEL.245	1	11374	0	0	0	0	0	0	0	0	0	3	0	0	0	4	0	0	0	0	0	0	0	0	0
wuganda_cuteSV.DEL.1423	0.4	440	0	0	0	0	0	0	0	0	0	0	0	0	0	0	0	0	0	0	1	0	0	0	0
jinmian33_cuteSV.DEL.5	0.95	82	0	0	0	0	0	0	0	0	0	0	0	0	0	1	0	0	0	0	0	0	0	0	0
jinmian33_cuteSV.DEL.4029	0.94	4553	0	0	0	0	0	0	0	0	0	0	4	0	0	0	0	0	0	0	0	0	0	0	0
sumian9_cuteSV.DEL.1894	0.98	6717	0	0	0	0	0	0	0	0	0	3	1	0	0	1	2	0	0	0	0	0	0	0	0
wuganda_cuteSV.DEL.5295	0.96	18062	0	0	0	0	0	0	1	0	0	9	0	0	0	0	0	0	0	0	1	0	0	0	0
yumian11_cuteSV.DEL.3658	0.98	28863	0	0	2	0	0	0	1	0	0	17	0	0	0	1	0	0	0	0	0	0	0	0	0
yu668_cuteSV.DEL.4250	0.96	219	0	0	0	0	0	0	0	0	0	0	1	0	0	1	0	0	0	0	0	0	0	0	0
emian21_cuteSV.DEL.5607	0.74	775	0	0	0	0	0	0	0	0	0	2	0	0	0	2	0	0	0	0	0	0	0	0	0
ekangmian8_cuteSV.DEL.1350	0.93	390	0	0	0	0	0	0	0	0	0	0	0	0	0	2	0	0	0	0	0	0	0	0	0
yumian21_cuteSV.DEL.4089	0.79	497	0	0	0	0	0	0	0	0	0	1	0	0	0	0	0	0	0	0	0	0	0	0	0
xinluzhong7_cuteSV.DEL.307	0.99	2254	0	0	0	0	0	0	0	0	0	2	0	0	0	0	0	0	0	0	0	0	0	0	0
xingtai_cuteSV.DEL.1644	0.76	55	0	0	0	0	0	0	1	0	0	0	0	0	0	0	0	0	0	0	0	0	0	0	0
ekangmian10_cuteSV.DEL.5339	0.66	93	0	0	0	0	0	0	0	0	0	0	0	0	0	1	0	0	0	0	0	0	0	0	0
ekangmian10_cuteSV.DEL.545	0.9	425	0	0	0	0	0	0	0	0	0	0	2	0	0	0	0	0	0	0	0	0	0	0	0
wuganda_cuteSV.DEL.3353	0.96	4430	0	0	0	0	0	0	0	0	0	2	0	0	0	0	0	0	0	0	0	0	0	0	0
wuganda_cuteSV.DEL.28	0.99	7413	0	0	0	0	0	0	0	0	0	1	0	0	0	0	0	0	0	0	0	0	0	0	0
wuganda_cuteSV.DEL.5058	0.61	39484	0	0	3	0	0	2	7	0	0	13	8	0	3	29	0	0	0	1	1	0	0	0	0
zhongzhi866_cuteSV.DEL.4296	0.74	35	0	0	0	0	0	0	1	0	0	0	0	0	0	0	0	0	0	0	0	0	0	0	0
jinmian33_cuteSV.DEL.642	1	965	0	0	0	0	0	0	0	0	0	2	0	0	0	0	0	0	0	0	0	0	0	0	0
jinmian20_cuteSV.DEL.4604	0.97	5087	0	0	0	0	0	0	0	0	0	0	6	0	0	0	0	0	0	0	0	0	0	0	0
sumian9_cuteSV.DEL.2934	0.86	479	1	0	0	0	0	0	0	0	0	0	1	0	0	0	0	0	0	0	0	0	0	0	0
chuanmian45_cuteSV.DEL.4494	0.99	1794	0	0	0	0	0	0	0	0	0	2	0	0	0	0	0	0	0	0	0	0	0	0	0
jinmian33_cuteSV.DEL.3637	0.93	3569	0	0	0	0	0	0	0	0	0	0	6	0	0	0	0	0	0	0	0	0	0	0	0
yumian21_cuteSV.DEL.3987	0.93	322	0	0	0	0	0	0	0	0	0	1	0	0	0	0	0	0	0	0	0	0	0	0	0
lumianyan16_cuteSV.DEL.4405	0.68	1461	0	0	0	0	0	0	1	0	0	0	0	0	0	4	0	0	0	0	0	0	0	0	0
emian21_cuteSV.DEL.2568	1	3127	0	0	0	0	0	0	0	0	0	1	0	0	0	0	0	0	0	0	0	0	0	0	0
emian21_cuteSV.DEL.2584	0.99	3304	0	0	0	0	0	0	0	0	0	2	0	0	0	3	0	0	0	0	0	0	0	0	0
wuganda_cuteSV.DEL.2848	0.12	4233	0	0	0	0	0	0	0	0	0	0	0	0	0	2	0	0	0	0	0	0	0	0	0
ekangmian8_cuteSV.DEL.1113	1	3096	0	0	0	0	0	0	0	0	0	1	0	0	0	0	0	0	0	0	0	0	0	0	0
yumian11_cuteSV.DEL.2121	1	3120	0	0	0	0	0	0	0	0	0	1	0	0	0	0	0	0	0	0	0	0	0	0	0
chuanmian45_cuteSV.DEL.3054	1	2132	0	0	0	0	0	0	0	0	0	3	0	0	0	1	0	0	0	0	0	0	0	0	0
wuganda_cuteSV.DEL.5339	0.52	1144	0	0	0	0	0	0	0	0	0	0	0	0	0	0	3	0	0	0	0	0	0	0	0
zhongmiansuo35_cuteSV.DEL.4886	0.35	416	0	0	0	0	0	0	0	0	0	1	0	0	0	0	0	0	0	0	1	0	0	0	0
jinmian20_cuteSV.DEL.2399	0.5	42	0	0	0	0	0	0	1	0	0	0	0	0	0	0	0	0	0	0	0	0	0	0	0
xinluzhong7_cuteSV.DEL.1567	0.96	95	0	0	0	0	0	0	1	0	0	0	0	0	0	0	0	0	0	0	0	0	0	0	0
xinluzhong7_cuteSV.DEL.1450	0.01	163	0	0	0	0	0	0	0	0	0	1	0	0	0	0	0	0	0	0	0	0	0	0	0
wuganda_cuteSV.DEL.4504	0.66	6959	0	0	0	0	0	1	2	0	0	15	0	0	0	3	0	0	0	0	0	0	0	0	0
handan284_cuteSV.DEL.3216	1	18164	0	0	0	0	0	0	1	0	0	7	0	0	0	2	0	0	0	0	0	0	0	0	0
wuganda_cuteSV.DEL.5036	0.48	108	0	0	0	0	0	0	0	0	0	1	0	0	0	0	0	0	0	0	0	0	0	0	0
emian21_cuteSV.DEL.2848	1	10985	0	0	0	0	0	0	0	0	0	1	0	0	0	0	0	0	0	0	0	0	0	0	0
jinmian33_cuteSV.DEL.2413	0.97	4811	0	0	0	0	0	0	0	0	0	0	1	0	0	0	0	0	0	0	0	0	0	0	0
xingtai_cuteSV.DEL.1612	0.99	5146	0	0	0	0	0	0	2	0	0	0	6	0	0	0	0	0	0	0	0	0	0	0	0
wuganda_cuteSV.DEL.2317	0.55	788	0	0	1	0	0	0	0	0	0	0	0	0	0	0	0	0	0	0	0	0	0	0	0
jinmian33_cuteSV.DEL.520	0.44	3446	0	0	0	0	0	0	3	0	0	0	0	0	0	6	0	0	0	0	0	0	0	0	0
ekangmian10_cuteSV.DEL.4977	0.32	553	0	0	0	0	0	0	1	0	0	0	0	0	0	1	0	0	0	0	0	0	0	0	0
jinmian33_cuteSV.DEL.2031	0.98	5082	0	0	0	0	0	0	2	0	0	0	6	0	0	0	0	0	0	0	0	0	0	0	0
xinluzhong7_cuteSV.DEL.5091	0.98	3020	0	0	0	0	0	0	0	0	0	0	4	0	0	0	0	0	0	0	0	0	0	0	0
wuganda_cuteSV.DEL.4686	0.88	575	0	0	0	0	0	0	0	0	0	0	1	0	0	0	0	0	0	0	0	0	0	0	0
yu668_cuteSV.DEL.2698	0.72	613	0	0	0	0	0	0	0	0	0	2	0	0	0	0	0	0	0	0	0	0	0	0	0
handan284_cuteSV.DEL.3615	0.81	30820	0	0	1	0	0	0	4	0	0	36	0	0	0	9	0	0	0	0	0	0	0	0	0
ekangmian10_cuteSV.DEL.762	1	7558	0	0	0	0	0	1	0	0	0	0	0	0	0	5	0	0	0	0	0	0	0	0	0
ekangmian8_cuteSV.DEL.2865	1	431	0	0	0	0	0	0	0	0	0	1	0	0	0	0	0	0	0	0	0	0	0	0	0
xinluzhong7_cuteSV.DEL.4161	0.94	710	0	0	0	0	0	0	0	0	0	0	1	0	0	2	0	0	0	0	0	0	0	0	0
wuganda_cuteSV.DEL.2350	1	1102	0	0	0	0	0	0	0	0	0	1	0	0	0	0	0	0	0	0	0	0	0	0	0
xinluzhong7_cuteSV.DEL.1588	1	3096	0	0	0	0	0	0	0	0	0	1	0	0	0	0	0	0	0	0	0	0	0	0	0
yumian21_cuteSV.DEL.4328	0.81	236	0	0	0	0	2	0	0	0	0	0	0	0	0	0	0	0	0	0	0	0	0	0	0
wanmian6_cuteSV.DEL.5531	0.88	170	0	0	0	0	0	1	0	0	0	0	0	0	0	0	0	0	0	0	0	0	0	0	0
jinmian33_cuteSV.DEL.4334	0.78	64	0	0	0	0	0	0	1	0	0	0	0	0	0	0	0	0	0	0	0	0	0	0	0
wuganda_cuteSV.DEL.4909	0.72	39	0	0	0	0	0	0	0	0	0	1	0	0	0	0	0	0	0	0	0	0	0	0	0
jinmian20_cuteSV.DEL.281	0.99	728	0	0	0	0	0	0	0	0	0	0	1	0	0	1	0	0	0	0	0	0	0	0	0
wuganda_cuteSV.DEL.4526	1	4700	0	0	0	0	0	0	0	0	0	3	0	0	0	1	0	0	0	0	0	0	0	0	0
jinmian33_cuteSV.DEL.2864	0.83	808	0	0	0	0	0	0	0	0	0	0	0	0	0	3	0	0	0	0	0	0	0	0	0
wuganda_cuteSV.DEL.2726	0.95	19888	0	0	0	0	0	0	2	0	0	18	0	0	0	4	0	0	0	0	0	0	0	0	0
wuganda_cuteSV.DEL.623	0.69	546	0	0	0	0	0	0	1	0	0	0	1	0	0	0	0	0	0	0	0	0	0	0	0
wanmian6_cuteSV.DEL.2665	0.98	3045	0	0	0	0	0	0	0	0	0	2	0	0	0	0	0	0	0	0	0	0	0	0	0
wuganda_cuteSV.DEL.1584	0.91	10917	0	0	0	0	0	0	2	0	0	7	0	0	0	0	0	0	0	0	0	0	0	0	0
wuganda_cuteSV.DEL.2718	0.99	464	0	0	0	0	0	0	0	0	0	0	1	0	0	0	0	0	0	0	0	0	0	0	0
xingtai_cuteSV.DEL.1890	0.82	428	0	0	0	0	0	0	0	0	0	0	2	0	0	0	0	0	0	0	0	0	0	0	0
xingtai_cuteSV.DEL.2368	0.64	81	0	0	0	0	0	0	0	0	0	1	0	0	0	0	0	0	0	0	0	0	0	0	0
xingtai_cuteSV.DEL.2381	0.99	464	0	0	0	0	0	0	0	0	0	0	1	0	0	0	0	0	0	0	0	0	0	0	0
jinmian20_cuteSV.DEL.3690	0.21	55	0	0	0	0	0	0	1	0	0	0	0	0	0	0	0	0	0	0	0	0	0	0	0
xinluzhong7_cuteSV.DEL.3207	0.88	3211	0	0	0	0	0	0	1	0	0	2	0	0	0	0	0	0	0	0	2	0	0	0	0
wanmian6_cuteSV.DEL.3015	1	10780	0	0	0	0	0	0	0	0	0	1	0	0	0	0	0	0	0	0	0	0	0	0	0
jinmian33_cuteSV.DEL.1275	1	3128	0	0	0	0	0	0	0	0	0	1	0	0	0	0	0	0	0	0	0	0	0	0	0
lumianyan16_cuteSV.DEL.972	0.87	2763	0	0	0	0	0	0	0	0	0	3	0	0	0	0	0	0	0	0	1	0	0	0	0
lumianyan16_cuteSV.DEL.5110	0.95	4934	0	0	0	0	0	0	1	0	0	0	7	0	0	0	0	0	0	0	0	0	0	0	0
lumianyan16_cuteSV.DEL.2520	0.97	16312	0	0	0	0	0	0	2	0	0	6	0	0	0	0	0	0	0	0	0	0	0	0	0
wuganda_cuteSV.DEL.2831	0.38	3434	0	0	0	0	0	0	0	0	0	0	0	0	0	4	0	0	0	0	0	0	0	0	0
wuganda_cuteSV.DEL.4433	0.97	1014	0	0	0	0	0	0	0	0	0	2	1	0	0	0	0	0	0	0	0	0	0	0	0
jinmian33_cuteSV.DEL.3384	0.82	798	0	0	0	0	0	0	1	0	0	1	0	0	0	0	0	0	0	0	0	0	0	0	0
wuganda_cuteSV.DEL.130	0.81	4873	0	0	0	0	0	0	0	0	0	0	1	0	0	1	0	0	0	0	0	0	0	0	0
emian21_cuteSV.DEL.2497	1	2765	0	0	0	0	0	0	0	0	0	3	0	0	0	0	0	0	0	0	0	0	0	0	0
wuganda_cuteSV.DEL.3714	0.99	7486	0	0	0	0	0	0	0	0	0	2	0	0	0	0	0	0	0	0	0	0	0	0	0
xinluzhong7_cuteSV.DEL.6138	0.99	1132	0	0	0	0	0	0	0	0	0	6	0	0	0	0	0	0	0	0	0	0	0	0	0
wanmian6_cuteSV.DEL.6867	0.98	518	0	0	0	0	0	0	0	0	0	2	0	0	0	0	0	0	0	0	0	0	0	0	0
wuganda_cuteSV.DEL.3043	0.99	714	0	0	0	0	0	0	0	0	0	1	0	0	0	0	0	0	0	0	0	0	0	0	0
qinyuan4_cuteSV.DEL.775	1	3010	0	0	0	0	0	0	0	0	0	1	0	0	0	0	0	0	0	0	0	0	0	0	0
yumian21_cuteSV.DEL.3656	1	65	0	0	0	0	0	0	0	0	0	1	0	0	0	0	0	0	0	0	0	0	0	0	0
emian21_cuteSV.DEL.3478	1	3571	0	0	0	0	0	0	0	0	0	3	1	0	0	0	0	0	0	0	0	0	0	0	0
xinluzhong7_cuteSV.DEL.4275	0.97	7764	0	0	0	0	0	0	0	0	0	5	0	0	0	1	0	0	0	0	0	0	0	0	0
jinmian33_cuteSV.DEL.1127	0.56	124	0	0	0	0	0	0	0	0	0	0	0	0	0	1	0	0	0	0	0	0	0	0	0
jinmian33_cuteSV.DEL.4147	0.94	976	0	0	0	0	0	0	1	0	0	2	0	0	0	0	0	0	0	0	0	0	0	0	0
xingtai_cuteSV.DEL.4583	0.91	16924	0	0	0	0	0	0	5	0	0	6	0	0	0	0	0	0	0	0	1	0	0	0	0
xingtai_cuteSV.DEL.2021	0.99	3348	0	0	2	0	0	0	0	0	0	2	0	0	0	3	0	0	0	0	0	0	0	0	0
yumian11_cuteSV.DEL.2600	0.98	8087	0	0	0	0	0	0	3	0	0	11	0	0	0	4	0	0	0	0	0	0	0	0	0
ekangmian10_cuteSV.DEL.4568	0.86	239	0	0	0	0	2	0	0	0	0	0	0	0	0	0	0	0	0	0	0	0	0	0	0
yumian21_cuteSV.DEL.4099	0.98	364	0	0	0	0	0	0	0	0	0	1	0	0	0	0	0	0	0	0	0	0	0	0	0
xinluzhong7_cuteSV.DEL.1446	0.86	1877	1	0	0	0	0	0	0	0	0	6	0	0	0	0	0	0	0	0	0	0	0	0	0
wuganda_cuteSV.DEL.3233	0.96	79	0	0	0	0	0	0	0	0	0	0	0	0	0	1	0	0	0	0	0	0	0	0	0
ekangmian10_cuteSV.DEL.2280	0.97	153	0	0	0	0	0	0	0	0	0	0	0	0	0	1	0	0	0	0	0	0	0	0	0
zhongmiansuo35_cuteSV.DEL.367	0.86	164	0	0	0	0	0	0	0	0	0	0	0	0	0	1	0	0	0	0	0	0	0	0	0
lumianyan16_cuteSV.DEL.5972	0.68	24	0	0	0	0	0	0	0	0	0	1	0	0	0	0	0	0	0	0	0	0	0	0	0
wuganda_cuteSV.DEL.1295	1	3058	0	0	0	0	0	0	0	0	0	1	0	0	0	0	0	0	0	0	0	0	0	0	0
wuganda_cuteSV.DEL.1063	1	3463	0	0	0	0	0	0	0	0	0	3	0	0	0	1	0	0	0	0	0	0	0	0	0
lumianyan16_cuteSV.DEL.5679	0.96	31295	0	0	0	0	0	0	6	0	0	8	0	0	0	0	0	0	0	0	0	0	0	0	0
wuganda_cuteSV.DEL.5280	0.36	195	0	0	0	0	0	0	0	0	0	0	0	0	0	1	0	0	0	0	0	0	0	0	0
jinmian20_cuteSV.DEL.4110	0.99	12012	0	0	0	0	0	0	0	0	0	6	0	0	0	0	0	0	0	0	1	0	0	0	0
wuganda_cuteSV.DEL.4719	0.86	1083	0	0	0	0	0	0	0	0	0	1	0	0	0	0	0	0	0	0	0	0	0	0	0
ekangmian10_cuteSV.DEL.4979	0.86	40	0	0	0	0	0	0	0	0	0	0	0	0	0	0	0	0	0	0	1	0	0	0	0
ekangmian10_cuteSV.DEL.530	1	10963	0	0	0	0	0	0	0	0	0	1	0	0	0	0	0	0	0	0	0	0	0	0	0
yumian21_cuteSV.DEL.294	1	2249	0	0	0	0	0	0	0	0	0	1	0	0	0	0	1	0	0	0	0	0	0	0	0
xinluzhong7_cuteSV.DEL.6492	0.33	269	0	0	0	0	0	0	0	0	0	0	0	0	0	0	0	0	0	0	1	0	0	0	0
wuganda_cuteSV.DEL.5459	0.83	657	0	0	2	0	0	0	1	0	0	0	0	0	0	0	0	0	0	0	0	0	0	0	0
qinyuan4_cuteSV.DEL.820	1	3132	0	0	0	0	0	0	0	0	0	2	0	0	0	2	0	0	0	0	0	0	0	0	0
wanmian6_cuteSV.DEL.5876	1	134	0	0	0	0	0	0	0	0	0	0	0	0	0	1	0	0	0	0	0	0	0	0	0
wuganda_cuteSV.DEL.4016	0.59	8107	0	0	1	1	0	0	0	0	0	4	1	0	0	3	2	0	0	0	2	0	0	0	0
xingtai_cuteSV.DEL.502	0.9	17351	0	0	0	0	0	0	3	0	0	3	0	0	0	1	0	0	0	0	0	0	0	0	0
wuganda_cuteSV.DEL.2265	0.88	462	0	0	0	0	0	0	0	0	0	0	1	0	0	0	0	0	0	0	0	0	0	0	0
wuganda_cuteSV.DEL.3337	0.99	3081	0	0	0	0	0	0	0	0	0	1	0	0	0	0	0	0	0	0	0	0	0	0	0
qinyuan4_cuteSV.DEL.2368	0.81	82	0	0	0	0	0	0	1	0	0	0	0	0	0	0	0	0	0	0	0	0	0	0	0
xinluzhong7_cuteSV.DEL.1365	0.99	11202	0	0	0	0	0	0	0	0	0	1	0	0	0	0	0	0	0	0	0	0	0	0	0
yumian8_cuteSV.DEL.3050	0.98	4704	0	0	0	0	0	0	2	0	0	4	0	0	0	1	0	0	0	0	0	0	0	0	0
yumian21_cuteSV.DEL.167	1	3276	0	0	0	0	0	0	0	0	0	2	0	0	0	0	0	0	0	0	0	0	0	0	0
ekangmian8_cuteSV.DEL.2890	0.84	4124	0	0	0	0	0	0	0	0	0	3	0	0	0	4	0	0	0	0	0	0	0	0	0
ekangmian8_cuteSV.DEL.1295	1	12289	0	0	0	0	0	0	0	0	0	1	0	0	0	0	0	0	0	0	0	0	0	0	0
xingtai_cuteSV.DEL.1763	0.95	3614	0	0	0	0	0	0	0	0	0	2	0	0	0	0	3	0	0	0	0	0	0	0	0
jinmian33_cuteSV.DEL.4091	1	11043	0	0	0	0	0	0	0	0	0	3	0	0	0	4	0	0	0	0	0	0	0	0	0
lumianyan16_cuteSV.DEL.215	0.86	67	0	0	0	0	0	0	0	0	0	1	0	0	0	0	0	0	0	0	0	0	0	0	0
jinmian33_cuteSV.DEL.521	1	4724	0	0	0	0	0	0	2	0	0	6	0	0	0	1	0	0	0	0	0	0	0	0	0
lumianyan16_cuteSV.DEL.5410	0.99	3114	0	0	0	0	0	0	1	0	0	4	0	0	0	0	0	0	0	0	0	0	0	0	0
qinyuan4_cuteSV.DEL.1631	0.99	350	0	0	1	0	0	0	0	0	0	0	0	0	0	0	0	0	0	0	0	0	0	0	0
xingtai_cuteSV.DEL.4586	0.93	68	0	0	0	0	0	0	0	0	0	1	0	0	0	0	0	0	0	0	0	0	0	0	0
emian21_cuteSV.DEL.2729	1	21778	0	0	0	0	0	0	0	0	0	6	0	0	0	4	0	0	0	0	0	0	0	0	0
yumian11_cuteSV.DEL.3401	0.91	16987	0	0	0	0	0	0	0	0	0	2	0	0	0	0	0	0	0	0	0	0	0	0	0
jinmian20_cuteSV.DEL.2418	0.9	434	0	0	0	0	0	0	0	0	0	0	2	0	0	0	0	0	0	0	0	0	0	0	0
wuganda_cuteSV.DEL.1086	1	3076	0	0	0	0	0	0	0	0	0	1	0	0	0	0	0	0	0	0	0	0	0	0	0
wuganda_cuteSV.DEL.222	1	3148	0	0	0	0	0	0	0	0	0	1	0	0	0	0	0	0	0	0	0	0	0	0	0
jinmian33_cuteSV.DEL.1272	1	3862	0	0	0	0	0	0	0	0	0	1	0	0	0	0	0	0	0	0	0	0	0	0	0
wanmian6_cuteSV.DEL.5939	0.82	26757	0	0	0	0	0	0	4	0	0	11	0	0	0	2	0	0	0	0	0	0	0	0	0
xinluzhong7_cuteSV.DEL.5664	0.94	54	0	0	0	0	0	0	0	0	0	0	0	0	0	0	1	0	0	0	0	0	0	0	0
emian21_cuteSV.DEL.4326	1	8231	0	0	0	0	0	0	0	0	0	6	0	0	0	0	0	0	0	0	0	0	0	0	0
yumian11_cuteSV.DEL.2298	1	12213	0	0	0	0	0	0	0	0	0	4	0	0	0	8	0	4	0	0	0	0	0	0	0
sumian9_cuteSV.DEL.1866	0.92	721	0	0	2	0	0	0	1	0	0	0	0	0	0	0	0	0	0	0	0	0	0	0	0
wuganda_cuteSV.DEL.870	0.92	552	0	0	0	0	0	0	0	0	0	0	1	0	0	0	0	0	0	0	0	0	0	0	0
xinluzhong7_cuteSV.DEL.531	1	429	0	0	0	0	0	0	0	0	0	1	0	0	0	0	0	0	0	0	0	0	0	0	0
yumian11_cuteSV.DEL.4088	0.28	3887	0	0	0	0	0	0	1	0	0	2	1	0	0	2	0	0	0	0	1	0	0	0	0
xinluzhong7_cuteSV.DEL.4457	0.68	129	0	0	0	0	0	0	0	0	0	0	0	0	0	1	0	0	0	0	0	0	0	0	0
lumianyan16_cuteSV.DEL.5722	1	1199	0	0	0	0	0	0	0	0	0	2	1	0	0	0	0	0	0	0	0	0	0	0	0
wuganda_cuteSV.DEL.5438	0.94	17368	0	0	0	0	0	0	5	0	0	7	0	0	0	0	0	0	0	0	0	0	0	0	0
jinmian20_cuteSV.DEL.714	0.98	465	0	0	0	0	0	0	0	0	0	0	1	0	0	0	0	0	0	0	0	0	0	0	0
wuganda_cuteSV.DEL.592	0.97	549	0	0	0	0	0	0	1	0	0	0	1	0	0	0	0	0	0	0	0	0	0	0	0
jinmian33_cuteSV.DEL.212	0.79	364	0	0	0	0	0	0	0	0	0	1	0	0	0	0	0	0	0	0	0	0	0	0	0
jinmian20_cuteSV.DEL.1566	0.97	974	0	0	0	0	0	0	1	0	0	3	0	0	0	0	0	0	0	0	0	0	0	0	0
ekangmian8_cuteSV.DEL.651	1	10901	0	0	0	0	0	0	0	0	0	2	0	0	0	0	0	0	0	0	0	0	0	0	0
qinyuan4_cuteSV.DEL.1147	0.5	56	0	0	0	0	0	0	0	0	0	0	0	0	0	1	0	0	0	0	0	0	0	0	0
wuganda_cuteSV.DEL.3990	0.82	968	0	0	1	0	0	0	2	0	0	0	0	0	0	2	0	0	0	0	0	0	0	0	0
yumian11_cuteSV.DEL.1226	0.94	5577	0	0	0	0	0	0	0	0	0	0	6	0	0	5	0	0	0	0	0	0	0	0	0
jinmian33_cuteSV.DEL.5065	0.88	11794	0	0	0	0	0	0	2	0	0	10	0	0	0	0	0	0	0	0	1	0	0	0	0
emian21_cuteSV.DEL.291	0.99	15815	0	0	0	0	0	0	0	0	0	17	0	0	0	0	0	0	0	0	0	0	0	0	0
xinluzhong7_cuteSV.DEL.2192	0.59	55	0	0	0	0	0	0	0	0	0	0	0	0	0	0	0	0	0	0	1	0	0	0	0
jinmian33_cuteSV.DEL.2416	0.97	450	0	0	0	0	0	0	0	0	0	0	1	0	0	0	0	0	0	0	0	0	0	0	0
wuganda_cuteSV.DEL.179	0.99	10880	0	0	0	0	0	0	0	0	0	1	0	0	0	0	0	0	0	0	0	0	0	0	0
emian21_cuteSV.DEL.2319	0.99	10282	0	0	0	0	0	0	0	0	0	2	0	0	0	0	0	0	0	0	0	0	0	0	0
ekangmian10_cuteSV.DEL.2119	0.99	5268	0	0	0	0	0	0	0	0	0	0	4	0	0	2	0	0	0	0	0	0	0	0	0
wuganda_cuteSV.DEL.101	0.99	3075	0	0	0	0	0	0	0	0	0	2	0	0	0	2	0	0	0	0	0	0	0	0	0
wanmian6_cuteSV.DEL.630	1	10832	0	0	0	0	0	0	0	0	0	3	0	0	0	4	0	0	0	0	0	0	0	0	0
yumian21_cuteSV.DEL.4151	1	10915	0	0	0	0	0	0	0	0	0	1	0	0	0	0	0	0	0	0	0	0	0	0	0
wuganda_cuteSV.DEL.2264	0.99	461	0	0	0	0	0	0	0	0	0	0	1	0	0	0	0	0	0	0	0	0	0	0	0
lumianyan16_cuteSV.DEL.2058	0.89	704	0	0	0	0	0	0	0	0	0	1	0	0	0	0	0	0	0	0	0	0	0	0	0
emian21_cuteSV.DEL.6367	0.85	538	0	0	0	0	0	0	0	0	0	0	1	0	0	0	0	0	0	0	0	0	0	0	0
ekangmian10_cuteSV.DEL.4835	0.99	8087	0	0	0	0	0	0	2	0	0	9	0	0	0	5	0	0	0	0	0	0	0	0	0
xingtai_cuteSV.DEL.4195	0.84	517	0	0	0	0	0	0	0	0	0	0	1	0	0	0	0	0	0	0	0	0	0	0	0
jinmian33_cuteSV.DEL.3131	1	10215	0	0	0	0	0	0	0	0	0	4	0	0	0	0	0	0	0	0	0	0	0	0	0
jinmian20_cuteSV.DEL.727	0.95	540	0	0	0	0	0	0	0	0	0	0	1	0	0	0	0	0	0	0	0	0	0	0	0
zhongzhi866_cuteSV.DEL.3432	0.9	424	0	0	0	0	0	0	0	0	0	0	2	0	0	0	0	0	0	0	0	0	0	0	0
ekangmian10_cuteSV.DEL.2983	0.83	574	0	0	0	0	0	0	0	0	0	0	1	0	0	0	0	0	0	0	0	0	0	0	0
xingtai_cuteSV.DEL.2875	0.96	4894	0	0	0	0	0	0	0	0	0	0	4	0	0	1	0	0	0	0	0	0	0	0	0
xingtai_cuteSV.DEL.3444	0.99	461	0	0	0	0	0	0	0	0	0	0	1	0	0	0	0	0	0	0	0	0	0	0	0
ekangmian8_cuteSV.DEL.1096	0.97	3224	0	0	0	0	0	0	0	0	0	2	0	0	0	2	0	0	0	0	0	0	0	0	0
xingtai_cuteSV.DEL.149	0.99	10935	0	0	0	0	0	0	0	0	0	4	0	0	0	2	0	0	0	0	0	0	0	0	0
lumianyan16_cuteSV.DEL.4074	1	3302	0	0	0	0	0	0	1	0	0	10	0	0	0	0	0	0	0	0	0	0	0	0	0
qinyuan4_cuteSV.DEL.1618	0.15	1364	0	0	0	0	0	0	0	0	0	0	1	0	0	0	0	0	0	0	0	0	0	0	0
lumianyan16_cuteSV.DEL.3827	1	11078	0	0	0	0	0	0	0	0	0	3	0	0	0	4	0	0	0	0	0	0	0	0	0
wuganda_cuteSV.DEL.4049	0.65	125	0	0	0	0	0	0	0	0	0	0	1	0	0	0	0	0	0	0	0	0	0	0	0
yumian21_cuteSV.DEL.4522	0.99	4737	0	0	0	0	0	0	0	0	0	2	0	0	0	1	0	0	0	0	0	0	0	0	0
emian21_cuteSV.DEL.2354	0.88	149	0	0	0	0	0	0	0	0	0	0	0	0	0	1	0	0	0	0	0	0	0	0	0
jinmian20_cuteSV.DEL.3744	1	2745	0	0	0	0	0	0	0	0	0	1	0	0	0	0	0	0	0	0	0	0	0	0	0
jinmian33_cuteSV.DEL.1115	1	7853	0	0	0	0	0	0	0	0	0	2	0	0	0	0	0	0	0	0	0	0	0	0	0
wuganda_cuteSV.DEL.5694	0.98	255	0	0	0	0	0	0	0	0	0	1	0	0	0	0	0	0	0	0	0	0	0	0	0
sumian9_cuteSV.DEL.3080	0.86	17261	0	0	0	0	0	0	3	0	0	5	0	0	0	0	0	0	0	0	0	0	0	0	0
chuanmian45_cuteSV.DEL.5062	0.96	124	0	0	0	0	0	0	0	0	0	0	0	0	0	0	1	0	0	0	0	0	0	0	0
xingtai_cuteSV.DEL.3979	1	55	0	0	0	0	0	0	1	0	0	0	0	0	0	0	0	0	0	0	0	0	0	0	0
wuganda_cuteSV.DEL.495	0.8	999	0	0	0	0	0	0	0	0	0	1	1	0	0	2	0	0	0	0	0	0	0	0	0
wuganda_cuteSV.DEL.5208	0.82	126	0	0	0	0	0	0	0	0	0	0	0	0	0	1	0	0	0	0	0	0	0	0	0
wanmian6_cuteSV.DEL.2749	1	10674	0	0	0	0	0	0	0	0	0	1	0	0	0	0	0	0	0	0	0	0	0	0	0
wuganda_cuteSV.DEL.4431	0.57	192	0	0	0	0	0	0	0	0	0	0	0	0	0	1	0	0	0	0	0	0	0	0	0
wuganda_cuteSV.DEL.2730	0.57	5983	0	2	0	0	0	0	1	0	0	0	0	0	0	8	0	0	0	0	1	0	0	0	0
chuanmian45_cuteSV.DEL.4151	1	4879	0	0	0	0	0	0	0	0	0	0	1	0	0	0	0	0	0	0	0	0	0	0	0
jinmian20_cuteSV.DEL.4649	0.76	383	0	0	1	0	0	0	0	0	0	0	1	0	0	0	0	0	0	0	0	0	0	0	0
wuganda_cuteSV.DEL.3054	0.89	2431	0	0	0	0	0	0	1	0	0	1	0	0	0	0	0	0	0	0	0	0	0	0	0
yumian11_cuteSV.DEL.2577	0.89	596	0	0	0	0	0	0	0	0	0	1	0	0	0	0	0	0	0	0	0	0	0	0	0
handan284_cuteSV.DEL.1238	0.11	3477	0	0	0	0	0	0	2	0	0	0	0	0	0	1	0	0	0	0	0	0	0	0	0
emian21_cuteSV.DEL.2805	0.99	3894	0	0	0	0	0	0	0	0	0	4	0	0	0	2	0	0	0	0	0	0	0	0	0
wanmian6_cuteSV.DEL.3424	0.48	4555	1	2	0	0	0	0	3	0	0	0	0	0	0	9	0	0	0	0	0	0	0	0	0
lumianyan16_cuteSV.DEL.476	0.99	462	0	0	0	0	0	0	0	0	0	0	1	0	0	0	0	0	0	0	0	0	0	0	0
wuganda_cuteSV.DEL.1296	1	10719	0	0	0	0	0	0	0	0	0	1	0	0	0	0	0	0	0	0	0	0	0	0	0
xinluzhong7_cuteSV.DEL.1532	0.98	9223	0	0	0	0	0	0	0	0	0	10	0	0	0	0	0	0	0	0	0	0	0	0	0
wuganda_cuteSV.DEL.5437	0.56	768	0	0	1	0	0	0	0	0	0	0	0	0	0	0	0	0	0	0	1	0	0	0	0
xingtai_cuteSV.DEL.2971	0.26	3903	0	0	0	0	0	0	0	0	0	0	0	0	0	3	0	0	0	0	2	0	0	0	0
lumianyan16_cuteSV.DEL.5383	0.91	174	0	0	0	0	0	0	0	0	0	1	0	0	0	0	0	0	0	0	0	0	0	0	0
zhongzhi866_cuteSV.DEL.3137	0.89	566	0	0	0	0	0	0	0	0	0	0	1	0	0	1	0	0	0	0	0	0	0	0	0
wuganda_cuteSV.DEL.1418	0.78	27421	0	0	0	0	0	2	1	0	0	5	0	0	0	9	0	0	0	0	3	0	0	0	0
wuganda_cuteSV.DEL.585	0.98	2931	0	0	0	0	0	0	1	0	0	3	0	0	0	0	0	0	0	0	0	0	0	0	0
xinluzhong7_cuteSV.DEL.3019	0.61	1219	0	0	1	0	0	0	0	0	0	0	1	0	0	0	0	0	0	1	0	0	0	0	0
jinmian33_cuteSV.DEL.3708	1	3157	0	0	0	0	0	0	0	0	0	1	0	0	0	0	0	0	0	0	0	0	0	0	0
lumianyan16_cuteSV.DEL.958	0.61	10781	0	3	0	0	0	0	1	0	0	0	8	0	0	5	0	0	0	0	0	0	0	0	0
yumian21_cuteSV.DEL.336	1	3068	0	0	0	0	0	0	0	0	0	1	0	0	0	0	0	0	0	0	0	0	0	0	0
wanmian6_cuteSV.DEL.2995	1	3081	0	0	0	0	0	0	0	0	0	1	0	0	0	0	0	0	0	0	0	0	0	0	0
wuganda_cuteSV.DEL.4769	0.87	329	0	0	0	0	0	0	0	0	0	0	0	1	0	1	0	0	0	0	0	0	0	0	0
xingtai_cuteSV.DEL.3826	0.96	4930	0	0	0	0	0	0	0	0	0	0	2	0	0	0	0	0	0	0	0	0	0	0	0
yumian11_cuteSV.DEL.2280	0.99	853	0	0	0	0	0	0	0	0	0	2	0	0	0	0	0	0	0	0	0	0	0	0	0
ekangmian10_cuteSV.DEL.4668	0.26	2829	0	0	0	0	0	4	0	0	0	0	1	0	0	0	0	0	0	0	0	0	0	0	0
jinmian20_cuteSV.DEL.4576	0.36	7406	0	0	5	0	0	0	2	0	0	0	0	0	0	8	0	0	0	0	0	0	0	0	0
wuganda_cuteSV.DEL.4387	0.94	10826	0	0	0	0	0	0	0	0	0	8	0	0	0	0	0	0	0	0	0	0	0	0	0
jinmian20_cuteSV.DEL.2288	0.98	10842	0	0	0	0	0	0	2	0	0	6	0	0	0	6	0	0	0	0	0	0	0	0	0
wuganda_cuteSV.DEL.123	0.99	7507	0	0	0	0	0	0	1	0	0	2	0	0	0	0	0	0	0	0	0	0	0	0	0
emian21_cuteSV.DEL.2423	0.98	3824	0	0	0	0	0	0	0	0	0	1	0	0	0	0	0	0	0	0	0	0	0	0	0
wuganda_cuteSV.DEL.403	0.49	189	0	0	0	0	0	0	0	0	0	1	0	0	0	0	0	0	0	0	0	0	0	0	0
jinmian33_cuteSV.DEL.969	0.99	462	0	0	0	0	0	0	0	0	0	0	1	0	0	0	0	0	0	0	0	0	0	0	0
wuganda_cuteSV.DEL.4932	0.99	10818	0	0	0	0	0	0	0	0	0	1	0	0	0	0	0	0	0	0	0	0	0	0	0
xingtai_cuteSV.DEL.2968	0.51	662	0	0	0	0	0	0	0	0	0	1	0	0	0	0	0	0	0	0	0	0	0	0	0
qinyuan4_cuteSV.DEL.1460	0.95	107	0	0	0	0	0	0	1	0	0	0	0	0	0	0	0	0	0	0	0	0	0	0	0
jinmian33_cuteSV.DEL.4611	0.99	8905	0	0	0	0	0	0	0	0	0	9	0	0	0	3	0	0	0	0	0	0	0	0	0
emian21_cuteSV.DEL.2653	0.99	3428	0	0	0	0	0	0	0	0	0	2	0	0	0	2	0	0	0	0	0	0	0	0	0
yumian11_cuteSV.DEL.4489	0.99	5124	0	0	0	0	0	0	0	0	0	0	6	0	0	0	0	0	0	0	0	0	0	0	0
ekangmian10_cuteSV.DEL.5246	0.98	10675	0	0	0	0	0	0	0	0	0	5	0	0	0	2	0	0	0	0	0	0	0	0	0
jinmian33_cuteSV.DEL.4674	0.96	13103	0	0	0	0	0	0	2	0	0	7	0	0	0	0	0	0	0	0	0	0	0	0	0
jinmian33_cuteSV.DEL.3169	0.51	238	0	0	0	0	0	0	0	0	0	0	0	0	0	1	0	0	0	0	0	0	0	0	0
xinluzhong7_cuteSV.DEL.3224	0.79	430	0	0	0	0	0	0	0	0	0	0	2	0	0	0	0	0	0	0	0	0	0	0	0
ekangmian10_cuteSV.DEL.1345	0.99	13814	0	0	0	0	0	0	0	0	0	6	0	0	0	2	0	0	0	0	0	0	0	0	0
zhongzhi866_cuteSV.DEL.5218	0.95	10113	0	0	0	0	0	0	0	0	0	6	0	0	0	0	0	0	0	0	0	0	0	0	0
wuganda_cuteSV.DEL.889	0.95	2666	0	0	0	0	0	0	0	0	0	3	0	0	0	0	0	0	0	0	0	0	0	0	0
ekangmian8_cuteSV.DEL.1429	1	290	0	0	0	0	0	0	0	0	0	0	1	0	0	0	0	0	0	0	0	0	0	0	0
zhongmiansuo35_cuteSV.DEL.4870	1	11619	0	0	0	0	0	0	0	0	0	7	0	0	0	7	0	0	0	0	0	0	0	0	0
emian21_cuteSV.DEL.4189	0.74	523	0	0	0	0	0	0	0	0	0	0	1	0	0	0	0	0	0	0	0	0	0	0	0
emian21_cuteSV.DEL.36	0.71	10225	0	0	0	0	0	1	1	0	0	3	2	0	0	1	0	0	0	0	0	0	0	0	0
handan284_cuteSV.DEL.191	0.5	102	0	0	0	0	0	0	0	0	0	0	0	0	0	1	0	0	0	0	0	0	0	0	0
xinluzhong7_cuteSV.DEL.2828	1	3066	0	0	0	0	0	0	2	0	0	4	0	0	0	0	0	0	0	0	0	0	0	0	0
handan284_cuteSV.DEL.881	1	4700	0	0	0	0	0	0	2	0	0	4	0	0	0	1	0	0	0	0	0	0	0	0	0
wuganda_cuteSV.DEL.4752	1	143	0	0	0	0	0	0	0	0	0	0	0	0	0	1	0	0	0	0	0	0	0	0	0
zhongzhi866_cuteSV.DEL.4972	0.28	3112	0	0	1	0	0	1	1	0	0	1	1	0	0	0	0	0	0	0	0	0	0	0	0
xingtai_cuteSV.DEL.2457	0.93	462	0	0	0	0	0	0	0	0	0	0	1	0	0	0	0	0	0	0	0	0	0	0	0
xinluzhong7_cuteSV.DEL.5930	0.72	97728	0	2	0	0	0	1	20	0	0	46	15	0	2	46	1	0	0	3	0	1	0	0	0
chuanmian45_cuteSV.DEL.1006	0.8	307	0	0	0	0	0	0	0	0	0	1	0	0	0	1	0	0	0	0	0	0	0	0	0
lumianyan16_cuteSV.DEL.3677	1	2163	0	0	0	0	0	0	0	0	0	1	0	0	0	0	0	0	0	0	0	0	0	0	0
jinmian33_cuteSV.DEL.3412	1	4687	0	0	0	0	0	0	0	0	0	4	0	0	0	1	0	0	0	0	0	0	0	0	0
yumian21_cuteSV.DEL.3099	0.72	4958	0	0	0	0	0	0	0	0	0	0	5	0	0	0	0	0	0	0	0	0	0	0	0
lumianyan16_cuteSV.DEL.2754	0.98	458	0	0	0	0	0	0	0	0	0	0	1	0	0	0	0	0	0	0	0	0	0	0	0
xinluzhong7_cuteSV.DEL.2307	0.99	11079	0	0	0	0	0	0	0	0	0	6	0	0	0	4	0	0	0	0	0	0	0	0	0
xingtai_cuteSV.DEL.1027	0.9	16902	0	0	0	0	0	0	2	0	0	6	0	0	0	0	0	0	0	0	0	0	0	0	0
qinyuan4_cuteSV.DEL.823	1	11087	0	0	0	0	0	0	0	0	0	3	0	0	0	4	0	0	0	0	0	0	0	0	0
xinluzhong7_cuteSV.DEL.297	0.18	3578	0	0	0	0	0	0	1	0	0	0	0	0	0	1	0	0	0	0	1	0	0	0	0
jinmian33_cuteSV.DEL.4246	0.73	3235	0	0	0	0	0	0	0	0	0	3	2	0	0	0	0	0	0	0	0	0	0	0	0
wuganda_cuteSV.DEL.2811	1	2589	0	0	0	0	0	0	0	0	0	2	0	0	0	0	0	0	0	0	0	0	0	0	0
lumianyan16_cuteSV.DEL.1304	0.91	1315	0	0	0	0	0	0	0	0	0	2	0	0	0	0	0	0	0	0	0	0	0	0	0
yumian11_cuteSV.DEL.3700	0.48	6586	0	5	0	0	0	0	4	0	0	0	0	0	0	1	0	0	0	0	1	0	0	0	0
emian21_cuteSV.DEL.4544	0.99	5232	0	0	0	0	0	0	0	0	0	0	4	0	0	0	0	0	0	0	0	0	0	0	0
lumianyan16_cuteSV.DEL.3487	0.97	7806	0	0	0	0	0	0	0	0	0	2	0	0	0	2	0	0	0	0	0	0	0	0	0
jinmian33_cuteSV.DEL.4993	1	2982	0	0	0	0	0	0	1	0	0	3	0	0	0	0	0	0	0	0	0	0	0	0	0
zhongzhi866_cuteSV.DEL.1438	0.95	7350	0	0	0	0	0	0	2	0	0	0	0	0	0	1	8	0	0	0	0	0	0	0	0
jinmian33_cuteSV.DEL.3802	0.98	399	0	0	0	0	0	0	0	0	0	0	1	0	0	0	0	0	0	0	0	0	0	0	0
emian21_cuteSV.DEL.5042	0.51	1650	1	0	0	0	0	0	0	0	0	0	0	0	0	4	0	0	0	0	0	0	0	0	0
wuganda_cuteSV.DEL.598	0.99	16129	0	0	0	0	0	0	1	0	0	2	0	0	0	4	0	0	0	0	0	0	0	0	0
xinluzhong7_cuteSV.DEL.1406	0.66	3761	0	0	0	0	0	0	1	0	0	2	0	0	0	0	0	0	0	0	0	0	0	0	0
xingtai_cuteSV.DEL.3288	1	10755	0	0	0	0	0	0	0	0	0	1	0	0	0	0	0	0	0	0	0	0	0	0	0
ekangmian8_cuteSV.DEL.229	0.76	92	0	0	0	0	0	0	2	0	0	0	0	0	0	0	0	0	0	0	0	0	0	0	0
jinmian33_cuteSV.DEL.3138	0.8	1035	0	0	0	0	0	0	0	0	0	1	0	0	0	0	0	0	0	0	0	0	0	0	0
jinmian33_cuteSV.DEL.3566	0.99	461	0	0	0	0	0	0	0	0	0	0	1	0	0	0	0	0	0	0	0	0	0	0	0
yumian11_cuteSV.DEL.3862	0.97	241	0	0	0	0	0	0	0	0	0	0	0	0	0	0	0	0	0	0	0	1	0	0	0
lumianyan16_cuteSV.DEL.2579	0.44	558	0	0	0	0	0	0	0	0	0	0	0	0	0	0	2	0	0	0	0	0	0	0	0
emian21_cuteSV.DEL.2583	0.99	5747	0	0	0	0	0	0	0	0	0	7	0	0	0	0	0	0	0	0	0	0	0	0	0
wanmian6_cuteSV.DEL.637	0.87	489	0	0	0	0	0	0	0	0	0	1	0	0	0	0	0	0	0	0	0	0	0	0	0
wuganda_cuteSV.DEL.5373	0.99	2871	0	0	0	0	0	0	0	0	0	3	0	0	0	1	0	0	0	0	0	0	0	0	0
wuganda_cuteSV.DEL.2389	1	10916	0	0	0	0	0	0	0	0	0	1	0	0	0	0	0	0	0	0	0	0	0	0	0
jinmian33_cuteSV.DEL.3787	0.92	562	0	0	0	0	0	0	0	0	0	0	1	0	0	1	0	0	0	0	0	0	0	0	0
wuganda_cuteSV.DEL.1626	0.89	43	0	0	0	0	0	0	0	0	0	0	0	0	0	1	0	0	0	0	0	0	0	0	0
yumian11_cuteSV.DEL.1658	0.96	10071	0	0	0	0	0	0	0	0	0	20	0	0	0	0	0	0	0	0	0	0	0	0	0
xingtai_cuteSV.DEL.3315	0.86	2753	0	0	0	0	0	0	0	0	0	3	0	0	0	0	0	0	0	0	0	0	0	0	0
wuganda_cuteSV.DEL.1649	0.82	576	0	0	0	0	0	0	0	0	0	0	1	0	0	0	0	0	0	0	0	0	0	0	0
ekangmian8_cuteSV.DEL.293	0.99	4884	0	0	0	0	0	0	0	0	0	0	2	0	0	0	0	0	0	0	0	0	0	0	0
jinmian33_cuteSV.DEL.5176	0.15	3484	0	0	0	0	0	3	2	0	0	0	1	0	0	0	0	0	0	0	0	0	0	0	0
lumianyan16_cuteSV.DEL.2388	0.99	17497	0	0	0	0	0	0	0	0	0	3	0	0	0	0	0	0	0	0	0	0	0	0	0
ekangmian10_cuteSV.DEL.4714	0.84	40	0	0	0	0	0	0	1	0	0	0	0	0	0	0	0	0	0	0	0	0	0	0	0
lumianyan16_cuteSV.DEL.5587	0.99	12212	0	0	0	0	0	0	0	0	0	6	0	0	0	2	0	0	0	0	0	0	0	0	0
lumianyan16_cuteSV.DEL.556	0.93	3562	0	0	0	0	0	0	0	0	0	0	6	0	0	0	0	0	0	0	0	0	0	0	0
wuganda_cuteSV.DEL.4559	0.99	7244	0	0	0	0	0	0	2	0	0	11	0	0	0	4	0	0	0	0	0	0	0	0	0
wuganda_cuteSV.DEL.335	0.96	594	0	0	0	0	0	0	0	0	0	1	0	0	0	0	0	0	0	0	0	0	0	0	0
jinmian20_cuteSV.DEL.973	0.99	2890	0	0	0	0	0	0	1	0	0	3	0	0	0	0	0	0	0	0	0	0	0	0	0
wuganda_cuteSV.DEL.4458	0.99	5916	0	0	0	0	0	0	0	0	0	5	0	0	0	0	0	0	0	0	0	0	0	0	0
zhongmiansuo35_cuteSV.DEL.3275	0.02	1358	0	0	0	0	0	0	1	0	0	0	0	0	0	0	0	0	0	0	0	0	0	0	0
lumianyan16_cuteSV.DEL.5460	0.9	365	0	0	0	0	0	0	0	0	0	0	0	0	0	0	2	0	0	0	0	0	0	0	0
xingtai_cuteSV.DEL.3152	0.85	465	0	0	0	0	0	0	0	0	0	0	1	0	0	0	0	0	0	0	0	0	0	0	0
lumianyan16_cuteSV.DEL.4097	0.99	6963	0	0	0	0	0	1	0	0	0	0	0	0	0	6	0	0	0	0	0	0	0	0	0
yumian11_cuteSV.DEL.981	0.97	16468	0	0	0	0	0	0	0	0	0	4	0	0	0	0	0	0	0	0	0	0	0	0	0
ekangmian10_cuteSV.DEL.5437	0.81	233	0	0	0	0	2	0	0	0	0	0	0	0	0	0	0	0	0	0	0	0	0	0	0
qinyuan4_cuteSV.DEL.2640	0.94	17099	0	0	0	0	0	0	2	0	0	6	0	0	0	3	4	0	0	0	0	0	0	0	0
zhongmiansuo35_cuteSV.DEL.4900	0.4	2306	0	0	0	0	0	0	0	0	0	1	5	0	0	0	0	0	0	0	0	0	0	0	0
xinluzhong7_cuteSV.DEL.218	0.35	1366	0	0	1	0	0	0	0	0	0	0	1	0	0	0	0	0	0	0	0	0	0	0	0
zhongmiansuo35_cuteSV.DEL.3266	1	11376	0	0	0	0	0	0	0	0	0	3	0	0	0	4	0	0	0	0	0	0	0	0	0
qinyuan4_cuteSV.DEL.759	0.92	887	0	0	1	0	0	0	0	0	0	3	0	0	0	0	0	0	0	0	0	0	0	0	0
yumian21_cuteSV.DEL.4132	1	3334	0	0	0	0	0	0	0	0	0	3	0	0	0	2	0	0	0	0	0	0	0	0	0
xingtai_cuteSV.DEL.2454	0.98	399	0	0	0	0	0	0	0	0	0	0	1	0	0	0	0	0	0	0	0	0	0	0	0
wuganda_cuteSV.DEL.2416	0.77	549	0	0	0	0	0	0	0	0	0	0	1	0	0	0	0	0	0	0	0	0	0	0	0
wuganda_cuteSV.DEL.5115	0.99	3338	0	0	0	0	0	0	0	0	0	4	0	0	0	2	0	0	0	0	0	0	0	0	0
sumian9_cuteSV.DEL.2229	0.66	4088	0	0	0	0	0	0	0	0	0	0	6	0	0	0	0	0	0	0	0	0	0	0	0
wanmian6_cuteSV.DEL.4906	1	2873	0	0	0	0	0	0	0	0	0	7	0	0	0	0	0	0	0	0	0	0	0	0	0
wuganda_cuteSV.DEL.2691	0.33	3681	0	0	0	0	0	0	0	0	0	0	0	0	0	4	0	0	0	0	0	0	0	0	0
handan284_cuteSV.DEL.2646	0.99	211	0	0	0	0	0	0	0	0	0	1	0	0	0	0	0	0	0	0	0	0	0	0	0
xinluzhong7_cuteSV.DEL.6417	0.98	1157	0	0	0	0	0	0	0	0	0	1	0	0	0	0	0	0	0	0	0	0	0	0	0
xingtai_cuteSV.DEL.4477	0.89	5388	0	0	0	0	0	0	0	0	0	0	7	0	0	3	0	0	0	0	0	0	0	0	0
ekangmian10_cuteSV.DEL.3694	0.97	450	0	0	0	0	0	0	0	0	0	0	1	0	0	0	0	0	0	0	0	0	0	0	0
lumianyan16_cuteSV.DEL.4212	0.42	2448	0	0	1	0	0	0	1	0	0	0	0	0	0	2	0	0	0	0	0	0	0	0	0
wuganda_cuteSV.DEL.3328	0.96	3091	0	0	0	0	0	0	0	0	0	1	0	0	0	0	0	0	0	0	0	0	0	0	0
xinluzhong7_cuteSV.DEL.1622	0.97	48574	0	0	0	0	0	0	0	0	0	35	2	0	0	11	0	0	0	0	0	0	0	0	0
emian21_cuteSV.DEL.2962	0.96	601	0	0	0	0	0	2	0	0	0	0	1	0	0	0	0	0	0	0	0	0	0	0	0
lumianyan16_cuteSV.DEL.2067	0.91	2413	0	0	0	0	0	0	0	0	0	2	0	0	0	0	0	0	0	0	0	0	0	0	0
wuganda_cuteSV.DEL.1664	1	240	0	0	0	0	0	0	0	0	0	0	0	0	0	0	1	0	0	0	0	0	0	0	0
wuganda_cuteSV.DEL.1427	0.98	2337	1	0	0	0	0	0	0	0	0	0	0	0	0	0	0	0	0	0	0	0	0	0	0
jinmian33_cuteSV.DEL.554	0.03	1360	0	0	0	0	0	0	0	0	0	0	0	0	0	0	0	0	0	0	1	0	0	0	0
sumian9_cuteSV.DEL.178	1	1505	0	0	0	0	0	0	0	0	0	2	0	0	0	1	0	0	0	0	0	0	0	0	0
jinmian33_cuteSV.DEL.3671	0.98	147	0	0	0	0	0	0	0	0	0	0	0	0	0	1	0	0	0	0	0	0	0	0	0
emian21_cuteSV.DEL.84	0.97	9544	0	0	0	0	0	0	0	0	0	5	0	0	0	0	0	0	0	0	0	0	0	0	0
wuganda_cuteSV.DEL.1524	0.93	655	0	0	2	0	0	0	1	0	0	0	0	0	0	0	0	0	0	0	0	0	0	0	0
wuganda_cuteSV.DEL.3674	0.28	3772	0	0	0	0	0	0	1	0	0	0	0	0	0	2	0	0	0	0	1	0	0	0	0
wuganda_cuteSV.DEL.603	0.84	462	0	0	0	0	0	0	0	0	0	0	1	0	0	0	0	0	0	0	0	0	0	0	0
ekangmian10_cuteSV.DEL.2911	0.97	4232	0	0	0	0	0	0	1	0	0	7	0	0	0	0	0	0	0	0	0	0	0	0	0
xinluzhong7_cuteSV.DEL.5688	0.94	6823	0	0	0	0	0	0	0	0	0	4	0	0	0	3	0	0	0	0	0	0	0	0	0
sumian9_cuteSV.DEL.1838	1	2888	0	0	0	0	0	0	1	0	0	3	0	0	0	0	0	0	0	0	0	0	0	0	0
jinmian33_cuteSV.DEL.3890	0.75	858	0	0	0	0	0	0	1	0	0	1	0	0	0	0	0	0	0	0	0	0	0	0	0
xingtai_cuteSV.DEL.2917	0.88	5361	0	0	0	0	0	0	0	0	0	0	8	0	0	2	0	0	0	0	0	0	0	0	0
wuganda_cuteSV.DEL.5159	0.97	37	0	0	0	0	0	0	0	0	0	0	0	0	0	0	1	0	0	0	0	0	0	0	0
ekangmian8_cuteSV.DEL.3153	0.95	541	0	0	0	0	0	0	0	0	0	0	1	0	0	0	0	0	0	0	0	0	0	0	0
wuganda_cuteSV.DEL.1313	0.73	798	1	0	0	0	0	0	0	0	0	0	0	0	0	0	0	0	0	0	0	0	0	0	0
wuganda_cuteSV.DEL.5079	1	450	0	0	0	0	0	0	0	0	0	1	0	0	0	1	0	0	0	0	0	0	0	0	0
emian21_cuteSV.DEL.5604	0.71	1549	0	0	0	0	0	0	0	0	0	3	0	0	0	1	0	0	0	0	0	0	0	0	0
ekangmian8_cuteSV.DEL.970	0.99	5572	0	0	0	0	0	0	1	0	0	6	1	0	0	0	0	0	0	0	0	0	0	0	0
emian21_cuteSV.DEL.2997	0.55	1617	0	0	0	0	0	0	1	0	0	2	0	0	0	0	0	0	0	0	0	0	0	0	0
handan284_cuteSV.DEL.5289	0.99	4270	0	0	0	0	0	0	0	0	0	1	0	0	0	0	0	0	0	0	0	0	0	0	0
wuganda_cuteSV.DEL.5496	1	152	0	0	0	0	0	0	0	0	0	0	0	0	0	1	0	0	0	0	0	0	0	0	0
wuganda_cuteSV.DEL.3588	0.66	68	0	0	0	0	0	0	1	0	0	0	0	0	0	0	0	0	0	0	0	0	0	0	0
lumianyan16_cuteSV.DEL.3038	1	4371	0	0	0	0	0	0	0	0	0	0	1	0	0	0	0	0	0	0	0	0	0	0	0
jinmian33_cuteSV.DEL.1208	0.83	7225	1	0	0	0	0	1	0	0	0	2	1	0	0	3	0	0	0	0	1	0	0	0	0
wuganda_cuteSV.DEL.604	0.91	12534	0	0	0	0	0	0	0	0	0	12	0	0	0	1	0	0	0	0	0	0	0	0	0
jinmian33_cuteSV.DEL.2151	0.99	459	0	0	0	0	0	0	0	0	0	0	1	0	0	0	0	0	0	0	0	0	0	0	0
wuganda_cuteSV.DEL.5183	0.94	449	0	0	0	0	0	0	0	0	0	0	1	0	0	0	0	0	0	0	0	0	0	0	0
wanmian6_cuteSV.DEL.6616	0.83	2467	0	0	0	0	0	0	1	0	0	3	0	0	0	0	0	0	0	0	0	0	0	0	0
wuganda_cuteSV.DEL.2817	0.94	432	0	0	0	0	0	0	0	0	0	1	0	0	0	0	0	0	0	0	0	0	0	0	0
jinmian20_cuteSV.DEL.255	0.31	5069	0	0	0	0	0	0	2	1	0	0	0	0	0	2	0	0	0	0	0	0	0	0	0
lumianyan16_cuteSV.DEL.3549	0.97	2175	0	0	0	0	0	0	0	0	0	0	2	0	0	0	0	0	0	0	0	0	0	0	0
ekangmian8_cuteSV.DEL.1541	0.98	4647	0	0	0	0	0	0	0	0	0	2	0	0	0	1	0	0	0	0	0	0	0	0	0
zhongmiansuo35_cuteSV.DEL.3893	0.99	463	0	0	0	0	0	0	0	0	0	0	1	0	0	0	0	0	0	0	0	0	0	0	0
xinluzhong7_cuteSV.DEL.2793	0.39	625	0	0	0	0	0	0	0	0	0	0	0	0	0	1	0	0	0	0	0	0	0	0	0
wanmian6_cuteSV.DEL.4760	1	3225	0	0	0	0	0	0	0	0	0	1	0	0	0	0	0	0	0	0	0	0	0	0	0
xingtai_cuteSV.DEL.5222	0.81	461	0	0	0	0	0	0	0	0	0	0	1	0	0	0	0	0	0	0	0	0	0	0	0
jinmian33_cuteSV.DEL.2269	0.81	1973	0	0	1	0	0	0	2	0	0	1	0	0	0	5	0	0	0	0	1	1	0	0	0
emian21_cuteSV.DEL.2945	0.96	12211	0	0	0	0	0	0	0	0	0	5	0	0	0	9	0	0	0	0	0	0	0	0	0
wuganda_cuteSV.DEL.2874	1	2970	0	0	0	0	0	0	2	0	0	5	0	0	0	0	0	0	0	0	0	0	0	0	0
wuganda_cuteSV.DEL.3124	0.9	16167	0	0	0	0	0	0	0	0	0	4	0	0	0	0	0	0	0	0	2	0	0	0	0
ekangmian8_cuteSV.DEL.398	0.97	5169	0	0	0	0	0	0	0	0	0	0	6	0	0	0	0	0	0	0	0	0	0	0	0
wuganda_cuteSV.DEL.4670	0.37	2036	0	0	0	0	0	0	1	0	0	1	0	0	0	0	0	0	0	0	0	0	0	0	0
yumian21_cuteSV.DEL.29	0.99	617	0	0	0	0	0	1	0	0	0	0	1	0	0	0	0	0	0	0	0	0	0	0	0
wuganda_cuteSV.DEL.1031	1	2867	0	0	0	0	0	0	0	0	0	2	0	0	0	0	0	0	0	0	0	0	0	0	0
emian21_cuteSV.DEL.2431	1	5531	0	0	0	0	0	0	0	0	0	5	0	0	0	3	0	0	0	0	0	0	0	0	0
xinluzhong7_cuteSV.DEL.3213	0.53	138	0	0	0	0	0	0	1	0	0	0	0	0	0	0	0	0	0	0	0	0	0	0	0
xinluzhong7_cuteSV.DEL.5403	0.35	4953	0	0	0	0	0	0	0	0	0	0	0	0	0	6	0	0	0	0	0	0	0	0	0
xingtai_cuteSV.DEL.1518	0.86	422	0	0	0	0	0	0	0	0	0	0	2	0	0	0	0	0	0	0	0	0	0	0	0
jinmian33_cuteSV.DEL.2521	0.93	3138	0	0	0	0	0	0	0	0	0	2	0	0	0	0	0	0	0	0	0	0	0	0	0
wanmian6_cuteSV.DEL.3708	0.18	779	0	0	0	0	0	0	1	0	0	0	0	0	0	0	0	0	0	0	1	0	0	0	0
yumian11_cuteSV.DEL.2385	0.6	184	0	0	0	0	0	0	1	0	0	0	0	0	0	0	0	0	0	0	0	0	0	0	0
wuganda_cuteSV.DEL.3174	0.99	462	0	0	0	0	0	0	0	0	0	0	1	0	0	0	0	0	0	0	0	0	0	0	0
yumian11_cuteSV.DEL.2231	0.99	16961	0	0	0	0	0	0	2	0	0	6	0	0	0	0	0	0	0	0	0	0	0	0	0
xinluzhong7_cuteSV.DEL.4237	1	3096	0	0	0	0	0	0	0	0	0	3	0	0	0	0	0	0	0	0	0	0	0	0	0
xingtai_cuteSV.DEL.4609	0.97	11773	0	0	0	0	0	0	0	0	0	7	0	0	0	2	0	0	0	0	1	0	0	0	0
jinmian33_cuteSV.DEL.1229	1	430	0	0	0	0	0	0	0	0	0	1	0	0	0	0	0	0	0	0	0	0	0	0	0
xingtai_cuteSV.DEL.337	0.85	148	0	0	1	0	0	0	0	0	0	0	0	0	0	0	0	0	0	0	0	0	0	0	0
zhongzhi866_cuteSV.DEL.3088	0.98	2268	0	0	0	0	0	0	0	0	0	1	0	0	0	0	0	0	0	0	0	0	0	0	0
wuganda_cuteSV.DEL.1380	0.74	2862	0	0	0	0	0	0	0	0	0	0	4	0	0	0	0	0	0	0	0	0	0	0	0
xingtai_cuteSV.DEL.3323	0.95	6923	2	0	0	0	0	0	0	0	0	7	0	0	0	1	0	0	0	0	0	0	0	0	0
xinluzhong7_cuteSV.DEL.1380	1	3046	0	0	0	0	0	0	0	0	0	1	0	0	0	0	0	0	0	0	0	0	0	0	0
wuganda_cuteSV.DEL.1937	0.55	4084	0	0	0	0	0	0	1	0	0	0	0	0	0	15	0	0	0	0	0	1	0	0	0
wuganda_cuteSV.DEL.1099	1	15609	0	0	0	0	0	0	1	0	0	5	0	0	0	2	0	0	0	0	0	0	0	0	0
wuganda_cuteSV.DEL.3502	0.73	168	0	0	0	0	0	0	0	0	0	0	0	0	0	1	0	0	0	0	0	0	0	0	0
yumian11_cuteSV.DEL.2272	0.95	5651	0	0	0	0	0	0	0	0	0	13	0	0	0	0	0	0	0	0	0	0	0	0	0
wuganda_cuteSV.DEL.1661	0.88	152	0	0	0	0	0	0	0	0	0	0	0	0	0	1	0	0	0	0	0	0	0	0	0
wuganda_cuteSV.DEL.2683	0.84	5205	0	0	0	0	0	0	0	0	0	0	7	0	0	2	0	0	0	0	0	0	0	0	0
yumian11_cuteSV.DEL.3522	0.88	428	0	0	0	0	0	0	0	0	0	0	0	0	0	2	0	0	0	0	0	0	0	0	0
jinmian20_cuteSV.DEL.2175	0.27	493	0	0	0	0	0	0	0	0	0	0	0	0	0	1	0	0	0	0	0	0	0	0	0
wuganda_cuteSV.DEL.4627	1	427	0	0	0	0	0	0	0	0	0	1	0	0	0	0	0	0	0	0	0	0	0	0	0
lumianyan16_cuteSV.DEL.13	0.23	904	0	0	0	0	0	0	0	0	0	1	0	0	0	1	0	0	0	0	0	0	0	0	0
jinmian33_cuteSV.DEL.1088	0.47	4644	0	0	0	0	0	1	0	0	0	0	0	0	0	3	0	0	0	0	0	0	0	0	0
jinmian20_cuteSV.DEL.4710	0.68	126	0	0	0	0	0	0	0	0	0	0	0	0	0	1	0	0	0	0	0	0	0	0	0
wuganda_cuteSV.DEL.3224	0.91	3521	0	0	0	0	0	0	0	0	0	0	7	0	0	0	0	0	0	0	0	0	0	0	0
zhongmiansuo35_cuteSV.DEL.4652	0.55	85	0	0	0	0	0	0	0	0	0	1	0	0	0	0	0	0	0	0	0	0	0	0	0
xinluzhong7_cuteSV.DEL.4221	1	3103	0	0	0	0	0	0	0	0	0	1	0	0	0	0	0	0	0	0	0	0	0	0	0
xinluzhong7_cuteSV.DEL.5898	1	4738	0	0	0	0	0	0	2	0	0	5	0	0	0	1	0	0	0	0	0	0	0	0	0
xingtai_cuteSV.DEL.3751	0.9	16186	0	0	0	0	0	0	1	0	0	5	0	0	0	0	0	0	0	0	2	0	0	0	0
wuganda_cuteSV.DEL.4930	0.95	3280	0	0	0	0	0	0	0	0	0	2	0	0	0	1	0	0	0	0	0	0	0	0	0
wuganda_cuteSV.DEL.330	0.51	101	0	0	0	0	0	0	0	0	0	0	0	0	0	1	0	0	0	0	0	0	0	0	0
wanmian6_cuteSV.DEL.7337	0.76	166	0	1	0	0	0	0	0	0	0	0	0	0	0	0	0	0	0	0	0	0	0	0	0
xinluzhong7_cuteSV.DEL.1598	0.99	11218	0	0	0	0	0	0	0	0	0	4	0	0	0	6	0	0	0	0	0	0	0	0	0
yumian21_cuteSV.DEL.31	0.99	5194	0	0	0	0	0	0	0	0	0	0	4	0	0	0	0	0	0	0	0	0	0	0	0
emian21_cuteSV.DEL.2559	0.96	800	0	0	0	0	0	0	0	0	0	3	0	0	0	0	0	0	0	0	0	0	0	0	0
wuganda_cuteSV.DEL.4423	1	3025	0	0	0	0	0	0	0	0	0	1	0	0	0	0	0	0	0	0	0	0	0	0	0
wuganda_cuteSV.DEL.3497	0.82	558	0	0	0	0	0	1	0	0	0	0	0	0	0	1	0	0	0	0	0	0	0	0	0
jinmian20_cuteSV.DEL.4605	0.43	89	0	0	0	0	0	0	0	0	0	0	0	0	0	1	0	0	0	0	0	0	0	0	0
wuganda_cuteSV.DEL.2714	0.51	1062	0	0	0	0	2	0	0	1	0	0	0	0	0	0	0	0	0	0	0	0	0	0	0
wuganda_cuteSV.DEL.2697	0.98	395	0	0	0	0	0	0	0	0	0	0	1	0	0	0	0	0	0	0	0	0	0	0	0
yumian11_cuteSV.DEL.1561	0.93	659	0	0	2	0	0	0	1	0	0	0	0	0	0	0	0	0	0	0	0	0	0	0	0
wanmian6_cuteSV.DEL.5907	1	4761	0	0	0	0	0	0	0	0	0	2	0	0	0	1	0	0	0	0	0	0	0	0	0
lumianyan16_cuteSV.DEL.3733	0.36	1001	0	0	0	0	0	0	0	0	0	0	0	0	0	2	0	0	0	0	0	0	0	0	0
handan284_cuteSV.DEL.3446	0.31	1019	0	0	1	0	0	0	0	0	0	0	0	0	0	1	0	0	0	0	0	0	0	0	0
xingtai_cuteSV.DEL.4689	0.75	4949	0	0	0	0	0	0	3	0	0	0	4	0	0	0	0	0	0	0	0	1	0	0	0
wuganda_cuteSV.DEL.580	0.65	52	0	0	0	0	0	0	0	0	0	1	0	0	0	0	0	0	0	0	0	0	0	0	0
wuganda_cuteSV.DEL.1751	0.24	96	0	0	0	0	0	0	1	0	0	0	0	0	0	0	0	0	0	0	0	0	0	0	0
wuganda_cuteSV.DEL.4132	0.9	2474	0	0	0	0	0	0	1	0	0	3	0	0	0	0	0	0	0	0	0	0	0	0	0
lumianyan16_cuteSV.DEL.497	0.88	495	0	0	0	0	0	0	0	0	0	0	1	0	0	0	0	0	0	0	0	0	0	0	0
xingtai_cuteSV.DEL.4657	0.82	228	0	0	0	0	0	0	0	0	0	0	0	0	0	0	0	0	0	0	0	1	0	0	0
qinyuan4_cuteSV.DEL.2349	0.38	5840	0	2	0	0	0	0	1	0	0	0	0	0	0	3	0	0	0	0	0	0	0	0	0
lumianyan16_cuteSV.DEL.5690	0.89	1640	1	0	0	0	0	0	0	0	0	0	1	0	0	0	1	0	0	0	0	0	0	0	0
wuganda_cuteSV.DEL.3034	0.51	6687	0	2	0	0	0	0	1	0	0	0	0	0	0	5	0	0	0	0	1	0	0	0	0
wuganda_cuteSV.DEL.2815	0.98	4890	0	0	0	0	0	0	2	0	0	0	3	0	0	0	0	0	0	0	0	0	0	0	0
wuganda_cuteSV.DEL.25	1	2891	0	0	0	0	0	0	2	0	0	5	0	0	0	0	0	0	0	0	0	0	0	0	0
lumianyan16_cuteSV.DEL.4694	0.7	320	0	0	0	0	0	0	0	0	0	0	0	0	0	0	2	0	0	0	0	0	0	0	0
wuganda_cuteSV.DEL.4532	0.98	7680	0	0	0	0	0	0	2	0	0	12	0	0	0	5	0	0	0	0	0	0	0	0	0
lumianyan16_cuteSV.DEL.3972	0.41	241	0	0	1	0	0	0	0	0	0	0	1	0	0	0	0	0	0	0	0	0	0	0	0
jinmian33_cuteSV.DEL.4094	0.98	10629	0	0	0	0	0	0	0	0	0	15	0	0	0	7	0	0	0	0	0	0	0	0	0
emian21_cuteSV.DEL.2309	0.91	4004	0	0	0	0	0	0	0	0	0	1	0	0	0	0	0	0	0	0	0	0	0	0	0
xinluzhong7_cuteSV.DEL.3428	0.98	1304	0	0	0	0	0	0	0	0	0	1	0	0	0	0	0	0	0	0	0	0	0	0	0
xinluzhong7_cuteSV.DEL.528	0.99	462	0	0	0	0	0	0	0	0	0	0	1	0	0	0	0	0	0	0	0	0	0	0	0
ekangmian8_cuteSV.DEL.2460	0.96	539	0	0	0	1	0	0	0	0	0	0	0	0	0	0	0	0	0	0	0	0	0	0	0
xinluzhong7_cuteSV.DEL.5411	0.26	2179	0	0	0	0	0	0	2	0	0	0	0	0	0	2	0	0	0	0	0	0	0	0	0
emian21_cuteSV.DEL.649	1	11539	0	0	0	0	0	0	0	0	0	4	0	0	0	1	0	0	0	0	0	0	0	0	0
xingtai_cuteSV.DEL.4595	0.78	72	0	0	0	0	0	0	0	0	0	1	0	0	0	0	0	0	0	0	0	0	0	0	0
yumian11_cuteSV.DEL.3737	0.97	101	0	0	0	0	0	0	0	0	0	0	0	0	0	1	0	0	0	0	0	0	0	0	0
lumianyan16_cuteSV.DEL.2867	0.97	5611	0	0	0	0	0	0	0	0	0	10	0	0	0	0	0	0	0	0	0	0	0	0	0
xinluzhong7_cuteSV.DEL.1679	1	1055	0	0	0	0	0	0	0	0	0	2	0	0	0	0	0	0	0	0	0	0	0	0	0
lumianyan16_cuteSV.DEL.3234	0.93	2553	0	0	0	0	0	0	0	0	0	2	0	0	0	0	0	0	0	0	0	0	0	0	0
wuganda_cuteSV.DEL.5186	0.84	182	0	0	0	0	0	0	0	0	0	0	0	0	0	1	0	0	0	0	0	0	0	0	0
emian21_cuteSV.DEL.4254	1	10593	0	0	0	0	0	0	0	0	0	1	0	0	0	0	0	0	0	0	0	0	0	0	0
wanmian6_cuteSV.DEL.4916	1	8009	0	0	0	0	0	1	0	0	0	1	0	0	0	6	0	0	0	0	0	0	0	0	0
xinluzhong7_cuteSV.DEL.1749	0.24	6759	0	0	0	0	0	0	1	0	0	1	0	0	0	2	0	0	0	0	0	0	0	0	0
xinluzhong7_cuteSV.DEL.3053	0.95	560	0	0	0	0	0	0	0	0	0	0	1	0	0	0	0	0	0	0	0	0	0	0	0
wuganda_cuteSV.DEL.5442	0.32	67	0	0	0	0	0	0	1	0	0	0	0	0	0	0	0	0	0	0	0	0	0	0	0
wanmian6_cuteSV.DEL.5930	0.99	7561	0	0	0	0	0	0	0	0	0	3	0	0	0	0	0	0	0	0	0	0	0	0	0
lumianyan16_cuteSV.DEL.488	0.95	16665	0	0	0	0	0	0	3	0	0	5	0	0	0	0	0	0	0	0	0	0	0	0	0
xinluzhong7_cuteSV.DEL.1461	0.79	6028	0	0	0	0	0	0	1	0	0	6	0	0	0	1	0	0	0	0	0	0	0	0	0
wuganda_cuteSV.DEL.4605	0.66	88	0	0	0	0	0	0	0	0	0	1	0	0	0	0	0	0	0	0	0	0	0	0	0
emian21_cuteSV.DEL.2520	1	973	0	0	0	0	0	0	0	0	0	1	0	0	0	0	0	0	0	0	0	0	0	0	0
handan284_cuteSV.DEL.2009	0.25	2418	0	0	0	0	0	0	2	0	0	0	1	0	0	0	0	0	0	0	0	0	0	0	0
jinmian33_cuteSV.DEL.1073	1	3208	0	0	0	0	0	0	0	0	0	3	0	0	0	2	0	0	0	0	0	0	0	0	0
emian21_cuteSV.DEL.2562	0.94	151	0	0	0	0	0	0	0	0	0	0	0	0	0	1	0	0	0	0	0	0	0	0	0
jinmian33_cuteSV.DEL.4476	0.41	1190	0	0	0	0	0	0	0	0	0	1	0	0	0	0	0	0	0	0	0	0	0	0	0
yumian11_cuteSV.DEL.903	0.92	48	0	0	0	0	0	0	1	0	0	0	0	0	0	0	0	0	0	0	0	0	0	0	0
emian21_cuteSV.DEL.2308	0.94	3800	0	0	0	0	0	0	0	0	0	2	0	0	0	3	0	0	0	0	0	0	0	0	0
wuganda_cuteSV.DEL.412	0.95	537	0	0	0	0	0	0	0	0	0	0	1	0	0	0	0	0	0	0	0	0	0	0	0
xingtai_cuteSV.DEL.3265	1	3045	0	0	0	0	0	0	0	0	0	2	0	0	0	3	0	1	0	0	0	0	0	0	0
xingtai_cuteSV.DEL.3762	0.98	16560	0	0	0	0	0	0	2	0	0	6	0	0	0	0	0	0	0	0	0	0	0	0	0
zhongmiansuo35_cuteSV.DEL.650	0.95	151	0	0	0	0	0	0	0	0	0	0	0	0	0	1	0	0	0	0	0	0	0	0	0
xinluzhong7_cuteSV.DEL.301	1	3125	0	0	0	0	0	0	0	0	0	1	0	0	0	0	0	0	0	0	0	0	0	0	0
jinmian33_cuteSV.DEL.2157	0.9	3094	0	0	0	0	0	0	0	0	0	0	6	0	0	0	0	0	0	0	0	0	0	0	0
wuganda_cuteSV.DEL.5426	0.3	89	0	0	0	0	0	0	0	0	0	0	0	0	0	0	0	0	0	0	1	0	0	0	0
emian21_cuteSV.DEL.2693	1	3082	0	0	0	0	0	0	0	0	0	1	0	0	0	0	0	0	0	0	0	0	0	0	0
sumian9_cuteSV.DEL.2899	0.97	4529	0	0	0	0	0	0	0	0	0	0	5	0	0	0	0	0	0	0	0	0	0	0	0
wuganda_cuteSV.DEL.3192	0.66	647	0	0	0	0	0	0	0	0	0	0	0	0	0	2	0	0	0	0	0	0	0	0	0
wanmian6_cuteSV.DEL.6556	0.99	21322	0	0	0	0	0	0	0	0	0	13	0	0	0	6	0	0	0	0	0	0	0	0	0
emian21_cuteSV.DEL.2967	0.95	12596	0	0	0	0	0	0	0	0	0	3	0	0	0	7	0	0	0	0	0	0	0	0	0
jinmian20_cuteSV.DEL.4390	0.85	3507	0	0	0	0	0	0	0	0	0	1	7	0	0	0	0	0	0	0	0	0	0	0	0
jinmian33_cuteSV.DEL.1077	0.99	10114	0	0	0	0	0	0	0	0	0	2	0	0	0	0	0	0	0	0	0	0	0	0	0
handan284_cuteSV.DEL.4475	1	4919	0	0	0	0	0	0	1	0	0	7	0	0	0	5	0	0	0	0	0	0	0	0	0
wuganda_cuteSV.DEL.269	0.82	578	0	0	0	0	0	0	0	0	0	0	1	0	0	0	0	0	0	0	0	0	0	0	0
wuganda_cuteSV.DEL.1955	0.99	5182	0	0	0	0	0	0	0	0	0	0	5	0	0	0	0	0	0	0	0	0	0	0	0
ekangmian8_cuteSV.DEL.2045	1	7879	0	0	0	0	0	0	2	0	0	10	0	0	0	3	0	0	0	0	0	0	0	0	0
yumian21_cuteSV.DEL.3629	0.14	7469	0	0	0	0	0	0	5	0	0	0	0	0	0	6	0	0	0	0	0	0	0	0	0
handan284_cuteSV.DEL.2217	0.68	60	0	0	0	0	0	0	1	0	0	0	0	0	0	0	0	0	0	0	0	0	0	0	0
xinluzhong7_cuteSV.DEL.866	0.99	461	0	0	0	0	0	0	0	0	0	0	1	0	0	0	0	0	0	0	0	0	0	0	0
wuganda_cuteSV.DEL.4547	0.92	5503	0	0	0	0	0	0	0	0	0	2	7	0	0	0	0	0	0	0	0	0	0	0	0
xinluzhong7_cuteSV.DEL.6074	0.88	155	0	0	0	0	0	0	0	0	0	1	0	0	0	0	0	0	0	0	0	0	0	0	0
chuanmian45_cuteSV.DEL.2657	0.62	575	0	0	0	0	0	0	0	0	0	0	1	0	0	0	0	0	0	0	0	0	0	0	0
lumianyan16_cuteSV.DEL.2521	0.98	10333	0	0	0	0	0	0	0	0	0	12	0	0	0	0	0	0	0	0	0	0	0	0	0
yumian11_cuteSV.DEL.3607	0.71	4649	0	0	0	0	0	0	1	0	0	0	5	0	0	0	0	0	0	0	0	0	0	0	0
xingtai_cuteSV.DEL.3505	0.87	87	0	0	0	0	0	0	0	0	0	0	0	0	0	0	0	0	0	0	0	1	0	0	0
xingtai_cuteSV.DEL.2915	0.71	2787	0	0	0	0	0	0	0	0	0	4	0	0	0	2	0	0	0	0	0	0	0	0	0
ekangmian8_cuteSV.DEL.1111	0.99	15484	0	0	0	0	0	0	0	0	0	6	0	0	0	4	0	0	0	0	0	0	0	0	0
jinmian20_cuteSV.DEL.4143	0.97	21321	0	0	0	0	0	0	2	0	0	5	3	0	0	1	0	0	0	0	0	0	0	0	0
qinyuan4_cuteSV.DEL.809	0.99	12634	0	0	0	0	0	0	0	0	0	9	0	0	0	5	0	0	0	0	0	0	0	0	0
zhongmiansuo35_cuteSV.DEL.534	1	89	0	0	0	0	0	0	0	0	0	0	0	0	0	1	0	0	0	0	0	0	0	0	0
jinmian20_cuteSV.DEL.53	0.33	600	0	0	0	0	0	0	0	0	0	1	0	0	0	0	0	0	0	0	0	1	0	0	0
jinmian33_cuteSV.DEL.525	0.99	10317	0	0	0	0	0	0	0	0	0	13	0	0	0	0	0	0	0	0	0	0	0	0	0
ekangmian8_cuteSV.DEL.3349	0.66	156	0	0	0	0	0	0	0	0	0	1	0	0	0	0	0	0	0	0	0	0	0	0	0
ekangmian10_cuteSV.DEL.5630	0.9	104	0	1	0	0	0	0	0	0	0	0	0	0	0	1	0	0	0	0	0	0	0	0	0
wuganda_cuteSV.DEL.3647	0.99	5173	0	0	0	0	0	0	0	0	0	0	4	0	0	2	0	0	0	0	0	0	0	0	0
wuganda_cuteSV.DEL.1938	0.11	425	0	0	0	0	0	0	1	0	0	0	0	0	0	0	0	0	0	0	0	0	0	0	0
qinyuan4_cuteSV.DEL.1704	0.99	11031	0	0	0	0	0	0	0	0	0	4	0	0	0	4	0	0	0	0	0	0	0	0	0
xinluzhong7_cuteSV.DEL.4244	0.97	3317	0	0	0	0	0	0	0	0	0	3	0	0	0	2	0	1	0	0	0	0	0	0	0
jinmian33_cuteSV.DEL.1447	0.7	464	0	0	0	0	0	0	0	0	0	0	1	0	0	0	0	0	0	0	0	0	0	0	0
lumianyan16_cuteSV.DEL.2379	0.49	53443	0	5	4	0	0	2	10	0	0	1	2	0	0	60	12	0	0	0	3	0	0	0	0
xingtai_cuteSV.DEL.4371	0.95	16861	0	0	0	0	0	0	2	0	0	4	0	0	0	0	0	0	0	0	1	0	0	0	0
wuganda_cuteSV.DEL.4040	0.5	137	0	0	0	0	0	0	0	0	0	0	0	0	0	1	0	0	0	0	0	0	0	0	0
ekangmian8_cuteSV.DEL.1432	0.95	3924	0	0	0	0	0	0	0	0	0	3	0	0	0	1	0	0	0	0	0	0	0	0	0
jinmian33_cuteSV.DEL.2745	0.96	26184	0	0	0	0	0	0	4	0	0	12	0	0	0	3	0	0	0	0	0	0	0	0	0
lumianyan16_cuteSV.DEL.820	0.81	1188	0	0	0	0	0	0	0	0	0	2	0	0	0	0	0	0	0	0	0	0	0	0	0
emian21_cuteSV.DEL.4645	0.94	6775	0	0	0	0	0	0	1	0	0	12	0	0	0	0	0	0	0	0	0	0	0	0	0
jinmian33_cuteSV.DEL.3291	0.94	462	0	0	0	0	0	0	0	0	0	0	1	0	0	0	0	0	0	0	0	0	0	0	0
wuganda_cuteSV.DEL.1471	0.87	175	0	0	0	0	0	0	1	0	0	0	0	0	0	0	0	0	0	0	1	0	0	0	0
wuganda_cuteSV.DEL.3604	0.98	947	0	0	0	0	0	0	0	0	0	1	0	0	0	0	0	0	0	0	0	0	0	0	0
sumian9_cuteSV.DEL.1851	1	32	0	0	0	0	0	0	1	0	0	0	0	0	0	0	0	0	0	0	0	0	0	0	0
lumianyan16_cuteSV.DEL.1620	0.97	10726	0	0	0	0	0	0	3	0	0	10	0	0	0	0	0	0	0	0	0	0	0	0	0
xingtai_cuteSV.DEL.619	0.92	430	0	0	0	0	0	0	0	0	0	0	2	0	0	0	0	0	0	0	0	0	0	0	0
yumian11_cuteSV.DEL.2334	0.82	402	0	0	0	0	0	0	0	0	0	1	0	0	0	0	0	0	0	0	0	0	0	0	0
xinluzhong7_cuteSV.DEL.1500	0.36	3120	0	0	0	0	0	0	0	0	0	0	0	0	0	3	0	0	0	0	0	0	0	0	0
jinmian20_cuteSV.DEL.4476	0.96	406	0	0	0	0	0	0	0	0	0	0	1	0	0	0	0	0	0	0	0	0	0	0	0
wuganda_cuteSV.DEL.5753	0.93	16629	0	0	0	0	0	0	1	0	0	7	0	0	0	0	0	0	0	0	0	0	0	0	0
jinmian33_cuteSV.DEL.2130	0.64	1256	0	0	0	0	0	0	0	0	0	3	0	0	0	1	0	0	0	0	0	0	0	0	0
jinmian33_cuteSV.DEL.4554	0.98	1552	0	0	0	0	0	0	0	0	0	1	0	0	0	0	0	0	0	0	0	0	0	0	0
handan284_cuteSV.DEL.5651	0.99	7688	0	0	0	0	0	0	2	0	0	12	0	0	0	3	0	0	0	0	0	0	0	0	0
wuganda_cuteSV.DEL.4127	0.34	4008	0	0	0	0	0	0	0	0	0	0	0	0	0	3	0	0	0	0	1	0	0	0	0
xingtai_cuteSV.DEL.5036	1	7794	0	0	0	0	0	0	2	0	0	9	0	0	0	6	0	0	0	0	0	0	0	0	0
yumian11_cuteSV.DEL.2428	1	10877	0	0	0	0	0	0	0	0	0	1	0	0	0	0	0	0	0	0	0	0	0	0	0
lumianyan16_cuteSV.DEL.4009	0.96	3672	0	0	0	0	0	0	0	0	0	2	0	0	0	1	0	0	0	0	0	0	0	0	0
xingtai_cuteSV.DEL.2463	0.66	2492	0	0	0	0	0	0	0	0	0	0	0	0	0	9	0	0	0	0	1	0	0	0	0
yumian21_cuteSV.DEL.4692	0.96	13613	0	0	0	0	0	0	0	0	0	6	0	0	0	1	0	0	0	0	1	0	0	0	0
xingtai_cuteSV.DEL.4969	0.36	932	0	0	0	0	0	0	0	0	0	0	0	0	0	1	0	0	0	0	0	0	0	0	0
xinluzhong7_cuteSV.DEL.5319	0.95	3641	0	0	0	0	0	0	0	0	0	5	0	0	0	0	0	0	0	0	0	0	0	0	0
jinmian33_cuteSV.DEL.2484	0.19	5198	0	0	0	0	0	0	0	0	0	0	0	0	0	4	0	0	0	0	0	0	0	0	0
jinmian33_cuteSV.DEL.4471	0.96	560	0	0	0	0	0	0	0	0	0	1	0	0	0	0	0	0	0	0	0	0	0	0	0
chuanmian45_cuteSV.DEL.5093	0.9	188	0	0	0	0	0	0	0	0	0	0	0	0	0	0	1	0	0	0	0	0	0	0	0
jinmian20_cuteSV.DEL.481	0.99	10954	0	0	0	0	0	0	0	0	0	5	0	0	0	4	0	0	0	0	0	0	0	0	0
handan284_cuteSV.DEL.4639	0.86	151	0	0	0	0	0	0	0	0	0	0	0	0	0	1	0	0	0	0	0	0	0	0	0
ekangmian10_cuteSV.DEL.5386	0.94	3573	0	0	0	0	0	0	0	0	0	0	6	0	0	0	0	0	0	0	0	0	0	0	0
xinluzhong7_cuteSV.DEL.1306	0.98	10384	0	0	0	0	0	0	0	0	0	2	0	0	0	0	0	0	0	0	0	0	0	0	0
lumianyan16_cuteSV.DEL.5411	1	2928	0	0	0	0	0	0	3	0	0	4	0	0	0	0	0	0	0	0	0	0	0	0	0
handan284_cuteSV.DEL.5298	0.31	5306	0	0	0	0	0	0	2	0	0	0	0	0	0	4	0	0	0	0	0	0	0	0	0
jinmian33_cuteSV.DEL.2170	1	3014	0	0	0	0	0	0	1	0	0	4	0	0	0	0	0	0	0	0	0	0	0	0	0
yumian21_cuteSV.DEL.4060	1	3120	0	0	0	0	0	0	0	0	0	1	0	0	0	0	0	0	0	0	0	0	0	0	0
wuganda_cuteSV.DEL.547	0.8	101	0	0	0	0	0	0	0	0	0	1	0	0	0	0	0	0	0	0	0	0	0	0	0
lumianyan16_cuteSV.DEL.4323	0.54	8253	0	0	0	0	0	0	1	0	0	4	7	0	0	3	1	0	0	0	0	0	0	0	0
yumian21_cuteSV.DEL.1181	0.95	66	0	0	0	0	0	0	1	0	0	0	0	0	0	0	0	0	0	0	1	0	0	0	0
xingtai_cuteSV.DEL.4393	0.93	550	0	0	0	0	0	0	1	0	0	0	1	0	0	0	0	0	0	0	0	0	0	0	0
yumian21_cuteSV.DEL.524	1	15237	0	0	0	0	0	0	0	0	0	12	0	0	0	4	0	0	0	0	0	0	0	0	0
lumianyan16_cuteSV.DEL.4516	0.92	430	0	0	0	0	0	0	0	0	0	0	2	0	0	0	0	0	0	0	0	0	0	0	0
jinmian20_cuteSV.DEL.264	1	80	0	0	0	0	0	0	0	0	0	0	1	0	0	0	0	0	0	0	0	0	0	0	0
wuganda_cuteSV.DEL.1216	0.9	11008	0	0	0	0	0	0	2	0	0	11	0	0	0	2	0	0	0	0	1	0	0	0	0
xingtai_cuteSV.DEL.3334	1	9389	0	0	0	0	0	0	0	0	0	3	0	0	0	0	0	0	0	0	0	0	0	0	0
yumian11_cuteSV.DEL.4488	1	17320	0	0	0	0	0	0	1	0	0	4	0	0	0	0	0	0	0	0	0	0	0	0	0
jinmian33_cuteSV.DEL.2626	0.19	3193	0	0	0	0	0	0	0	0	0	0	0	0	0	2	0	0	0	0	0	0	0	0	0
wuganda_cuteSV.DEL.3925	0.91	2606	0	0	0	0	0	0	0	0	0	2	0	0	0	0	0	0	0	0	0	0	0	0	0
ekangmian10_cuteSV.DEL.4639	0.98	695	0	0	0	0	0	0	0	0	0	1	0	0	0	0	0	0	0	0	0	0	0	0	0
wuganda_cuteSV.DEL.2360	0.2	286	0	0	0	0	0	0	1	0	0	0	0	0	0	0	0	0	0	0	0	0	0	0	0
lumianyan16_cuteSV.DEL.3688	0.8	52	0	0	0	0	0	0	0	0	0	0	0	0	0	1	0	0	0	0	0	0	0	0	0
ekangmian10_cuteSV.DEL.4652	1	499	0	0	0	0	0	0	0	0	0	1	0	0	0	1	0	0	0	0	0	0	0	0	0
sumian9_cuteSV.DEL.2941	0.63	5382	0	2	0	0	0	0	1	1	0	0	4	0	0	5	0	0	0	0	0	0	0	0	0
wuganda_cuteSV.DEL.4601	0.4	131	0	0	0	0	0	0	0	0	0	0	0	0	0	1	0	0	0	0	0	0	0	0	0
emian21_cuteSV.DEL.2507	0.97	11222	0	0	0	0	0	0	0	0	0	3	0	0	0	6	0	0	0	0	0	0	0	0	0
ekangmian8_cuteSV.DEL.2441	0.89	5388	0	0	0	0	0	0	0	0	0	0	7	0	0	3	0	0	0	0	0	0	0	0	0
ekangmian8_cuteSV.DEL.2916	0.62	648	0	0	0	0	0	0	0	0	0	0	0	0	0	0	2	0	0	0	0	0	0	0	0
emian21_cuteSV.DEL.1258	0.81	607	0	0	0	0	0	0	0	0	0	0	1	0	0	4	0	0	0	0	0	0	0	0	0
ekangmian8_cuteSV.DEL.1296	1	10304	0	0	0	0	0	0	0	0	0	4	0	0	0	0	0	0	0	0	0	0	0	0	0
emian21_cuteSV.DEL.2589	0.98	1743	0	0	0	0	0	0	0	0	0	2	0	0	0	0	0	0	0	0	0	0	0	0	0
xingtai_cuteSV.DEL.2565	0.76	541	0	0	0	0	0	0	0	0	0	0	1	0	0	0	0	0	0	0	0	0	0	0	0
xingtai_cuteSV.DEL.4911	0.31	4801	0	0	0	0	0	0	1	0	0	0	0	0	0	4	0	0	0	0	0	0	0	0	0
wuganda_cuteSV.DEL.2079	0.72	3895	0	0	0	0	0	1	0	0	0	0	0	0	0	3	0	0	0	0	0	0	0	0	0
emian21_cuteSV.DEL.2801	1	21501	0	0	0	0	0	0	0	0	0	4	0	0	0	0	0	0	0	0	0	0	0	0	0
sumian9_cuteSV.DEL.2611	0.99	3141	0	0	0	0	0	0	0	0	0	1	0	0	0	0	0	0	0	0	0	0	0	0	0
ekangmian10_cuteSV.DEL.5355	0.95	561	0	0	0	0	0	0	0	0	0	0	1	0	0	0	0	0	0	0	0	0	0	0	0
yumian11_cuteSV.DEL.1228	0.65	825	0	0	0	0	0	0	0	0	0	0	0	0	0	2	0	0	0	0	0	0	0	0	0
lumianyan16_cuteSV.DEL.3730	0.97	4130	0	0	0	0	0	0	1	0	0	6	0	0	0	0	0	0	0	0	0	0	0	0	0
emian21_cuteSV.DEL.4465	0.98	3248	0	0	0	0	0	0	1	0	0	5	0	0	0	2	0	0	0	0	0	0	0	0	0
wuganda_cuteSV.DEL.5418	0.98	2832	0	0	0	0	0	0	0	0	0	6	0	0	0	0	0	0	0	0	0	0	0	0	0
lumianyan16_cuteSV.DEL.5565	0.98	491	0	0	0	0	0	0	0	0	0	0	1	0	0	0	0	0	0	0	0	0	0	0	0
xinluzhong7_cuteSV.DEL.5105	0.96	546	0	0	0	0	0	0	0	0	0	0	1	0	0	0	0	0	0	0	0	0	0	0	0
xinluzhong7_cuteSV.DEL.6303	0.9	433	0	0	0	0	0	0	0	0	0	0	2	0	0	0	0	0	0	0	0	0	0	0	0
lumianyan16_cuteSV.DEL.1621	1	2657	0	0	0	0	0	0	0	0	0	4	0	0	0	0	0	0	0	0	0	0	0	0	0
wuganda_cuteSV.DEL.2705	0.99	464	0	0	0	0	0	0	0	0	0	0	1	0	0	0	0	0	0	0	0	0	0	0	0
lumianyan16_cuteSV.DEL.3676	0.37	3270	0	0	0	0	0	0	2	0	0	0	0	0	0	2	1	0	0	0	0	0	0	0	0
xinluzhong7_cuteSV.DEL.5783	0.68	6007	0	4	0	0	0	0	3	0	0	0	0	0	0	7	0	0	0	0	0	0	0	0	0
xinluzhong7_cuteSV.DEL.1467	0.53	139	0	0	0	0	0	0	0	0	0	1	0	0	0	0	0	0	0	0	0	0	0	0	0
xinluzhong7_cuteSV.DEL.2749	0.14	816	0	0	0	0	0	0	0	0	0	0	0	0	0	1	0	0	0	0	0	0	0	0	0
jinmian33_cuteSV.DEL.4084	0.96	1641	0	0	0	0	0	0	0	0	0	1	0	0	0	0	0	0	0	0	0	0	0	0	0
emian21_cuteSV.DEL.2506	0.95	2371	0	0	0	0	0	0	0	0	0	3	0	0	0	0	0	0	0	0	0	0	0	0	0
wuganda_cuteSV.DEL.1816	0.97	3140	0	0	0	0	0	0	0	0	0	3	0	0	0	0	0	0	0	0	0	0	0	0	0
xinluzhong7_cuteSV.DEL.1429	0.77	10901	0	0	0	0	0	0	0	0	0	1	0	0	0	0	0	0	0	0	0	0	0	0	0
wanmian6_cuteSV.DEL.4724	0.98	3074	0	0	0	0	0	0	0	0	0	1	0	0	0	0	0	0	0	0	0	0	0	0	0
zhongzhi866_cuteSV.DEL.4955	0.75	4877	0	0	0	0	0	0	0	0	0	0	4	0	0	0	0	0	0	0	0	0	0	0	0
qinyuan4_cuteSV.DEL.2384	0.9	63	0	0	0	0	0	0	0	0	0	1	0	0	0	0	0	0	0	0	0	0	0	0	0
lumianyan16_cuteSV.DEL.4039	0.98	2870	0	0	0	0	0	0	0	0	0	1	0	0	0	0	0	0	0	0	0	0	0	0	0
ekangmian8_cuteSV.DEL.1259	1	1434	0	0	0	0	0	0	0	0	0	1	0	0	0	0	0	0	0	0	0	0	0	0	0
zhongzhi866_cuteSV.DEL.4526	1	2530	0	0	0	0	0	0	0	0	0	2	0	0	0	0	0	0	0	0	0	0	0	0	0
sumian9_cuteSV.DEL.1969	1	4703	0	0	0	0	0	0	0	0	0	2	0	0	0	1	0	0	0	0	0	0	0	0	0
emian21_cuteSV.DEL.2450	1	9134	0	0	0	0	0	0	0	0	0	5	0	0	0	0	0	0	0	0	0	0	0	0	0
jinmian33_cuteSV.DEL.2341	0.97	2484	0	0	0	0	0	0	1	0	0	2	0	0	0	0	0	0	0	0	0	0	0	0	0
xingtai_cuteSV.DEL.4752	0.73	606	0	0	0	0	0	0	0	0	0	0	1	0	0	0	0	0	0	0	0	0	0	0	0
yu668_cuteSV.DEL.2737	1	10885	0	0	0	0	0	0	0	0	0	1	0	0	0	0	0	0	0	0	0	0	0	0	0
handan284_cuteSV.DEL.4009	0.45	4196	0	0	0	0	0	2	1	0	0	0	0	0	0	2	0	0	0	0	0	0	0	0	0
jinmian33_cuteSV.DEL.3315	0.1	731	0	0	0	0	0	0	0	0	0	0	0	0	0	0	1	0	0	0	0	0	0	0	0
wuganda_cuteSV.DEL.5239	0.66	111	0	0	0	0	0	0	0	0	0	0	0	0	0	1	0	0	0	0	0	0	0	0	0
emian21_cuteSV.DEL.2388	0.99	13768	0	0	0	0	0	1	0	0	0	7	0	0	0	0	0	0	0	0	0	0	0	0	0
xingtai_cuteSV.DEL.3786	0.98	16976	0	0	0	0	0	0	2	0	0	5	0	0	0	0	0	0	0	0	0	0	0	0	0
emian21_cuteSV.DEL.2331	0.83	396	0	0	0	0	0	0	0	0	0	1	1	0	0	0	0	0	0	0	0	0	0	0	0
jinmian20_cuteSV.DEL.2348	0.78	465	0	0	0	0	0	0	0	0	0	0	1	0	0	0	0	0	0	0	0	0	0	0	0
jinmian33_cuteSV.DEL.1175	1	303	0	0	0	0	0	0	0	0	0	1	0	0	0	0	0	0	0	0	0	0	0	0	0
handan284_cuteSV.DEL.3688	0.84	2421	0	0	0	0	0	0	1	0	0	2	0	0	0	0	0	0	0	0	0	0	0	0	0
xinluzhong7_cuteSV.DEL.2299	0.53	202	0	0	1	0	0	0	0	0	0	0	0	0	0	0	0	0	0	0	1	0	0	0	0
emian21_cuteSV.DEL.2893	1	11612	0	0	0	0	0	0	0	0	0	7	0	0	0	5	0	2	0	0	0	0	0	0	0
jinmian20_cuteSV.DEL.3567	0.99	614	0	0	0	0	0	1	0	0	0	0	1	0	0	0	0	0	0	0	0	0	0	0	0
lumianyan16_cuteSV.DEL.5645	0.05	3837	0	0	0	0	0	0	2	0	0	0	0	0	0	0	0	0	0	0	1	0	0	0	0
jinmian33_cuteSV.DEL.1694	0.38	182	0	0	0	0	0	0	1	0	0	0	0	0	0	0	0	0	0	0	0	0	0	0	0
emian21_cuteSV.DEL.2746	0.96	3224	0	0	0	0	0	0	0	0	0	2	0	0	0	2	0	0	0	0	0	0	0	0	0
zhongmiansuo35_cuteSV.DEL.609	0.57	103	0	0	0	0	0	0	0	0	0	0	1	0	0	0	0	0	0	0	0	0	0	0	0
wuganda_cuteSV.DEL.3177	0.55	866	0	0	0	0	0	0	2	0	0	0	0	0	0	1	0	0	0	0	1	0	0	0	0
emian21_cuteSV.DEL.3347	1	3062	0	0	0	0	0	0	0	0	0	1	0	0	0	0	0	0	0	0	0	0	0	0	0
chuanmian45_cuteSV.DEL.1869	0.99	12220	0	0	0	0	0	0	0	0	0	7	0	0	0	4	0	0	0	0	0	0	0	0	0
handan284_cuteSV.DEL.4511	0.96	2236	0	0	0	0	0	0	1	0	0	1	0	0	0	0	0	0	0	0	0	0	0	0	0
wuganda_cuteSV.DEL.3910	0.99	648	0	0	1	0	0	0	0	0	0	0	0	0	0	0	0	0	0	0	0	0	0	0	0
wanmian6_cuteSV.DEL.5671	1	1311	0	0	0	0	0	0	0	0	0	1	0	0	0	0	0	0	0	0	0	0	0	0	0
wuganda_cuteSV.DEL.4074	0.95	37	0	0	0	0	0	0	1	0	0	0	0	0	0	0	0	0	0	0	0	0	0	0	0
wuganda_cuteSV.DEL.5245	0.73	209	0	0	0	0	0	0	0	0	0	0	1	0	0	0	0	0	0	0	0	0	0	0	0
lumianyan16_cuteSV.DEL.4812	0.81	547	0	0	0	0	0	0	0	0	0	0	1	0	0	0	0	0	0	0	0	0	0	0	0
emian21_cuteSV.DEL.2554	0.99	81817	0	0	0	0	0	0	0	0	0	19	0	0	0	11	0	4	0	0	0	0	0	0	0
yu668_cuteSV.DEL.4247	0.73	250	0	0	0	0	0	0	0	0	0	0	1	0	0	0	0	0	0	0	0	0	0	0	0
jinmian33_cuteSV.DEL.2438	0.95	16449	0	0	0	0	0	0	3	0	0	2	0	0	0	0	0	0	0	0	2	0	0	0	0
lumianyan16_cuteSV.DEL.3963	0.98	8748	0	0	0	0	0	0	0	0	0	9	0	0	0	3	0	0	0	0	0	0	0	0	0
xingtai_cuteSV.DEL.4049	0.96	15392	0	0	0	0	0	0	1	0	0	9	2	0	0	2	0	0	0	0	0	0	0	0	0
jinmian33_cuteSV.DEL.875	0.95	13599	0	0	0	0	0	0	4	0	0	11	0	0	0	2	0	0	0	0	0	0	0	0	0
wuganda_cuteSV.DEL.1309	0.88	16277	0	0	0	0	0	0	1	0	0	11	0	0	0	1	0	0	0	0	0	0	0	0	0
lumianyan16_cuteSV.DEL.4594	0.43	91	0	0	0	0	0	0	0	0	0	0	0	0	0	1	0	0	0	0	0	0	0	0	0
wuganda_cuteSV.DEL.4588	0.99	552	0	0	0	0	0	0	0	0	0	1	0	0	0	0	0	0	0	0	0	0	0	0	0
jinmian33_cuteSV.DEL.1075	0.96	24701	0	0	0	0	0	0	0	0	0	12	0	0	0	5	0	0	0	0	0	0	0	0	0
xinluzhong7_cuteSV.DEL.5778	0.08	3965	0	0	0	0	0	0	2	0	0	0	0	0	0	2	0	0	0	0	1	0	0	0	0
jinmian20_cuteSV.DEL.524	1	2451	0	0	0	0	0	0	0	0	0	1	0	0	0	0	0	0	0	0	0	0	0	0	0
ekangmian10_cuteSV.DEL.3297	0.97	2866	0	0	0	0	0	0	0	0	0	2	0	0	0	1	0	0	0	0	0	0	0	0	0
xingtai_cuteSV.DEL.45	0.43	659	0	0	0	0	0	1	1	0	0	0	0	0	0	1	0	0	0	0	0	0	0	0	0
emian21_cuteSV.DEL.2865	0.99	15266	0	0	0	0	0	0	0	0	0	3	0	0	0	0	0	0	0	0	0	0	0	0	0
chuanmian45_cuteSV.DEL.2285	0.74	4947	0	0	0	0	0	0	0	0	0	0	4	0	0	0	0	0	0	0	0	0	0	0	0
wuganda_cuteSV.DEL.4674	0.99	7844	0	0	0	0	0	0	2	0	0	10	0	0	0	5	0	0	0	0	0	0	0	0	0
sumian9_cuteSV.DEL.389	0.93	462	0	0	0	0	0	0	0	0	0	0	1	0	0	0	0	0	0	0	0	0	0	0	0
emian21_cuteSV.DEL.2783	1	3232	0	0	0	0	0	0	0	0	0	1	0	0	0	0	0	0	0	0	0	0	0	0	0
jinmian33_cuteSV.DEL.203	1	11421	0	0	0	0	0	0	0	0	0	1	0	0	0	0	0	0	0	0	0	0	0	0	0
wanmian6_cuteSV.DEL.2790	1	3121	0	0	0	0	0	0	0	0	0	1	0	0	0	0	0	0	0	0	0	0	0	0	0
qinyuan4_cuteSV.DEL.85	0.8	115	0	0	0	0	0	0	0	0	0	1	0	0	0	0	0	0	0	0	0	0	0	0	0
yumian11_cuteSV.DEL.2322	0.99	4750	0	0	0	0	0	0	0	0	0	2	0	0	0	1	0	0	0	0	0	0	0	0	0
emian21_cuteSV.DEL.2750	0.91	3740	0	0	0	0	0	0	0	0	0	6	0	0	0	5	0	2	0	0	0	0	0	0	0
emian21_cuteSV.DEL.2465	0.84	3623	0	0	0	0	0	0	0	0	0	7	0	0	0	0	0	0	0	0	0	0	0	0	0
yu668_cuteSV.DEL.3050	0.99	10880	0	0	0	0	0	0	0	0	0	1	0	0	0	0	0	0	0	0	0	0	0	0	0
handan284_cuteSV.DEL.3515	0.52	14906	0	0	0	0	0	4	1	0	0	0	0	0	0	9	0	0	0	0	0	0	0	0	0
xingtai_cuteSV.DEL.4730	0.98	3095	0	0	0	0	0	0	0	0	0	1	0	0	0	0	0	0	0	0	0	0	0	0	0
handan284_cuteSV.DEL.5356	0.58	11506	0	0	0	0	0	0	2	0	0	0	0	0	0	2	0	0	0	0	0	0	0	5	0
jinmian33_cuteSV.DEL.2041	0.98	7068	0	0	0	0	0	1	0	0	0	0	0	0	0	6	0	0	0	0	0	0	0	0	0
emian21_cuteSV.DEL.3525	1	10091	0	0	0	0	0	0	0	0	0	1	0	0	0	0	0	0	0	0	0	0	0	0	0
wanmian6_cuteSV.DEL.3086	0.99	3818	0	0	0	0	0	0	0	0	0	6	0	0	0	2	0	0	0	0	0	0	0	0	0
xingtai_cuteSV.DEL.1597	0.44	835	0	0	0	0	0	0	0	0	0	0	0	0	0	1	0	0	0	0	0	0	0	0	0
ekangmian10_cuteSV.DEL.4480	1	10666	0	0	0	0	0	0	0	0	0	1	0	0	0	0	0	0	0	0	0	0	0	0	0
qinyuan4_cuteSV.DEL.3146	0.83	4173	0	0	0	0	0	0	1	0	0	4	1	0	0	1	0	0	0	0	0	1	0	0	0
jinmian20_cuteSV.DEL.4154	0.97	5532	0	0	0	0	0	0	0	0	0	10	0	0	0	0	0	0	0	0	0	0	0	0	0
yumian8_cuteSV.DEL.1065	0.99	5280	0	0	0	0	0	0	0	0	0	0	4	0	0	0	0	0	0	0	0	0	0	0	0
wuganda_cuteSV.DEL.493	0.42	72	0	0	0	0	0	0	1	0	0	0	0	0	0	0	0	0	0	0	0	0	0	0	0
zhongmiansuo35_cuteSV.DEL.537	0.34	4867	0	0	0	0	0	0	0	0	0	0	0	0	0	6	0	0	0	0	0	0	0	0	0
xingtai_cuteSV.DEL.4491	1	149	0	0	0	0	0	0	0	0	0	0	0	0	0	1	0	0	0	0	0	0	0	0	0
yumian21_cuteSV.DEL.95	0.99	9914	0	0	0	0	0	0	0	0	0	3	0	0	0	0	0	0	0	0	0	0	0	0	0
xinluzhong7_cuteSV.DEL.5877	1	10816	0	0	0	0	0	0	0	0	0	1	0	0	0	0	0	0	0	0	0	0	0	0	0
jinmian20_cuteSV.DEL.448	0.88	5339	0	0	0	0	0	0	0	0	0	0	6	0	0	3	0	0	0	0	0	0	0	0	0
xinluzhong7_cuteSV.DEL.1572	1	30	0	0	0	0	0	0	0	0	0	1	0	0	0	0	0	0	0	0	0	0	0	0	0
xingtai_cuteSV.DEL.906	0.53	4717	0	0	0	0	0	0	0	0	0	0	5	0	0	0	0	0	0	0	0	0	0	0	0
wuganda_cuteSV.DEL.24	0.65	4484	0	3	0	0	0	0	0	0	0	0	0	0	0	6	0	0	0	0	1	0	0	0	0
wuganda_cuteSV.DEL.2761	0.84	1979	0	0	0	0	0	0	0	0	0	3	0	0	0	1	0	0	0	0	0	0	0	0	0
yumian11_cuteSV.DEL.1095	0.35	3260	0	0	0	0	0	0	1	0	0	1	0	0	0	2	0	0	0	0	0	0	0	0	0
wuganda_cuteSV.DEL.4625	0.78	399	0	0	1	0	0	0	0	0	0	0	0	0	0	0	0	0	0	0	0	0	0	0	0
ekangmian8_cuteSV.DEL.2879	0.98	7411	0	0	0	0	0	0	0	0	0	4	0	0	0	0	0	0	0	0	0	0	0	0	0
yumian11_cuteSV.DEL.3867	0.47	52	0	0	0	0	0	0	1	0	0	0	0	0	0	0	0	0	0	0	0	0	0	0	0
xinluzhong7_cuteSV.DEL.280	0.99	983	0	0	0	0	0	0	0	0	0	1	0	0	0	0	0	0	0	0	0	0	0	0	0
yumian11_cuteSV.DEL.1798	0.98	2307	0	0	0	0	0	0	0	0	0	1	0	0	0	0	0	0	0	0	0	0	0	0	0
ekangmian10_cuteSV.DEL.4707	1	4635	0	0	0	0	0	0	0	0	0	4	0	0	0	3	0	0	0	0	0	0	0	0	0
jinmian33_cuteSV.DEL.5044	0.9	427	0	0	0	0	0	0	0	0	0	0	2	0	0	0	0	0	0	0	0	0	0	0	0
wuganda_cuteSV.DEL.474	0.87	434	0	0	0	0	0	0	0	0	0	0	2	0	0	0	0	0	0	0	0	0	0	0	0
xingtai_cuteSV.DEL.2635	1	5945	0	0	0	0	0	0	0	0	0	7	0	0	0	1	0	0	0	0	0	0	0	0	0
xinluzhong7_cuteSV.DEL.4928	0.86	2156	0	0	0	0	0	0	0	0	0	1	0	0	0	0	0	0	0	0	0	0	0	0	0
zhongmiansuo35_cuteSV.DEL.3286	1	596	0	0	0	0	0	0	0	0	0	2	0	0	0	0	0	0	0	0	0	0	0	0	0
wuganda_cuteSV.DEL.408	0.94	2641	0	0	0	0	0	0	0	0	0	2	0	0	0	0	0	0	0	0	0	0	0	0	0
xingtai_cuteSV.DEL.1761	0.79	426	0	0	0	0	0	0	0	0	0	0	2	0	0	0	0	0	0	0	0	0	0	0	0
wuganda_cuteSV.DEL.405	0.69	4931	0	0	0	0	0	0	0	0	0	0	4	0	0	0	0	0	0	0	0	0	0	0	0
emian21_cuteSV.DEL.2946	0.73	192	0	0	0	0	0	0	0	0	0	0	0	0	0	0	0	0	1	0	0	0	0	0	0
wuganda_cuteSV.DEL.3603	0.98	834	0	0	2	0	0	0	0	0	0	0	0	0	0	1	0	0	0	0	0	0	0	0	0
jinmian20_cuteSV.DEL.1640	1	2758	0	0	0	0	0	0	0	0	0	1	0	0	0	0	0	0	0	0	0	0	0	0	0
wuganda_cuteSV.DEL.2054	0.97	9053	0	0	0	0	0	0	0	0	0	4	0	0	0	0	0	0	0	0	0	0	0	0	0
jinmian20_cuteSV.DEL.1157	0.95	17807	0	0	0	0	0	0	0	0	0	5	0	0	0	0	0	0	0	0	0	0	0	0	0
jinmian33_cuteSV.DEL.4096	0.86	401	0	0	0	0	0	0	0	0	0	0	0	0	0	1	0	0	0	0	0	0	0	0	0
jinmian33_cuteSV.DEL.1223	1	47	0	0	0	0	0	0	0	0	0	1	0	0	0	0	0	0	0	0	0	0	0	0	0
wanmian6_cuteSV.DEL.3106	1	2029	0	0	0	0	0	0	0	0	0	1	0	0	0	0	0	0	0	0	0	0	0	0	0
xinluzhong7_cuteSV.DEL.5901	0.99	2753	0	0	0	0	0	0	0	0	0	1	0	0	0	0	0	0	0	0	0	0	0	0	0
lumianyan16_cuteSV.DEL.4697	0.97	2818	0	0	0	0	0	0	1	0	0	6	0	0	0	0	0	0	0	0	0	0	0	0	0
jinmian33_cuteSV.DEL.214	1	4661	0	0	0	0	0	0	1	0	0	4	0	0	0	1	0	0	0	0	0	0	0	0	0
emian21_cuteSV.DEL.2452	1	663	0	0	0	0	0	0	0	0	0	3	0	0	0	0	0	0	0	0	0	0	0	0	0
qinyuan4_cuteSV.DEL.798	0.84	730	0	0	0	0	0	0	0	0	0	0	1	0	0	1	0	0	0	0	0	0	0	0	0
sumian9_cuteSV.DEL.1992	0.99	4715	0	0	0	0	0	0	0	0	0	2	0	0	0	1	0	0	0	0	0	0	0	0	0
wuganda_cuteSV.DEL.3814	0.8	3587	0	0	0	0	0	0	1	0	0	3	0	0	0	1	0	0	0	0	1	0	0	0	0
lumianyan16_cuteSV.DEL.2662	0.72	109	0	0	0	0	0	0	0	0	0	1	0	0	0	0	0	0	0	0	0	0	0	0	0
ekangmian8_cuteSV.DEL.2196	1	10882	0	0	0	0	0	0	0	0	0	2	0	0	0	0	0	0	0	0	0	0	0	0	0
zhongzhi866_cuteSV.DEL.3138	0.98	2620	0	0	0	0	0	0	0	0	0	2	0	0	0	0	0	0	0	0	0	0	0	0	0
wanmian6_cuteSV.DEL.2633	1	10743	0	0	0	0	0	0	0	0	0	1	0	0	0	0	0	0	0	0	0	0	0	0	0
ekangmian8_cuteSV.DEL.1140	0.95	7391	0	0	0	0	0	0	0	0	0	8	0	0	0	2	0	0	0	0	0	0	0	0	0
wuganda_cuteSV.DEL.2420	0.25	207	0	0	0	0	0	0	0	0	0	0	1	0	0	0	0	0	0	0	0	0	0	0	0
yumian11_cuteSV.DEL.4279	0.95	5369	0	0	0	0	0	0	1	0	0	5	0	0	0	0	0	0	0	0	0	0	0	0	0
yumian21_cuteSV.DEL.4075	0.97	1399	0	0	0	0	0	0	0	0	0	1	0	0	0	0	0	0	0	0	0	0	0	0	0
emian21_cuteSV.DEL.4179	1	4635	0	0	0	0	0	0	0	0	0	3	0	0	0	1	0	0	0	0	0	0	0	0	0
xingtai_cuteSV.DEL.5044	0.52	568	0	0	0	0	0	0	0	0	0	0	0	0	0	3	0	0	0	0	0	0	0	0	0
jinmian33_cuteSV.DEL.1966	1	615	0	0	0	0	0	0	0	0	0	1	0	0	0	0	0	0	0	0	0	0	0	0	0
handan284_cuteSV.DEL.5300	1	4696	0	0	0	0	0	0	1	0	0	0	2	0	0	0	0	0	0	0	0	0	0	0	0
wanmian6_cuteSV.DEL.612	0.99	10875	0	0	0	0	0	0	0	0	0	1	0	0	0	0	0	0	0	0	0	0	0	0	0
chuanmian45_cuteSV.DEL.4872	0.97	2894	0	0	0	0	0	0	1	0	0	5	0	0	0	0	0	0	0	0	0	0	0	0	0
jinmian20_cuteSV.DEL.3482	0.86	649	0	0	2	0	0	0	1	0	0	0	0	0	0	0	0	0	0	0	0	0	0	0	0
xingtai_cuteSV.DEL.2417	0.71	329	0	0	0	0	0	0	0	0	0	0	0	0	0	2	0	0	0	0	0	0	0	0	0
jinmian33_cuteSV.DEL.1686	0.94	542	0	0	0	0	0	0	0	0	0	0	1	0	0	0	0	0	0	0	0	0	0	0	0
wuganda_cuteSV.DEL.4982	0.9	417	0	0	0	0	0	0	0	0	0	0	2	0	0	0	0	0	0	0	0	0	0	0	0
xingtai_cuteSV.DEL.4555	0.76	5924	1	0	0	0	0	0	1	0	0	1	1	0	0	4	0	0	0	0	0	0	0	0	0
zhongzhi866_cuteSV.DEL.5435	0.97	379	0	0	0	0	0	0	0	0	0	1	0	0	0	0	0	0	0	0	0	0	0	0	0
wuganda_cuteSV.DEL.4912	0.9	3438	0	0	0	0	0	0	3	0	0	0	6	0	0	0	0	0	0	0	0	0	0	0	0
lumianyan16_cuteSV.DEL.2879	0.99	224	1	0	0	0	0	0	0	0	0	0	0	0	0	0	0	0	0	0	0	0	0	0	0
handan284_cuteSV.DEL.3709	0.31	501	0	0	0	0	0	0	1	0	0	0	0	0	0	1	0	0	0	0	0	0	0	0	0
jinmian33_cuteSV.DEL.4483	1	516	0	0	0	0	0	0	0	0	0	1	0	0	0	0	0	0	0	0	0	0	0	0	0
wuganda_cuteSV.DEL.2566	0.88	1088	0	0	0	0	0	0	0	0	0	1	1	0	0	0	0	0	0	0	0	0	0	0	0
emian21_cuteSV.DEL.2419	1	1831	0	0	0	0	0	0	0	0	0	3	0	0	0	3	0	0	0	0	0	0	0	0	0
lumianyan16_cuteSV.DEL.3488	1	4676	0	0	0	0	0	0	0	0	0	2	0	0	0	2	0	0	0	0	0	0	0	0	0
xingtai_cuteSV.DEL.4324	0.98	466	0	0	0	0	0	0	0	0	0	0	1	0	0	0	0	0	0	0	0	0	0	0	0
wuganda_cuteSV.DEL.3610	0.71	61	0	0	0	0	0	0	0	0	0	0	1	0	0	0	0	0	0	0	0	0	0	0	0
emian21_cuteSV.DEL.2713	0.97	13541	0	0	0	0	0	0	0	0	0	15	1	0	0	6	0	0	0	0	0	0	0	0	0
emian21_cuteSV.DEL.6535	0.21	1754	0	0	0	0	0	0	0	0	0	0	1	0	0	0	0	0	0	0	0	0	0	0	0
jinmian33_cuteSV.DEL.4620	0.91	538	0	0	0	0	0	0	0	0	0	0	1	0	0	0	0	0	0	0	0	0	0	0	0
wuganda_cuteSV.DEL.2928	0.98	4757	0	0	0	0	0	0	0	0	0	2	0	0	0	1	0	0	0	0	0	0	0	0	0
ekangmian10_cuteSV.DEL.1662	1	7726	0	0	0	0	0	0	0	0	0	2	0	0	0	0	0	0	0	0	0	0	0	0	0
chuanmian45_cuteSV.DEL.2240	0.31	47	0	0	0	0	0	0	0	0	0	0	1	0	0	0	0	0	0	0	0	0	0	0	0
wuganda_cuteSV.DEL.4139	0.85	5246	0	0	0	0	0	0	0	0	0	0	7	0	0	3	0	0	0	0	0	0	0	0	0
yumian21_cuteSV.DEL.1561	0.9	16442	0	0	0	0	0	0	1	0	0	3	0	0	0	0	0	0	0	0	0	0	0	0	0
chuanmian45_cuteSV.DEL.2183	0.5	1033	0	0	0	0	2	0	0	1	0	0	0	0	0	0	0	0	0	0	0	0	0	0	0
jinmian20_cuteSV.DEL.68	0.91	425	0	0	0	0	0	0	0	0	0	0	2	0	0	0	0	0	0	0	0	0	0	0	0
chuanmian45_cuteSV.DEL.4030	1	252	0	0	0	0	0	0	0	0	0	0	1	0	0	0	0	0	0	0	0	0	0	0	0
chuanmian45_cuteSV.DEL.2182	0.99	255	0	0	0	0	0	0	0	0	0	0	1	0	0	0	0	0	0	0	0	0	0	0	0
yumian11_cuteSV.DEL.3384	0.94	364	0	0	0	0	0	0	0	0	0	0	0	0	0	1	0	0	0	0	0	0	0	0	0
yumian11_cuteSV.DEL.2270	0.91	122	0	0	0	0	0	0	0	0	0	1	0	0	0	0	0	0	0	0	0	0	0	0	0
wuganda_cuteSV.DEL.2359	0.99	736	0	0	0	0	0	0	0	0	0	1	0	0	0	1	0	0	0	0	0	0	0	0	0
jinmian33_cuteSV.DEL.1939	0.89	3252	0	0	0	0	0	0	0	0	0	1	0	0	0	0	0	0	0	0	0	0	0	0	0
wuganda_cuteSV.DEL.2615	0.91	575	0	0	0	0	0	0	0	0	0	0	1	0	0	0	0	0	0	0	0	0	0	0	0
lumianyan16_cuteSV.DEL.5231	0.56	156	0	0	0	0	0	0	0	0	0	0	0	0	0	1	0	0	0	0	0	0	0	0	0
wanmian6_cuteSV.DEL.4784	0.9	533	0	0	0	0	0	0	0	0	0	1	0	0	0	0	0	0	0	0	0	0	0	0	0
yumian8_cuteSV.DEL.2191	0.95	3528	0	0	0	0	0	0	0	0	0	0	5	0	0	0	0	0	0	0	0	0	0	0	0
wuganda_cuteSV.DEL.121	0.97	5553	0	0	0	0	0	0	0	0	0	4	0	0	0	0	0	0	0	0	0	0	0	0	0
wuganda_cuteSV.DEL.2826	0.97	5613	0	0	0	0	0	0	0	0	0	9	0	0	0	0	0	0	0	0	0	0	0	0	0
chuanmian45_cuteSV.DEL.4281	0.85	17923	0	0	0	0	0	0	4	0	0	9	0	0	0	0	0	0	0	0	3	0	0	0	0
xinluzhong7_cuteSV.DEL.500	0.75	2939	0	0	0	0	0	0	1	0	0	3	0	0	0	0	0	0	0	0	0	0	0	0	0
wuganda_cuteSV.DEL.1763	0.21	4161	0	0	0	0	0	0	1	0	0	0	0	0	0	1	0	0	0	0	0	0	0	0	0
wuganda_cuteSV.DEL.3434	1	10105	0	0	0	0	0	0	0	0	0	4	0	0	0	0	0	0	0	0	0	0	0	0	0
wuganda_cuteSV.DEL.2880	1	5188	0	0	0	0	0	0	0	0	0	0	4	0	0	0	0	0	0	0	0	0	0	0	0
wuganda_cuteSV.DEL.4622	0.9	10721	0	0	0	0	0	0	2	0	0	7	0	0	0	0	0	0	0	0	1	0	0	0	0
lumianyan16_cuteSV.DEL.1618	0.95	16502	0	0	0	0	0	0	1	0	0	4	0	0	0	0	0	0	0	0	0	0	0	0	0
wuganda_cuteSV.DEL.1802	0.95	55	0	0	0	0	0	0	0	0	0	1	0	0	0	0	0	0	0	0	0	0	0	0	0
wanmian6_cuteSV.DEL.3546	1	10902	0	0	0	0	0	0	0	0	0	1	0	0	0	0	0	0	0	0	0	0	0	0	0
zhongmiansuo35_cuteSV.DEL.3524	0.99	73	0	0	2	0	0	0	0	0	0	0	0	0	0	0	0	0	0	0	0	0	0	0	0
yumian11_cuteSV.DEL.2281	0.75	4945	0	0	0	0	0	0	0	0	0	0	4	0	0	0	0	0	0	0	0	0	0	0	0
xingtai_cuteSV.DEL.1893	0.27	249	0	0	0	0	1	0	0	0	0	0	0	0	0	0	0	0	0	0	0	0	0	0	0
jinmian20_cuteSV.DEL.4416	0.79	32	0	0	0	0	0	0	1	0	0	0	0	0	0	0	0	0	0	0	0	0	0	0	0
wuganda_cuteSV.DEL.244	0.63	427	0	0	0	0	0	0	0	0	0	1	0	0	0	1	0	0	0	0	0	0	0	0	0
xinluzhong7_cuteSV.DEL.4146	0.67	17704	0	0	2	1	0	0	3	0	0	4	6	0	0	7	0	0	0	0	0	0	0	0	0
wuganda_cuteSV.DEL.4242	0.77	10904	0	0	0	0	0	0	2	0	0	7	0	0	0	2	0	0	0	0	0	0	0	0	0
wuganda_cuteSV.DEL.2717	0.99	458	0	0	0	0	0	0	0	0	0	0	1	0	0	0	0	0	0	0	0	0	0	0	0
yumian21_cuteSV.DEL.4124	1	1568	0	0	0	0	0	0	1	0	0	3	0	0	0	0	0	0	0	0	0	0	0	0	0
lumianyan16_cuteSV.DEL.2693	0.78	72	0	0	0	0	0	0	0	0	0	0	0	0	0	0	0	0	0	0	1	0	0	0	0
ekangmian10_cuteSV.DEL.2367	1	9807	0	0	0	0	0	0	0	0	0	8	0	0	0	0	0	0	0	0	0	0	0	0	0
xingtai_cuteSV.DEL.3515	0.93	561	0	0	0	0	0	0	0	0	0	0	1	0	0	0	0	0	0	0	0	0	0	0	0
xingtai_cuteSV.DEL.2445	0.72	4961	0	0	0	0	0	0	0	0	0	0	4	0	0	0	0	0	0	0	0	0	0	0	0
jinmian33_cuteSV.DEL.3347	1	3078	0	0	0	0	0	0	1	0	0	4	0	0	0	0	0	0	0	0	0	0	0	0	0
wuganda_cuteSV.DEL.4216	0.61	4068	0	0	0	0	0	0	0	0	0	0	5	0	0	0	0	0	0	0	0	0	0	0	0
handan284_cuteSV.DEL.5299	0.88	130	0	0	0	0	0	0	0	0	0	0	0	0	0	1	0	0	0	0	0	0	0	0	0
wuganda_cuteSV.DEL.3530	0.85	2850	0	0	0	0	0	0	1	0	0	1	0	0	0	0	0	0	0	0	0	0	0	0	0
yumian8_cuteSV.DEL.3828	1	40	0	0	0	0	0	0	1	0	0	0	0	0	0	0	0	0	0	0	0	0	0	0	0
xingtai_cuteSV.DEL.5034	0.95	12410	1	0	0	0	0	0	2	0	0	6	2	0	0	6	5	0	0	0	0	0	0	0	0
jinmian20_cuteSV.DEL.1536	0.61	830	0	0	1	0	0	0	0	0	0	0	1	0	0	3	0	0	0	0	0	0	0	0	0
wuganda_cuteSV.DEL.3579	0.98	2892	0	0	0	0	0	0	1	0	0	3	0	0	0	0	0	0	0	0	0	0	0	0	0
qinyuan4_cuteSV.DEL.817	0.99	10878	0	0	0	0	0	0	0	0	0	4	0	0	0	2	0	0	0	0	0	0	0	0	0
wuganda_cuteSV.DEL.3021	0.95	539	0	0	0	0	0	0	0	0	0	0	1	0	0	0	0	0	0	0	0	0	0	0	0
emian21_cuteSV.DEL.6539	0.98	24658	0	0	0	0	0	0	0	0	0	14	0	0	0	17	0	0	0	0	0	0	0	0	0
chuanmian45_cuteSV.DEL.5188	0.11	27399	1	0	1	0	0	0	10	0	0	0	0	0	2	7	2	0	0	0	3	1	0	0	0
qinyuan4_cuteSV.DEL.806	0.99	5532	0	0	0	0	0	0	0	0	0	3	0	0	0	2	0	0	0	0	0	0	0	0	0
jinmian33_cuteSV.DEL.3414	0.39	895	0	0	0	0	0	0	0	0	0	0	0	0	0	2	0	0	0	0	0	0	0	0	0
[truncated: 4,078 more rows]

## Sheet: Table S9
Supplementary Table S9. Basic information about 3 cohorts
Trait	Ma_2018(n=419)	Wang_2017(n=169)	He_2021(n=145)
Lint Percentage	Yes	No	No
Fiber Length	Yes	Yes	Yes
Fiber Strength	Yes	Yes	Yes
Fiber Uniform	Yes	Yes	No
Elongation Rate	Yes	Yes	Yes
Verticillium Wilt Resistance	Yes	No	No
Fusarium Wilt Resistance	No	Yes	No
Note: Ma_2018 was from https://doi.org/10.1038/s41588-018-0119-7
Wang_2017 was from https://doi.org/10.1038/ng.3807
Fus Resistance phenotype was gained from DOI: 10.1002/advs.202002723 and n=208 for FUS resistance in Wang_208
He_2021 was from https://doi.org/10.1038/s41588-021-00844-9

## Sheet: Table S10
Supplementary Table 10. SRR accession number of 169 samples in Wang_2017 cohort
Samples	Transcriptome SRA accessions	Genome SRA accessions
ZY199	SRR10282385	SRR4013330
ZY244	SRR10282366	SRR4013888
ZY14	SRR10282165	SRR4003153
ZY331	SRR10282330	SRR4018461
ZY209	SRR10282381	SRR4013617
ZY213	SRR10282377	SRR4013620
ZY360	SRR10282319	SRR4018534
ZY330	SRR10282331	SRR4018460
ZY54	SRR10282258	SRR4006665
ZY405	SRR10282296	SRR4018554
ZY145	SRR10282161	SRR4006718
ZY202	SRR10282384	SRR4013614
ZY434	SRR10282282	SRR4018579
ZY6	SRR10282252	SRR4003086
ZY367	SRR10282315	SRR4018538
ZY286	SRR10282353	SRR4014021
ZY192	SRR10282388	SRR4013326
ZY326	SRR10282334	SRR4018456
ZY465	SRR10282270	SRR4018594
ZY318	SRR10282338	SRR4018452
ZY156	SRR10282157	SRR4006724
ZY431	SRR10282284	SRR4018566
ZY98	SRR10282234	SRR4006688
ZY43	SRR10282283	SRR4006659
ZY267	SRR10282358	SRR4013900
ZY81	SRR10282242	SRR4006680
ZY32	SRR10282337	SRR4006035
ZY264	SRR10282359	SRR4013899
ZY329	SRR10282332	SRR4018459
ZY13	SRR10282170	SRR4003147
ZY30	SRR10282349	SRR4003189
ZY161	SRR10282154	SRR4006728
ZY323	SRR10282336	SRR4018455
ZY398	SRR10282300	SRR4018552
ZY105	SRR10282183	SRR4006691
ZY208	SRR10282382	SRR4013616
ZY333	SRR10282329	SRR4018463
ZY302	SRR10282348	SRR4014030
ZY403	SRR10282297	SRR4018553
ZY263	SRR10282360	SRR4013898
ZY163	SRR10282400	SRR4006731
ZY378	SRR10282308	SRR4018544
ZY48	SRR10282264	SRR4006662
ZY139	SRR10282166	SRR4006711
ZY147	SRR10282160	SRR4006719
ZY67	SRR10282249	SRR4006673
ZY95	SRR10282236	SRR4006686
ZY35	SRR10282323	SRR4006037
ZY270	SRR10282356	SRR4014009
ZY157	SRR10282156	SRR4006725
ZY127	SRR10282171	SRR4006706
ZY50	SRR10282262	SRR4006663
ZY26	SRR10282361	SRR4003183
ZY187	SRR10282393	SRR4013322
ZY11	SRR10282179	SRR4003140
ZY10	SRR10282187	SRR3999446
ZY425	SRR10282286	SRR4018564
ZY245	SRR10282365	SRR4013889
ZY85	SRR10282239	SRR4006682
ZY370	SRR10282314	SRR4018539
ZY107	SRR10282181	SRR4006693
ZY338	SRR10282327	SRR4018522
ZY37	SRR10282311	SRR4006039
ZY31	SRR10282341	SRR4006034
ZY230	SRR10282371	SRR4013631
ZY164	SRR10282399	SRR4006732
ZY162	SRR10282153	SRR4006730
ZY188	SRR10282392	SRR4013323
ZY41	SRR10282293	SRR4006042
ZY210	SRR10282380	SRR4013618
ZY138	SRR10282167	SRR4006710
ZY363	SRR10282317	SRR4018536
ZY101	SRR10282188	SRR4996200
J110	SRR10282401	SRR4006733
ZY112	SRR10282178	SRR4006697
ZY123	SRR10282173	SRR4006704
ZY40	SRR10282299	SRR4006041
ZY73	SRR10282247	SRR4006676
ZY134	SRR10282169	SRR4006707
ZY136	SRR10282168	SRR4006709
ZY261	SRR10282362	SRR4013897
ZY34	SRR10282326	SRR4006036
ZY396	SRR10282303	SRR4018550
ZY25	SRR10282364	SRR4003178
ZY327	SRR10282333	SRR4018457
ZY441	SRR10282281	SRR4018583
ZY468	SRR10282269	SRR4018595
ZY76	SRR10282244	SRR4006678
ZY52	SRR10282259	SRR4006664
ZY70	SRR10282248	SRR4006675
ZY102	SRR10282186	SRR4006689
ZY229	SRR10282372	SRR4013630
ZY94	SRR10282237	SRR4006685
ZY66	SRR10282250	SRR4006672
ZY461	SRR10282272	SRR4018592
ZY354	SRR10282322	SRR4018529
ZY154	SRR10282158	SRR4006723
ZY65	SRR10282251	SRR4006671
ZY184	SRR10282394	SRR4013321
ZY61	SRR10282253	SRR4006669
ZY364	SRR10282316	SRR4018537
ZY359	SRR10282320	SRR4018533
ZY168	SRR10282398	SRR4006734
ZY38	SRR10282307	SRR4006040
ZY447	SRR10282276	SRR4018587
ZY45	SRR10282275	SRR4006660
ZY316	SRR10282339	SRR4018444
ZY121	SRR10282176	SRR4006702
ZY288	SRR10282352	SRR4014022
ZY142	SRR10282164	SRR4006712
ZY220	SRR10282374	SRR4013624
ZY309	SRR10282343	SRR4017357
ZY397	SRR10282301	SRR4018551
ZY218	SRR10282375	SRR4013622
ZY106	SRR10282182	SRR4006692
ZY377	SRR10282309	SRR4018543
ZY21	SRR10282378	SRR4003165
ZY113	SRR10282177	SRR4006698
ZY58	SRR10282254	SRR4006668
ZY271	SRR10282355	SRR4014010
ZY335	SRR10282328	SRR4018519
ZY233	SRR10282370	SRR4013632
ZY443	SRR10282280	SRR4018584
ZY305	SRR10282347	SRR4017354
ZY84	SRR10282240	SRR4006681
ZY521	SRR10282260	SRR4018966
ZY90	SRR10282238	SRR4006684
ZY103	SRR10282184	SRR4006690
ZY173	SRR10282396	SRR4006737
ZY196	SRR10282387	SRR4013328
ZY42	SRR10282288	SRR4006157
ZY108	SRR10282180	SRR4006694
ZY222	SRR10282373	SRR4013626
ZY294	SRR10282350	SRR4014025
ZY243	SRR10282367	SRR4013887
ZY275	SRR10282354	SRR4014012
ZY311	SRR10282342	SRR4018441
ZY315	SRR10282340	SRR4018443
ZY408	SRR10282294	SRR4018556
ZY198	SRR10282386	SRR4013329
ZY306	SRR10282345	SRR4017355
ZY420	SRR10282289	SRR4018561
ZY189	SRR10282391	SRR4013324
ZY469	SRR10282267	SRR4018596
ZY259	SRR10282363	SRR4013895
ZY389	SRR10282305	SRR4018549
ZY74	SRR10282245	SRR4006677
ZY458	SRR10282273	SRR4018591
ZY371	SRR10282312	SRR4018540
ZY190	SRR10282389	SRR4013325
ZY80	SRR10282243	SRR4006679
ZY375	SRR10282310	SRR4018542
ZY57	SRR10282255	SRR4006667
ZY464	SRR10282271	SRR4018593
ZY428	SRR10282285	SRR4018565
ZY454	SRR10282274	SRR4018590
ZY357	SRR10282321	SRR4018531
ZY422	SRR10282287	SRR4018563
ZY445	SRR10282278	SRR4018585
ZY240	SRR10282369	SRR4013886
ZY307	SRR10282344	SRR4017356
ZY478	SRR10282265	SRR4018946
ZY47	SRR10282266	SRR4006661
ZY506	SRR10282261	SRR4018959
ZY446	SRR10282277	SRR4018586
ZY83	SRR10282241	SRR4008910
ZY126	SRR10282172	SRR4006705
ZY178	SRR10282395	SRR4006738
ZY36	SRR10282318	SRR4006038

[truncated: 21 more sheets: Table S11, Table S12, Table S13, Table S14, Table S15, Table S16, Table S17, Table S18, Table S19, Table S20, Table S21, Table S22, Table S23, Table S24, Table S25, Table S26, Table S27, Table S28, Table S29, Table S30 …]
